# Supplementary material for: Synthesis, crystal structure, and Hirshfeld surface analysis of undeca­carbon­yl{tris­[4-(methyl­sulfan­yl)phen­yl]arsine}-triangulo-triosmium(0)
Source: Acta Crystallogr E Crystallogr Commun. 2025 Jul 29;81(Pt 8):765–9. doi: 10.1107/S2056989025006541 (PMC12326488; doi:10.1107/S2056989025006541)
Supplement: Supplementary file 1 [file e-81-00765-sup1.cif]

##############################################################################
#                                                                            #
# This CIF contains the data in a paper accepted for publication in          #
# Acta Crystallographica Section E. It conforms to the requirements of       #
# Notes for Authors for Acta Crystallographica Section E, and has been       #
# peer reviewed under the auspices of the IUCr Commission on Journals.       #
#                                                                            #
# Full details of the Crystallographic Information File format               #
# are given in the paper "The Crystallographic Information File (CIF):       #
# a New Standard Archive File for Crystallography" by S. R. Hall, F. H.      #
# Allen and I. D. Brown [Acta Cryst. (1991), A47, 655-685].                  #
#                                                                            #
# The current version of the core CIF dictionary is obtainable from          #
# ftp://ftp.iucr.org/pub/cif_core.dic.                                       #
#                                                                            #
# Software is freely available for graphical display of the structure(s)     #
# in this CIF. For information consult the CIF software page                 #
# http://www.iucr.org/resources/cif/software.                                #
#                                                                            #
# This file may be used for bona fide research purposes within the           #
# scientific community so long as proper attribution is given to the journal # 
# article from which it was obtained.                                        #
#                                                                            #
##############################################################################
data_I
_audit_creation_method     'SHELXL-2014/7'
_journal_date_recd_electronic     2025-06-26
_journal_date_accepted     2025-07-21
_journal_name_full     'Acta Crystallographica, Section E'
_journal_year     2025
_journal_volume     81
_journal_issue      1
_journal_page_first     0
_journal_page_last     0
_journal_paper_category     GM
_journal_paper_doi     10.1107/S2056989025006541
_journal_coeditor_code     TX2100
_publ_contact_author_name     'Siti Syaida Sirat'
_publ_contact_author_address
;
Faculty of Applied Sciences, Universiti Teknologi MARA, Cawangan Negeri Sembilan, Kampus Kuala Pilah, 72000 Kuala Pilah, Negeri Sembilan, Malaysia
;
_publ_contact_author_email     'sitisyaida@uitm.edu.my'
_publ_contact_author_fax     ?
_publ_contact_author_phone     ?
_publ_section_title
;\
Synthesis, crystal structure, and Hirshfeld surface analysis of
undecacarbonyl{tris[4-(methylsulfanyl)phenyl]arsine}-<i>triangulo</i>-\
triosmium(0)
;
_publ_section_title_footnote     .
loop_
    _publ_author_name
    _publ_author_footnote
    _publ_author_address
    'Sirat, Siti Syaida' .
;
Faculty of Applied Sciences,
Universiti Teknologi MARA, Cawangan Negeri Sembilan,
Kampus Kuala Pilah,
72000  Kuala Pilah,
Negeri Sembilan, Malaysia
Atta-ur-Rahman Institute for Natural Product Discovery (AuRIns),
Universiti  Teknologi MARA,
Kampus Puncak Alam,
42300 Bandar Puncak Alam,
Selangor, Malaysia
;
    'Rosli, Mohd Mustaqim' .
;
X-ray Crystallography Unit,
School of Physics,
Universiti Sains Malaysia,
11800 USM, Penang, Malaysia
;
    'Tan, Sang Loon' .
;
Sunway Biofunctional Molecules Discovery Centre,
Faculty of Medical and Life Sciences,
Sunway University,
47500 Sunway City, Malaysia
;
    'Razak, Ibrahim Abdul' .
;
X-ray Crystallography Unit,
School of Physics,
Universiti Sains Malaysia,
11800 USM, Penang, Malaysia
;
    'bin Shawkataly, Omar' .
;
Department of Chemistry,
Faculty of Science,
Universiti Teknologi Malaysia,
81310 Skudai,
Johor Bahru, Malaysia
;
_publ_section_synopsis
;
The title compound comprises a triangle of Os atoms, two of which are bonded to
four carbonyl ligands. The third Os atom is bound to three carbonyl ligands,
and the arsine ligand [As(C~6~H~4~SCH~3~)~3~] occupies the equatorial
position. In the crystal, the molecules are linked by C---H...O hydrogen
bonds.
;
_chemical_name_systematic
;\
Undecacarbonyl{tris[4-(methylsulfanyl)phenyl]arsine}-<i>triangulo</i>-\
triosmium(0)
;
_chemical_name_common     ?
_chemical_formula_moiety     'C32 H21 As O11 Os3 S3'
_chemical_formula_sum     'C32 H21 As O11 Os3 S3'
_chemical_formula_iupac     '[Os3 (C21 H21 As S3) (C O)11]'
_chemical_formula_weight     1323.19
_chemical_melting_point     ?
_space_group_crystal_system     monoclinic
_space_group_name_H-M_alt     'P 21/n'
_space_group_name_Hall     '-P 2yn'
loop_
    _space_group_symop_operation_xyz
    'x, y, z'
    '-x+1/2, y+1/2, -z+1/2'
    '-x, -y, -z'
    'x-1/2, -y-1/2, z-1/2'
_cell_length_a     14.5019(15)
_cell_length_b     15.3759(16)
_cell_length_c     17.8575(19)
_cell_angle_alpha     90
_cell_angle_beta     107.870(2)
_cell_angle_gamma     90
_cell_volume     3789.8(7)
_cell_formula_units_Z     4
_cell_measurement_reflns_used     9975
_cell_measurement_theta_min     2.74
_cell_measurement_theta_max     27.65
_cell_measurement_temperature     297(2)
_exptl_crystal_description     plate
_exptl_crystal_colour     yellow
_exptl_crystal_size_max     0.407
_exptl_crystal_size_mid     0.147
_exptl_crystal_size_min     0.089
_exptl_crystal_density_diffrn     2.319
_exptl_crystal_density_meas     ?
_exptl_crystal_density_method     ?
_exptl_crystal_F_000     2440
_exptl_absorpt_coefficient_mu     11.120
_exptl_absorpt_correction_type     multi-scan
_exptl_absorpt_process_details     '(SADABS; Krause et al., 2015)'
_exptl_absorpt_correction_T_min     0.0237
_exptl_absorpt_correction_T_max     0.076
_diffrn_ambient_temperature     297(2)
_diffrn_source     'fine-focus sealed tube'
_diffrn_radiation_type     MoK\a
_diffrn_radiation_wavelength     0.71073
_diffrn_measurement_device_type     'Bruker APEX Duo CCD area detector'
_diffrn_measurement_method     '\f and \w scans'
_diffrn_detector_area_resol_mean     ?
_diffrn_reflns_number     52142
_diffrn_reflns_av_R_equivalents     0.0536
_diffrn_reflns_av_unetI/netI     0.0485
_diffrn_reflns_theta_min     2.740
_diffrn_reflns_theta_max     32.183
_diffrn_reflns_theta_full     25.242
_diffrn_measured_fraction_theta_max     0.992
_diffrn_measured_fraction_theta_full     0.992
_diffrn_reflns_limit_h_min     -20
_diffrn_reflns_limit_h_max     21
_diffrn_reflns_limit_k_min     -22
_diffrn_reflns_limit_k_max     23
_diffrn_reflns_limit_l_min     -25
_diffrn_reflns_limit_l_max     26
_refine_special_details     ?
_reflns_number_total     13246
_reflns_number_gt     8766
_reflns_threshold_expression     'I > 2\s(I)'
_refine_ls_structure_factor_coef     Fsqd
_refine_ls_matrix_type     full
_refine_ls_R_factor_all     0.0642
_refine_ls_R_factor_gt     0.0330
_refine_ls_wR_factor_gt     0.0696
_refine_ls_wR_factor_ref     0.0813
_refine_ls_goodness_of_fit_ref     0.972
_refine_ls_restrained_S_all     0.972
_refine_ls_number_reflns     13246
_refine_ls_number_parameters     482
_refine_ls_number_restraints     64
_refine_ls_hydrogen_treatment     constr
_refine_ls_weighting_scheme     calc
_refine_ls_weighting_details
                      'w=1/[\s^2^(Fo^2^)+(0.0331P)^2^] where P=(Fo^2^+2Fc^2^)/3'
_atom_sites_solution_hydrogens     geom
_atom_sites_solution_primary     ?
_atom_sites_solution_secondary     ?
_refine_ls_shift/su_max     0.003
_refine_ls_shift/su_mean     0.000
_refine_diff_density_max     1.456
_refine_diff_density_min     -1.464
_refine_ls_extinction_method     none
_refine_ls_extinction_coef     .
loop_
    _atom_type_symbol
    _atom_type_description
    _atom_type_scat_dispersion_real
    _atom_type_scat_dispersion_imag
    _atom_type_scat_source
    'C' 'C' 0.0033 0.0016
                         'International Tables Vol C Tables 4.2.6.8 and 6.1.1.4'
    'H' 'H' 0.0000 0.0000
                         'International Tables Vol C Tables 4.2.6.8 and 6.1.1.4'
    'O' 'O' 0.0106 0.0060
                         'International Tables Vol C Tables 4.2.6.8 and 6.1.1.4'
    'S' 'S' 0.1246 0.1234
                         'International Tables Vol C Tables 4.2.6.8 and 6.1.1.4'
    'As' 'As' 0.0499 2.0058
                         'International Tables Vol C Tables 4.2.6.8 and 6.1.1.4'
    'Os' 'Os' -1.2165 7.6030
                         'International Tables Vol C Tables 4.2.6.8 and 6.1.1.4'
_computing_data_collection
;
APEX2 (Bruker, 2012)
;
_computing_cell_refinement
;
SAINT (Bruker, 2012)
;
_computing_data_reduction
;
SAINT (Bruker, 2012)
;
_computing_structure_solution
;
SHELXT (Sheldrick, 2015<i>a</i>)
;
_computing_structure_refinement
;
SHELXL-2014/7 (Sheldrick, 2015<i>b</i>)
;
_computing_molecular_graphics
;
SHELXTL (Sheldrick, 2015<i>a</i>)
;
_computing_publication_material
;
SHELXTL (Sheldrick, 2015<i>a</i>) and PLATON (Spek, 2009)
;
loop_
    _atom_site_type_symbol
    _atom_site_label
    _atom_site_fract_x
    _atom_site_fract_y
    _atom_site_fract_z
    _atom_site_U_iso_or_equiv
    _atom_site_adp_type
    _atom_site_calc_flag
    _atom_site_occupancy
    _atom_site_disorder_assembly
    _atom_site_disorder_group
    Os Os1 0.64030(2) 0.79000(2) 0.83741(2) 0.04272(5) Uani d 1 . .
    Os Os2 0.77751(2) 0.87250(2) 0.97335(2) 0.05053(6) Uani d 1 . .
    Os Os3 0.75404(2) 0.93459(2) 0.81633(2) 0.05645(6) Uani d 1 . .
    As As1 0.58467(3) 0.66988(3) 0.90375(2) 0.04018(9) Uani d 1 . .
    S S1 0.26975(11) 0.78176(13) 1.07849(11) 0.0909(6) Uani d 1 . .
    S S2 0.3328(6) 0.3694(4) 0.6797(4) 0.098(2) Uani d 0.612(12) A 1
    C C20 0.3547(12) 0.2721(10) 0.7360(9) 0.126(4) Uani d 0.612(12) A 1
    H H20A 0.3099 0.2281 0.7089 0.189 Uiso calc 0.612(12) A 1
    H H20B 0.3465 0.2829 0.7865 0.189 Uiso calc 0.612(12) A 1
    H H20C 0.4197 0.2528 0.7429 0.189 Uiso calc 0.612(12) A 1
    S S2X 0.3528(7) 0.3392(6) 0.7063(7) 0.089(3) Uani d 0.388(12) A 2
    C C20X 0.252(2) 0.3784(14) 0.6533(15) 0.126(4) Uani d 0.388(12) A 2
    H H20D 0.2008 0.3392 0.6530 0.189 Uiso calc 0.388(12) A 2
    H H20E 0.2544 0.3862 0.6005 0.189 Uiso calc 0.388(12) A 2
    H H20F 0.2414 0.4336 0.6743 0.189 Uiso calc 0.388(12) A 2
    S S3 0.9056(13) 0.4559(13) 1.1746(11) 0.102(4) Uani d 0.620(9) B 1
    C C21 0.8517(8) 0.4338(9) 1.2521(7) 0.104(3) Uani d 0.620(9) B 1
    H H21A 0.8994 0.4082 1.2963 0.156 Uiso calc 0.620(9) B 1
    H H21B 0.7984 0.3943 1.2329 0.156 Uiso calc 0.620(9) B 1
    H H21C 0.8289 0.4872 1.2680 0.156 Uiso calc 0.620(9) B 1
    S S3X 0.905(2) 0.4698(19) 1.1841(16) 0.083(4) Uani d 0.380(9) B 2
    C C21X 0.9804(14) 0.4194(15) 1.1371(12) 0.104(3) Uani d 0.380(9) B 2
    H H21D 1.0389 0.4004 1.1757 0.156 Uiso calc 0.380(9) B 2
    H H21E 0.9960 0.4598 1.1019 0.156 Uiso calc 0.380(9) B 2
    H H21F 0.9474 0.3701 1.1079 0.156 Uiso calc 0.380(9) B 2
    O O1 0.7863(3) 0.6672(3) 0.7993(2) 0.0725(10) Uani d 1 . .
    O O2 0.5161(3) 0.7732(3) 0.6676(2) 0.0875(13) Uani d 1 . .
    O O3 0.4744(3) 0.9005(3) 0.8608(3) 0.0838(12) Uani d 1 . .
    O O4 0.9236(3) 0.7338(4) 0.9578(3) 0.1041(16) Uani d 1 . .
    O O5 0.7750(4) 0.7808(3) 1.1233(3) 0.0938(14) Uani d 1 . .
    O O6 0.6178(4) 0.9914(3) 0.9960(3) 0.0998(15) Uani d 1 . .
    O O7 0.9269(3) 1.0144(3) 1.0409(3) 0.0917(14) Uani d 1 . .
    O O8 0.9216(5) 0.8158(4) 0.8063(4) 0.136(2) Uani d 1 . .
    O O9 0.6690(7) 0.9423(4) 0.6384(3) 0.152(3) Uani d 1 . .
    O O10 0.5906(3) 1.0542(3) 0.8289(2) 0.0752(11) Uani d 1 . .
    O O11 0.8903(3) 1.0898(3) 0.8460(3) 0.0991(15) Uani d 1 . .
    C C1 0.4875(3) 0.6994(3) 0.9544(3) 0.0444(9) Uani d 1 . .
    C C2 0.4001(3) 0.6577(3) 0.9364(3) 0.0555(12) Uani d 1 . .
    H H2A 0.3860 0.6135 0.8992 0.067 Uiso calc 1 . .
    C C3 0.3318(3) 0.6811(4) 0.9734(3) 0.0598(12) Uani d 1 . .
    H H3A 0.2727 0.6520 0.9605 0.072 Uiso calc 1 . .
    C C4 0.3507(3) 0.7467(3) 1.0290(3) 0.0520(11) Uani d 1 . .
    C C5 0.4391(3) 0.7880(3) 1.0464(3) 0.0583(12) Uani d 1 . .
    H H5A 0.4534 0.8322 1.0838 0.070 Uiso calc 1 . .
    C C6 0.5069(3) 0.7657(3) 1.0100(3) 0.0538(11) Uani d 1 . .
    H H6A 0.5658 0.7951 1.0226 0.065 Uiso calc 1 . .
    C C7 0.5209(3) 0.5744(3) 0.8363(2) 0.0442(9) Uani d 1 . .
    C C8 0.5417(4) 0.4876(3) 0.8579(3) 0.0527(10) Uani d 1 . .
    H H8A 0.5917 0.4744 0.9034 0.063 Uiso calc 1 . .
    C C9 0.4893(4) 0.4213(4) 0.8128(3) 0.0666(14) Uani d 1 . .
    H H9A 0.5053 0.3638 0.8272 0.080 Uiso calc 1 . .
    C C10 0.4135(4) 0.4392(4) 0.7466(3) 0.0651(14) Uani d 1 . .
    C C11 0.3932(4) 0.5262(4) 0.7243(3) 0.0690(14) Uani d 1 . .
    H H11A 0.3424 0.5395 0.6794 0.083 Uiso calc 1 . .
    C C12 0.4478(4) 0.5918(4) 0.7684(3) 0.0582(12) Uani d 1 . .
    H H12A 0.4350 0.6492 0.7520 0.070 Uiso calc 1 . .
    C C13 0.6804(3) 0.6093(3) 0.9873(2) 0.0421(9) Uani d 1 . .
    C C14 0.7659(4) 0.5830(4) 0.9766(3) 0.0617(13) Uani d 1 . .
    H H14A 0.7786 0.5965 0.9299 0.074 Uiso calc 1 . .
    C C15 0.8332(4) 0.5369(4) 1.0342(3) 0.0682(14) Uani d 1 . .
    H H15A 0.8899 0.5181 1.0252 0.082 Uiso calc 1 . .
    C C16 0.8178(3) 0.5182(4) 1.1049(3) 0.0589(12) Uani d 1 . .
    C C17 0.7331(4) 0.5453(3) 1.1170(3) 0.0615(13) Uani d 1 . .
    H H17A 0.7214 0.5336 1.1644 0.074 Uiso calc 1 . .
    C C18 0.6649(4) 0.5903(3) 1.0575(3) 0.0559(11) Uani d 1 . .
    H H18A 0.6074 0.6080 1.0657 0.067 Uiso calc 1 . .
    C C19 0.1568(4) 0.7396(5) 1.0225(4) 0.090(2) Uani d 1 . .
    H H19A 0.1085 0.7550 1.0468 0.135 Uiso calc 1 . .
    H H19B 0.1610 0.6774 1.0198 0.135 Uiso calc 1 . .
    H H19C 0.1394 0.7634 0.9703 0.135 Uiso calc 1 . .
    C C22 0.7360(4) 0.7139(3) 0.8156(3) 0.0518(10) Uani d 1 . .
    C C23 0.5636(4) 0.7775(3) 0.7325(3) 0.0603(12) Uani d 1 . .
    C C24 0.5387(4) 0.8629(3) 0.8546(3) 0.0536(11) Uani d 1 . .
    C C25 0.8686(4) 0.7860(4) 0.9595(3) 0.0687(15) Uani d 1 . .
    C C26 0.7747(4) 0.8120(4) 1.0660(4) 0.0670(14) Uani d 1 . .
    C C27 0.6752(4) 0.9480(4) 0.9840(3) 0.0648(13) Uani d 1 . .
    C C28 0.8726(4) 0.9610(4) 1.0160(3) 0.0653(13) Uani d 1 . .
    C C29 0.8587(6) 0.8578(4) 0.8105(5) 0.094(2) Uani d 1 . .
    C C30 0.7036(7) 0.9381(4) 0.7049(4) 0.095(2) Uani d 1 . .
    C C31 0.6500(4) 1.0078(3) 0.8269(3) 0.0557(11) Uani d 1 . .
    C C32 0.8418(4) 1.0322(4) 0.8361(4) 0.0701(15) Uani d 1 . .
loop_
    _atom_site_aniso_label
    _atom_site_aniso_U_11
    _atom_site_aniso_U_22
    _atom_site_aniso_U_33
    _atom_site_aniso_U_12
    _atom_site_aniso_U_13
    _atom_site_aniso_U_23
    Os1 0.04402(9) 0.04182(9) 0.04327(10) 0.00121(7) 0.01478(7) 0.00311(6)
    Os2 0.04408(9) 0.05623(11) 0.05050(11) -0.00492(8) 0.01333(7) -0.00148(8)
    Os3 0.06879(12) 0.04738(10) 0.06249(13) -0.00426(9) 0.03387(10) 0.00544(8)
    As1 0.0409(2) 0.0400(2) 0.0403(2) 0.00060(16) 0.01330(17) -0.00004(16)
    S1 0.0575(8) 0.1229(15) 0.1047(13) -0.0127(8) 0.0434(8) -0.0478(11)
    S2 0.127(5) 0.084(4) 0.081(3) -0.049(4) 0.029(3) -0.031(2)
    C20 0.144(9) 0.087(7) 0.124(9) -0.049(7) 0.006(8) -0.023(6)
    S2X 0.094(4) 0.058(5) 0.114(7) -0.028(3) 0.028(4) -0.025(3)
    C20X 0.144(9) 0.087(7) 0.124(9) -0.049(7) 0.006(8) -0.023(6)
    S3 0.070(4) 0.142(10) 0.075(5) 0.025(5) -0.007(3) 0.036(5)
    C21 0.074(5) 0.134(9) 0.090(7) 0.001(5) 0.005(4) 0.032(6)
    S3X 0.079(7) 0.097(5) 0.066(6) 0.032(4) 0.014(5) 0.027(5)
    C21X 0.074(5) 0.134(9) 0.090(7) 0.001(5) 0.005(4) 0.032(6)
    O1 0.076(2) 0.069(2) 0.081(3) 0.018(2) 0.037(2) -0.0059(19)
    O2 0.089(3) 0.111(4) 0.047(2) 0.008(3) -0.001(2) 0.008(2)
    O3 0.067(2) 0.075(3) 0.117(4) 0.022(2) 0.040(2) 0.009(2)
    O4 0.065(2) 0.116(4) 0.117(4) 0.026(3) 0.007(3) -0.020(3)
    O5 0.107(3) 0.103(3) 0.062(3) -0.028(3) 0.013(2) 0.019(2)
    O6 0.098(3) 0.112(4) 0.095(3) 0.033(3) 0.038(3) -0.018(3)
    O7 0.086(3) 0.099(3) 0.097(3) -0.044(3) 0.038(2) -0.028(3)
    O8 0.134(4) 0.092(4) 0.239(7) 0.029(3) 0.141(5) 0.042(4)
    O9 0.286(9) 0.112(4) 0.062(4) -0.028(5) 0.059(5) -0.002(3)
    O10 0.065(2) 0.065(2) 0.083(3) 0.003(2) 0.005(2) -0.0114(19)
    O11 0.090(3) 0.070(3) 0.143(4) -0.025(2) 0.043(3) 0.016(3)
    C1 0.045(2) 0.041(2) 0.049(2) 0.0043(17) 0.0162(18) -0.0003(17)
    C2 0.048(2) 0.059(3) 0.061(3) -0.012(2) 0.019(2) -0.019(2)
    C3 0.044(2) 0.068(3) 0.072(3) -0.018(2) 0.024(2) -0.017(2)
    C4 0.042(2) 0.060(3) 0.057(3) 0.003(2) 0.019(2) -0.004(2)
    C5 0.052(2) 0.063(3) 0.067(3) -0.010(2) 0.027(2) -0.022(2)
    C6 0.043(2) 0.062(3) 0.060(3) -0.012(2) 0.020(2) -0.015(2)
    C7 0.047(2) 0.048(2) 0.038(2) 0.0006(18) 0.0132(17) -0.0042(16)
    C8 0.062(3) 0.044(2) 0.054(3) -0.001(2) 0.021(2) -0.0018(19)
    C9 0.084(4) 0.053(3) 0.070(4) -0.008(3) 0.036(3) -0.013(2)
    C10 0.069(3) 0.067(3) 0.067(4) -0.020(3) 0.032(3) -0.028(3)
    C11 0.065(3) 0.087(4) 0.050(3) -0.010(3) 0.010(2) -0.018(3)
    C12 0.067(3) 0.058(3) 0.047(3) -0.001(2) 0.012(2) -0.001(2)
    C13 0.043(2) 0.041(2) 0.042(2) -0.0020(16) 0.0122(17) -0.0006(16)
    C14 0.057(3) 0.077(4) 0.057(3) 0.014(2) 0.027(2) 0.014(2)
    C15 0.052(3) 0.083(4) 0.074(4) 0.019(3) 0.025(3) 0.017(3)
    C16 0.046(2) 0.068(3) 0.052(3) 0.002(2) -0.001(2) 0.005(2)
    C17 0.069(3) 0.069(3) 0.042(3) 0.001(3) 0.010(2) 0.008(2)
    C18 0.057(3) 0.065(3) 0.049(3) 0.012(2) 0.021(2) 0.010(2)
    C19 0.049(3) 0.130(6) 0.100(5) -0.005(3) 0.037(3) -0.012(4)
    C22 0.056(2) 0.055(3) 0.047(3) 0.000(2) 0.020(2) -0.0001(19)
    C23 0.064(3) 0.058(3) 0.061(3) 0.006(2) 0.022(3) 0.012(2)
    C24 0.052(2) 0.047(3) 0.064(3) 0.002(2) 0.020(2) 0.004(2)
    C25 0.044(2) 0.080(4) 0.076(4) 0.001(3) 0.009(2) -0.012(3)
    C26 0.057(3) 0.073(4) 0.065(4) -0.017(3) 0.010(3) 0.001(3)
    C27 0.071(3) 0.073(4) 0.051(3) 0.000(3) 0.019(3) -0.003(2)
    C28 0.058(3) 0.075(4) 0.065(3) -0.015(3) 0.022(3) -0.011(3)
    C29 0.106(5) 0.061(4) 0.152(7) 0.002(3) 0.094(5) 0.016(4)
    C30 0.162(7) 0.064(4) 0.072(5) -0.015(4) 0.054(5) -0.001(3)
    C31 0.059(3) 0.050(3) 0.054(3) -0.007(2) 0.012(2) -0.002(2)
    C32 0.068(3) 0.063(3) 0.084(4) -0.003(3) 0.029(3) 0.016(3)
_geom_special_details
;
 All esds (except the esd in the dihedral angle between two l.s. planes)
 are estimated using the full covariance matrix.  The cell esds are taken
 into account individually in the estimation of esds in distances, angles
 and torsion angles; correlations between esds in cell parameters are only
 used when they are defined by crystal symmetry.  An approximate (isotropic)
 treatment of cell esds is used for estimating esds involving l.s. planes.
;
loop_
    _geom_bond_atom_site_label_1
    _geom_bond_atom_site_label_2
    _geom_bond_site_symmetry_2
    _geom_bond_distance
    _geom_bond_publ_flag
    Os1 C23 . 1.872(6) ?
    Os1 C22 . 1.944(5) ?
    Os1 C24 . 1.950(5) ?
    Os1 As1 . 2.4603(5) ?
    Os1 Os3 . 2.8611(3) ?
    Os1 Os2 . 2.9150(3) ?
    Os2 C26 . 1.910(6) ?
    Os2 C28 . 1.921(6) ?
    Os2 C27 . 1.939(6) ?
    Os2 C25 . 1.943(6) ?
    Os2 Os3 . 2.8817(4) ?
    Os3 C30 . 1.898(8) ?
    Os3 C32 . 1.929(6) ?
    Os3 C31 . 1.938(6) ?
    Os3 C29 . 1.951(7) ?
    As1 C13 . 1.936(4) ?
    As1 C7 . 1.943(4) ?
    As1 C1 . 1.948(4) ?
    S1 C4 . 1.757(5) ?
    S1 C19 . 1.760(6) ?
    S2 C10 . 1.759(8) ?
    S2 C20 . 1.775(17) ?
    C20 H20A . 0.9600 ?
    C20 H20B . 0.9600 ?
    C20 H20C . 0.9600 ?
    S2X C20X . 1.59(3) ?
    S2X C10 . 1.809(10) ?
    C20X H20D . 0.9600 ?
    C20X H20E . 0.9600 ?
    C20X H20F . 0.9600 ?
    S3 C16 . 1.765(16) ?
    S3 C21 . 1.82(2) ?
    C21 H21A . 0.9600 ?
    C21 H21B . 0.9600 ?
    C21 H21C . 0.9600 ?
    S3X C21X . 1.75(4) ?
    S3X C16 . 1.75(3) ?
    C21X H21D . 0.9600 ?
    C21X H21E . 0.9600 ?
    C21X H21F . 0.9600 ?
    O1 C22 . 1.124(6) ?
    O2 C23 . 1.155(6) ?
    O3 C24 . 1.131(6) ?
    O4 C25 . 1.139(7) ?
    O5 C26 . 1.129(7) ?
    O6 C27 . 1.137(7) ?
    O7 C28 . 1.130(6) ?
    O8 C29 . 1.139(7) ?
    O9 C30 . 1.142(8) ?
    O10 C31 . 1.128(6) ?
    O11 C32 . 1.112(7) ?
    C1 C2 . 1.368(6) ?
    C1 C6 . 1.389(6) ?
    C2 C3 . 1.396(7) ?
    C2 H2A . 0.9300 ?
    C3 C4 . 1.383(7) ?
    C3 H3A . 0.9300 ?
    C4 C5 . 1.377(6) ?
    C5 C6 . 1.379(6) ?
    C5 H5A . 0.9300 ?
    C6 H6A . 0.9300 ?
    C7 C12 . 1.369(6) ?
    C7 C8 . 1.397(6) ?
    C8 C9 . 1.376(7) ?
    C8 H8A . 0.9300 ?
    C9 C10 . 1.372(8) ?
    C9 H9A . 0.9300 ?
    C10 C11 . 1.400(8) ?
    C11 C12 . 1.373(7) ?
    C11 H11A . 0.9300 ?
    C12 H12A . 0.9300 ?
    C13 C14 . 1.372(6) ?
    C13 C18 . 1.372(6) ?
    C14 C15 . 1.377(7) ?
    C14 H14A . 0.9300 ?
    C15 C16 . 1.380(7) ?
    C15 H15A . 0.9300 ?
    C16 C17 . 1.375(8) ?
    C17 C18 . 1.393(7) ?
    C17 H17A . 0.9300 ?
    C18 H18A . 0.9300 ?
    C19 H19A . 0.9600 ?
    C19 H19B . 0.9600 ?
    C19 H19C . 0.9600 ?
loop_
    _geom_angle_atom_site_label_1
    _geom_angle_atom_site_label_2
    _geom_angle_atom_site_label_3
    _geom_angle_site_symmetry_1
    _geom_angle_site_symmetry_3
    _geom_angle
    _geom_angle_publ_flag
    C23 Os1 C22 . . 88.8(2) ?
    C23 Os1 C24 . . 88.3(2) ?
    C22 Os1 C24 . . 176.7(2) ?
    C23 Os1 As1 . . 102.89(16) ?
    C22 Os1 As1 . . 90.24(14) ?
    C24 Os1 As1 . . 88.87(14) ?
    C23 Os1 Os3 . . 97.90(16) ?
    C22 Os1 Os3 . . 88.04(14) ?
    C24 Os1 Os3 . . 93.91(14) ?
    As1 Os1 Os3 . . 159.100(13) ?
    C23 Os1 Os2 . . 157.23(16) ?
    C22 Os1 Os2 . . 94.70(14) ?
    C24 Os1 Os2 . . 88.54(15) ?
    As1 Os1 Os2 . . 99.586(13) ?
    Os3 Os1 Os2 . . 59.847(8) ?
    C26 Os2 C28 . . 101.9(2) ?
    C26 Os2 C27 . . 89.2(2) ?
    C28 Os2 C27 . . 90.9(2) ?
    C26 Os2 C25 . . 88.5(3) ?
    C28 Os2 C25 . . 95.8(2) ?
    C27 Os2 C25 . . 173.2(2) ?
    C26 Os2 Os3 . . 167.70(16) ?
    C28 Os2 Os3 . . 90.40(17) ?
    C27 Os2 Os3 . . 91.81(16) ?
    C25 Os2 Os3 . . 89.11(19) ?
    C26 Os2 Os1 . . 108.61(16) ?
    C28 Os2 Os1 . . 149.54(17) ?
    C27 Os2 Os1 . . 89.70(16) ?
    C25 Os2 Os1 . . 85.01(16) ?
    Os3 Os2 Os1 . . 59.148(8) ?
    C30 Os3 C32 . . 101.0(3) ?
    C30 Os3 C31 . . 91.4(3) ?
    C32 Os3 C31 . . 91.2(2) ?
    C30 Os3 C29 . . 91.0(4) ?
    C32 Os3 C29 . . 90.0(3) ?
    C31 Os3 C29 . . 177.1(3) ?
    C30 Os3 Os1 . . 96.2(2) ?
    C32 Os3 Os1 . . 162.78(18) ?
    C31 Os3 Os1 . . 86.62(15) ?
    C29 Os3 Os1 . . 91.50(18) ?
    C30 Os3 Os2 . . 157.2(2) ?
    C32 Os3 Os2 . . 101.86(18) ?
    C31 Os3 Os2 . . 87.73(15) ?
    C29 Os3 Os2 . . 89.4(2) ?
    Os1 Os3 Os2 . . 61.005(6) ?
    C13 As1 C7 . . 101.94(18) ?
    C13 As1 C1 . . 101.79(18) ?
    C7 As1 C1 . . 100.94(18) ?
    C13 As1 Os1 . . 117.92(12) ?
    C7 As1 Os1 . . 115.62(13) ?
    C1 As1 Os1 . . 116.07(12) ?
    C4 S1 C19 . . 104.5(3) ?
    C10 S2 C20 . . 99.4(6) ?
    S2 C20 H20A . . 109.5 ?
    S2 C20 H20B . . 109.5 ?
    H20A C20 H20B . . 109.5 ?
    S2 C20 H20C . . 109.5 ?
    H20A C20 H20C . . 109.5 ?
    H20B C20 H20C . . 109.5 ?
    C20X S2X C10 . . 99.1(9) ?
    S2X C20X H20D . . 109.5 ?
    S2X C20X H20E . . 109.5 ?
    H20D C20X H20E . . 109.5 ?
    S2X C20X H20F . . 109.5 ?
    H20D C20X H20F . . 109.5 ?
    H20E C20X H20F . . 109.5 ?
    C16 S3 C21 . . 104.6(10) ?
    S3 C21 H21A . . 109.5 ?
    S3 C21 H21B . . 109.5 ?
    H21A C21 H21B . . 109.5 ?
    S3 C21 H21C . . 109.5 ?
    H21A C21 H21C . . 109.5 ?
    H21B C21 H21C . . 109.5 ?
    C21X S3X C16 . . 101.8(16) ?
    S3X C21X H21D . . 109.5 ?
    S3X C21X H21E . . 109.5 ?
    H21D C21X H21E . . 109.5 ?
    S3X C21X H21F . . 109.5 ?
    H21D C21X H21F . . 109.5 ?
    H21E C21X H21F . . 109.5 ?
    C2 C1 C6 . . 118.8(4) ?
    C2 C1 As1 . . 122.1(3) ?
    C6 C1 As1 . . 119.1(3) ?
    C1 C2 C3 . . 120.6(4) ?
    C1 C2 H2A . . 119.7 ?
    C3 C2 H2A . . 119.7 ?
    C4 C3 C2 . . 120.9(4) ?
    C4 C3 H3A . . 119.5 ?
    C2 C3 H3A . . 119.5 ?
    C5 C4 C3 . . 117.7(4) ?
    C5 C4 S1 . . 117.7(4) ?
    C3 C4 S1 . . 124.7(4) ?
    C4 C5 C6 . . 121.9(4) ?
    C4 C5 H5A . . 119.1 ?
    C6 C5 H5A . . 119.1 ?
    C5 C6 C1 . . 120.1(4) ?
    C5 C6 H6A . . 120.0 ?
    C1 C6 H6A . . 120.0 ?
    C12 C7 C8 . . 118.3(4) ?
    C12 C7 As1 . . 119.5(3) ?
    C8 C7 As1 . . 121.9(3) ?
    C9 C8 C7 . . 120.8(5) ?
    C9 C8 H8A . . 119.6 ?
    C7 C8 H8A . . 119.6 ?
    C10 C9 C8 . . 120.6(5) ?
    C10 C9 H9A . . 119.7 ?
    C8 C9 H9A . . 119.7 ?
    C9 C10 C11 . . 118.7(5) ?
    C9 C10 S2 . . 130.7(5) ?
    C11 C10 S2 . . 110.6(5) ?
    C9 C10 S2X . . 109.6(5) ?
    C11 C10 S2X . . 131.7(6) ?
    C12 C11 C10 . . 120.3(5) ?
    C12 C11 H11A . . 119.9 ?
    C10 C11 H11A . . 119.9 ?
    C7 C12 C11 . . 121.2(5) ?
    C7 C12 H12A . . 119.4 ?
    C11 C12 H12A . . 119.4 ?
    C14 C13 C18 . . 118.2(4) ?
    C14 C13 As1 . . 120.0(3) ?
    C18 C13 As1 . . 121.8(3) ?
    C13 C14 C15 . . 120.8(5) ?
    C13 C14 H14A . . 119.6 ?
    C15 C14 H14A . . 119.6 ?
    C14 C15 C16 . . 120.9(5) ?
    C14 C15 H15A . . 119.5 ?
    C16 C15 H15A . . 119.5 ?
    C17 C16 C15 . . 119.0(4) ?
    C17 C16 S3X . . 117.6(10) ?
    C15 C16 S3X . . 123.1(10) ?
    C17 C16 S3 . . 122.7(7) ?
    C15 C16 S3 . . 118.2(7) ?
    C16 C17 C18 . . 119.3(5) ?
    C16 C17 H17A . . 120.3 ?
    C18 C17 H17A . . 120.3 ?
    C13 C18 C17 . . 121.7(5) ?
    C13 C18 H18A . . 119.1 ?
    C17 C18 H18A . . 119.1 ?
    S1 C19 H19A . . 109.5 ?
    S1 C19 H19B . . 109.5 ?
    H19A C19 H19B . . 109.5 ?
    S1 C19 H19C . . 109.5 ?
    H19A C19 H19C . . 109.5 ?
    H19B C19 H19C . . 109.5 ?
    O1 C22 Os1 . . 175.3(4) ?
    O2 C23 Os1 . . 177.4(5) ?
    O3 C24 Os1 . . 174.4(5) ?
    O4 C25 Os2 . . 174.3(6) ?
    O5 C26 Os2 . . 175.7(5) ?
    O6 C27 Os2 . . 175.0(5) ?
    O7 C28 Os2 . . 178.4(5) ?
    O8 C29 Os3 . . 177.2(5) ?
    O9 C30 Os3 . . 176.4(8) ?
    O10 C31 Os3 . . 174.9(5) ?
    O11 C32 Os3 . . 177.9(6) ?
loop_
    _geom_torsion_atom_site_label_1
    _geom_torsion_atom_site_label_2
    _geom_torsion_atom_site_label_3
    _geom_torsion_atom_site_label_4
    _geom_torsion_site_symmetry_1
    _geom_torsion_site_symmetry_2
    _geom_torsion_site_symmetry_3
    _geom_torsion_site_symmetry_4
    _geom_torsion
    _geom_torsion_publ_flag
    C6 C1 C2 C3 . . . . -0.3(8) ?
    As1 C1 C2 C3 . . . . -179.5(4) ?
    C1 C2 C3 C4 . . . . 0.1(9) ?
    C2 C3 C4 C5 . . . . 0.0(8) ?
    C2 C3 C4 S1 . . . . 179.5(4) ?
    C19 S1 C4 C5 . . . . 163.2(5) ?
    C19 S1 C4 C3 . . . . -16.3(6) ?
    C3 C4 C5 C6 . . . . 0.3(8) ?
    S1 C4 C5 C6 . . . . -179.3(4) ?
    C4 C5 C6 C1 . . . . -0.5(8) ?
    C2 C1 C6 C5 . . . . 0.6(8) ?
    As1 C1 C6 C5 . . . . 179.7(4) ?
    C12 C7 C8 C9 . . . . -0.9(7) ?
    As1 C7 C8 C9 . . . . 173.8(4) ?
    C7 C8 C9 C10 . . . . -1.9(8) ?
    C8 C9 C10 C11 . . . . 2.6(8) ?
    C8 C9 C10 S2 . . . . -178.3(5) ?
    C8 C9 C10 S2X . . . . -174.5(6) ?
    C20 S2 C10 C9 . . . . 15.4(10) ?
    C20 S2 C10 C11 . . . . -165.3(8) ?
    C20X S2X C10 C9 . . . . 161.1(12) ?
    C20X S2X C10 C11 . . . . -15.4(15) ?
    C9 C10 C11 C12 . . . . -0.6(8) ?
    S2 C10 C11 C12 . . . . -179.9(5) ?
    S2X C10 C11 C12 . . . . 175.7(7) ?
    C8 C7 C12 C11 . . . . 2.9(7) ?
    As1 C7 C12 C11 . . . . -171.9(4) ?
    C10 C11 C12 C7 . . . . -2.2(8) ?
    C18 C13 C14 C15 . . . . 1.6(8) ?
    As1 C13 C14 C15 . . . . -177.4(5) ?
    C13 C14 C15 C16 . . . . -2.0(9) ?
    C14 C15 C16 C17 . . . . 1.0(9) ?
    C14 C15 C16 S3X . . . . -173.2(14) ?
    C14 C15 C16 S3 . . . . 178.0(9) ?
    C21X S3X C16 C17 . . . . 163.8(12) ?
    C21X S3X C16 C15 . . . . -22(2) ?
    C21 S3 C16 C17 . . . . 4.3(15) ?
    C21 S3 C16 C15 . . . . -172.7(8) ?
    C15 C16 C17 C18 . . . . 0.3(8) ?
    S3X C16 C17 C18 . . . . 174.9(13) ?
    S3 C16 C17 C18 . . . . -176.6(9) ?
    C14 C13 C18 C17 . . . . -0.3(7) ?
    As1 C13 C18 C17 . . . . 178.7(4) ?
    C16 C17 C18 C13 . . . . -0.7(8) ?
loop_
    _geom_hbond_atom_site_label_D
    _geom_hbond_atom_site_label_H
    _geom_hbond_atom_site_label_A
    _geom_hbond_site_symmetry_A
    _geom_hbond_distance_DH
    _geom_hbond_distance_HA
    _geom_hbond_distance_DA
    _geom_hbond_angle_DHA
    _geom_hbond_publ_flag
    C5 H5A O10 3_677 0.9300 2.55 3.410(10)
                                         154.00 yes
_shelx_space_group_comment
;
The symmetry employed for this shelxl refinement is uniquely defined
by the following loop, which should always be used as a source of
symmetry information in preference to the above space-group names.
They are only intended as comments.
;
_shelx_estimated_absorpt_T_min     0.093
_shelx_estimated_absorpt_T_max     0.438
_shelx_hkl_file
;
   2   0   0 6510.69 302.838   2
  -2   0   0 6684.86 302.863   2
  -3   0   0 0.30607 1.41764   2
   3   0   0 -0.7146 1.18653   2
  -4   0   0 198.245 10.2670   1
   4   0   0 152.485 10.0531   2
   5   0   0 -0.5038 1.48275   2
  -5   0   0 -0.2780 2.05368   1
  -5   0   0 -1.2837 0.42376   3
  -6   0   0 2243.20 102.687   1
   6   0   0 2068.64 96.8036   3
  -7   0   0 -1.5623 2.52227   1
   7   0   0 0.18531 2.03290   3
   7   0   0 -2.1884 1.96674   2
  -7   0   0 -1.2340 1.91924   3
  -8   0   0 2265.31 108.333   1
   8   0   0 2255.38 107.142   2
  -8   0   0 2262.85 101.380   3
   8   0   0 2265.06 102.002   3
   9   0   0 3.81087 2.57827   3
  -9   0   0 1.76348 2.57261   3
  -9   0   0 -0.3131 3.93549   1
   9   0   0 2.43541 3.09792   2
 -10   0   0 676.417 33.9307   3
 -10   0   0 759.003 37.7462   1
  10   0   0 672.715 34.4284   3
  10   0   0 756.632 36.8819   2
  11   0   0 0.67132 2.81215   3
 -11   0   0 1.02063 3.27255   3
 -11   0   0 -4.2711 4.50352   1
  11   0   0 1.04465 3.30309   2
 -12   0   0 69.6697 8.91581   1
  12   0   0 74.8133 8.18366   2
  12   0   0 72.5843 7.23845   3
 -12   0   0 60.0302 6.81024   3
 -13   0   0 -0.4437 4.88043   1
  13   0   0 -2.0125 3.00134   3
 -13   0   0 -1.4893 3.24283   3
  13   0   0 -3.6920 3.58094   2
  14   0   0 250.838 14.5880   3
  14   0   0 251.695 16.0725   2
 -14   0   0 218.145 14.0059   3
 -15   0   0 -1.6591 3.40620   3
  15   0   0 -0.2721 4.47134   2
  15   0   0 -3.1916 3.59372   3
  16   0   0 63.1778 8.48096   2
 -16   0   0 63.5360 7.12202   3
  16   0   0 65.7415 7.29329   3
 -17   0   0 -1.2030 3.58703   3
  17   0   0 4.43445 4.03032   3
  18   0   0 8.06734 4.52950   3
  19   0   0 1.43896 4.09552   3
  20   0   0 3.08652 4.12097   3
  -2   1   0 1917.73 88.4837   2
   2   1   0 1888.47 88.1488   2
  -3  -1   0 9.94803 2.49144   1
   3  -1   0 12.7742 2.18572   2
   3   1   0 11.0018 2.01619   2
  -3   1   0 10.6713 2.06137   2
  -4  -1   0 291.871 14.0363   1
   4  -1   0 236.232 13.6132   2
  -4   1   0 239.740 13.6505   2
   4   1   0 243.388 13.4550   2
  -5  -1   0 298.782 16.0379   1
  -5  -1   0 305.833 14.3759   3
   5  -1   0 294.965 15.8574   2
   5   1   0 253.232 14.7223   3
  -5   1   0 270.542 15.7758   2
   5   1   0 263.551 15.4756   2
  -5   1   0 327.944 15.2577   1
   6  -1   0 3481.00 156.184   3
  -6  -1   0 3589.53 166.197   1
  -6  -1   0 3582.95 155.818   3
  -6   1   0 3259.93 163.779   2
  -6   1   0 3894.86 165.502   1
  -6   1   0 3659.63 155.531   3
   6   1   0 3126.09 156.102   3
   7  -1   0 1178.68 53.6673   3
  -7  -1   0 1185.65 57.3205   1
   7  -1   0 1176.93 56.6335   2
  -7  -1   0 1153.76 53.0761   3
  -7   1   0 1246.60 56.5408   1
  -7   1   0 1234.92 52.8979   3
  -7   1   0 1097.03 56.5708   2
   7   1   0 1099.99 56.3218   2
   7   1   0 1076.48 53.4969   3
   8  -1   0 1736.50 79.0791   3
   8  -1   0 1800.10 83.3780   2
  -8  -1   0 1734.51 84.3993   1
  -8   1   0 1769.67 83.5327   1
   8   1   0 1666.46 78.9783   3
  -8   1   0 1770.68 78.2320   3
   8   1   0 1685.27 82.9881   2
   9  -1   0 376.815 20.2554   3
  -9  -1   0 407.740 22.7242   1
  -9  -1   0 387.254 19.9460   3
   9  -1   0 405.016 21.8444   2
   9   1   0 395.413 20.3432   3
   9   1   0 402.454 21.7044   2
  -9   1   0 333.153 21.1356   1
  -9   1   0 419.079 19.6201   3
 -10  -1   0 231.820 15.5849   1
  10  -1   0 213.570 13.4485   3
 -10  -1   0 197.262 12.8948   3
  10  -1   0 249.666 15.0733   2
  10   1   0 259.198 15.0197   2
 -10   1   0 229.737 12.9277   3
 -10   1   0 261.978 15.0173   1
  10   1   0 220.536 13.4003   3
  11  -1   0 92.3092 8.24399   3
 -11  -1   0 82.5438 10.0801   1
  11  -1   0 88.8942 9.11576   2
 -11  -1   0 90.5739 8.10386   3
 -11   1   0 98.4431 9.55364   1
 -11   1   0 90.1199 7.67311   3
  11   1   0 89.7842 7.55224   3
  11   1   0 87.0059 8.74926   2
  12  -1   0 8.98948 3.78017   3
 -12  -1   0 4.80413 3.79835   3
 -12  -1   0 6.70107 5.56806   1
  12  -1   0 6.75664 4.14739   2
  12   1   0 4.66280 3.31170   3
 -12   1   0 1.76637 4.47998   1
  12   1   0 7.79582 4.28486   2
 -12   1   0 5.82463 3.28336   3
  13  -1   0 125.584 9.93047   2
 -13  -1   0 89.5077 11.5271   1
  13  -1   0 109.713 9.03792   3
 -13  -1   0 105.293 9.44491   3
 -13   1   0 104.542 8.36025   3
  13   1   0 128.429 9.19688   3
  13   1   0 117.593 10.2298   2
 -14  -1   0 31.0631 5.55987   3
  14  -1   0 32.9763 6.30433   2
  14  -1   0 31.3659 5.73102   3
 -14  -1   0 29.1720 7.70174   1
  14   1   0 35.4947 6.18845   2
  14   1   0 33.1980 5.49197   3
 -14   1   0 40.6370 5.34842   3
 -15  -1   0 44.6736 6.43812   3
  15  -1   0 54.6547 7.58629   2
  15  -1   0 36.2735 6.22445   3
 -15   1   0 41.1706 5.52527   3
  15   1   0 56.9954 7.72204   2
  15   1   0 46.8589 6.06996   3
  16  -1   0 197.862 13.9595   2
  16  -1   0 182.803 12.2589   3
 -16  -1   0 164.780 11.8534   3
  16   1   0 189.082 12.0283   3
 -16   1   0 160.837 10.8539   3
 -17  -1   0 1.73023 3.93166   3
  17  -1   0 10.3463 4.55967   3
  17   1   0 11.3063 4.54733   3
  18  -1   0 4.19935 4.26447   3
  18   1   0 6.41996 4.11941   3
  19  -1   0 -0.7677 3.91232   3
  19   1   0 -0.9653 3.73717   3
  20  -1   0 29.3154 5.79410   3
   0   2   0 0.01216 0.18738   2
  -1   2   0 5961.25 259.019   2
   1   2   0 5315.77 258.765   2
  -2   2   0 442.826 22.2794   2
   2   2   0 457.891 22.1162   2
  -3  -2   0 3849.20 169.721   1
   3   2   0 3308.99 166.638   2
  -3   2   0 3673.11 167.178   2
  -4  -2   0 1683.03 76.3556   1
   4   2   0 1506.87 74.8203   2
  -4   2   0 1585.87 75.2872   2
  -5  -2   0 613.090 30.3081   1
  -5  -2   0 639.971 27.6920   3
   5  -2   0 598.542 29.8464   2
  -5   2   0 597.556 29.9202   2
   5   2   0 540.525 27.5510   3
   5   2   0 554.221 29.3801   2
  -6  -2   0 769.201 39.6439   1
  -6  -2   0 823.894 36.5330   3
  -6   2   0 848.869 38.1155   1
   6   2   0 678.568 36.3737   3
  -6   2   0 748.462 39.1629   2
  -6   2   0 833.042 35.8742   3
   7  -2   0 755.408 34.3076   3
   7  -2   0 718.774 36.7708   2
  -7  -2   0 754.079 37.6006   1
  -7  -2   0 743.439 34.2561   3
  -7   2   0 771.246 33.5783   3
   7   2   0 648.763 34.1926   3
  -7   2   0 767.550 35.7890   1
   7   2   0 665.501 36.3065   2
  -7   2   0 718.678 36.9460   2
   8  -2   0 6.36106 2.60372   3
  -8  -2   0 3.01978 3.95072   1
  -8  -2   0 12.3959 3.23313   3
   8  -2   0 8.79052 3.32784   2
  -8   2   0 4.79150 2.22646   3
   8   2   0 6.64552 2.61737   3
   8   2   0 9.46647 3.28952   2
  -8   2   0 7.08647 3.04343   1
  -8   2   0 9.33662 3.68615   2
  -9  -2   0 958.425 49.6801   3
  -9  -2   0 1132.21 54.6544   1
   9  -2   0 1091.79 50.3339   3
   9  -2   0 1161.68 53.4846   2
   9   2   0 988.014 49.8771   3
  -9   2   0 1070.99 53.4602   2
  -9   2   0 1108.48 52.6651   1
   9   2   0 1070.37 53.0074   2
  -9   2   0 1108.88 49.1692   3
  10  -2   0 36.3416 5.27192   3
 -10  -2   0 21.8152 6.28478   1
  10  -2   0 27.1347 5.10358   2
 -10   2   0 37.3753 4.41915   3
 -10   2   0 29.1817 5.81159   2
  10   2   0 29.9679 5.12166   2
 -11  -2   0 -0.0913 5.67111   1
  11  -2   0 0.54585 3.59552   2
  11  -2   0 1.89065 3.26276   3
 -11  -2   0 2.12407 3.64815   3
  11   2   0 1.60063 2.95975   3
 -11   2   0 5.04895 3.06983   3
 -11   2   0 8.58911 4.11636   1
  11   2   0 5.34181 4.04004   2
 -12  -2   0 99.4534 11.3124   1
  12  -2   0 124.674 9.88220   2
 -12  -2   0 102.854 9.26315   3
  12  -2   0 128.299 9.43679   3
  12   2   0 118.464 9.97372   2
  12   2   0 100.163 8.37012   3
 -12   2   0 108.679 7.87052   3
 -13  -2   0 159.944 15.1818   1
 -13  -2   0 154.697 11.2626   3
  13  -2   0 182.911 12.8765   2
  13  -2   0 155.606 11.1260   3
  13   2   0 155.824 10.7621   3
  13   2   0 154.457 11.8311   2
 -13   2   0 153.075 9.82998   3
 -14  -2   0 346.951 23.9329   1
  14  -2   0 411.959 22.2837   2
 -14  -2   0 337.347 20.2678   3
  14  -2   0 365.075 20.5044   3
 -14   2   0 372.298 19.0556   3
  14   2   0 388.679 20.2676   3
  14   2   0 390.853 22.2994   2
  15  -2   0 11.5041 4.64932   3
 -15  -2   0 9.77645 4.52284   3
  15  -2   0 9.19336 5.03675   2
  15   2   0 19.7779 4.51350   3
  15   2   0 12.1598 5.44129   2
  16  -2   0 8.74618 5.37115   2
  16  -2   0 5.69051 4.48409   3
 -16  -2   0 6.79159 4.28889   3
  16   2   0 3.42761 3.71434   3
  17  -2   0 12.7681 4.70733   3
 -17  -2   0 7.91609 4.73016   3
  17   2   0 16.4158 4.55295   3
 -18  -2   0 9.29830 4.60988   3
  18  -2   0 16.8736 4.98546   3
  19  -2   0 9.31958 4.79848   3
  20  -2   0 3.47398 4.50117   3
   0   3   0 0.30926 0.48687   2
  -1  -3   0 187.251 10.4027   1
   1   3   0 198.201 10.1011   2
  -1   3   0 189.216 10.2006   2
  -2  -3   0 483.965 24.4129   1
   2   3   0 489.033 23.7770   2
  -2   3   0 475.957 23.9396   2
  -3   3   0 389.527 20.1489   2
   3   3   0 395.590 20.0657   2
   4   3   0 364.539 19.7077   2
  -4   3   0 395.074 20.1254   2
  -5  -3   0 88.4711 5.72838   3
  -5   3   0 85.9680 6.77955   2
   5   3   0 75.5939 6.22662   2
  -6  -3   0 -0.4730 3.41917   1
   6  -3   0 0.38521 2.16446   2
  -6  -3   0 -1.1033 1.97540   3
  -6   3   0 0.72014 1.01804   3
  -6   3   0 -1.1824 1.96878   2
   6   3   0 2.13733 1.46906   3
   6   3   0 0.19376 1.97130   2
  -7  -3   0 1775.32 77.3995   3
   7  -3   0 1696.96 81.9840   2
  -7  -3   0 1684.67 83.4290   1
   7  -3   0 1671.99 76.8311   3
  -7   3   0 1670.72 82.1238   2
  -7   3   0 1760.04 76.1735   3
   7   3   0 1649.42 81.8879   2
  -7   3   0 1761.67 80.7883   1
   8  -3   0 10.8247 2.80134   3
   8  -3   0 12.6164 4.07994   2
  -8  -3   0 13.9741 3.37880   3
  -8  -3   0 5.55623 4.77997   1
  -8   3   0 20.3175 2.91581   1
   8   3   0 8.58588 3.05960   2
  -8   3   0 17.8706 4.39929   2
  -8   3   0 18.0202 2.55318   3
   9  -3   0 310.351 18.2486   2
   9  -3   0 300.193 16.3815   3
  -9  -3   0 296.678 16.5730   3
  -9  -3   0 318.264 19.3979   1
  -9   3   0 302.682 15.1263   3
  -9   3   0 311.382 16.3797   1
  -9   3   0 296.823 18.4237   2
   9   3   0 306.067 18.0384   2
  10  -3   0 715.559 36.2454   2
 -10  -3   0 688.826 37.5379   1
  10  -3   0 672.352 33.7167   3
  10   3   0 686.342 36.0001   2
 -10   3   0 687.106 32.0735   3
 -10   3   0 705.189 36.5439   2
  11  -3   0 148.187 11.0745   2
 -11  -3   0 132.256 13.1284   1
 -11  -3   0 131.469 10.1715   3
  11  -3   0 131.853 10.1266   3
  11   3   0 124.723 9.30131   3
 -11   3   0 149.757 8.49862   3
  11   3   0 153.229 11.4820   2
 -11   3   0 165.142 12.0021   2
 -12  -3   0 501.245 29.7834   1
  12  -3   0 474.508 25.7059   3
  12  -3   0 537.053 27.9954   2
 -12  -3   0 456.525 25.4841   3
  12   3   0 543.124 27.9727   2
  12   3   0 471.580 24.9648   3
 -12   3   0 505.978 23.7754   3
 -13  -3   0 61.8708 7.50617   3
  13  -3   0 50.1894 7.63705   2
  13  -3   0 58.1232 7.16902   3
 -13  -3   0 55.9519 9.50755   1
  13   3   0 44.8074 7.42877   2
  13   3   0 65.9837 6.94423   3
 -13   3   0 63.1348 5.23427   3
  14  -3   0 14.3082 5.52514   2
  14  -3   0 17.7186 5.02604   3
 -14  -3   0 4.92108 4.44085   3
 -14  -3   0 21.3876 7.60658   1
  14   3   0 13.6901 5.56099   2
  14   3   0 18.3280 4.44123   3
  15  -3   0 72.0446 8.06971   3
 -15  -3   0 83.4368 8.57288   3
 -15  -3   0 59.9869 10.7568   1
  15  -3   0 78.2535 9.13836   2
  15   3   0 83.9143 7.82538   3
  15   3   0 72.4741 8.87391   2
  16  -3   0 2.21911 4.27920   3
 -16  -3   0 1.94514 4.31561   3
  16  -3   0 -1.2747 4.73391   2
  17  -3   0 2.25990 4.52907   3
 -17  -3   0 0.34587 4.10876   3
  18  -3   0 -2.1431 4.17106   3
 -18  -3   0 -1.3746 4.26059   3
  19  -3   0 3.54758 4.56739   3
 -19  -3   0 -1.0140 4.30913   3
  20  -3   0 3.55242 4.65542   3
   0  -4   0 14.5978 2.60589   1
   0   4   0 12.5637 2.03505   2
  -1  -4   0 302.704 16.1920   1
   1   4   0 315.749 15.8736   2
  -2  -4   0 1251.40 60.1975   1
  -2   4   0 1234.40 59.2165   2
   2   4   0 1262.80 59.0295   2
  -3   4   0 2060.30 96.8985   2
   3   4   0 2068.37 96.7112   2
  -4   4   0 2595.88 121.810   2
   4   4   0 2602.12 121.664   2
  -5  -4   0 4028.42 169.668   3
  -5  -4   0 3745.68 181.352   1
  -5   4   0 3710.60 178.546   2
  -6  -4   0 681.554 35.2682   1
  -6  -4   0 724.685 31.7750   3
  -6   4   0 612.026 34.1581   2
   6   4   0 659.633 34.2626   2
   7  -4   0 978.027 49.5673   2
   7  -4   0 1033.46 45.5472   3
  -7  -4   0 1018.27 50.9227   1
  -7  -4   0 1001.06 46.2571   3
  -7   4   0 997.387 49.7573   2
   7   4   0 960.505 49.5655   2
   8  -4   0 63.6471 5.03464   3
  -8  -4   0 49.9110 5.66101   3
   8  -4   0 68.6912 7.29756   2
  -8  -4   0 59.4445 7.92897   1
  -8   4   0 43.3857 6.43518   2
   8   4   0 65.2208 7.12054   2
  -8   4   0 63.5357 3.73876   3
  -9  -4   0 115.886 11.1569   1
  -9  -4   0 101.425 8.17364   3
   9  -4   0 96.3659 7.29769   3
   9  -4   0 111.533 9.39513   2
  -9   4   0 92.4720 9.48849   2
  -9   4   0 103.366 5.68026   3
   9   4   0 90.8398 9.20480   2
 -10  -4   0 160.851 11.0690   3
  10  -4   0 167.220 10.7221   3
  10  -4   0 164.843 12.1021   2
 -10  -4   0 172.150 14.0290   1
 -10   4   0 165.930 8.52267   3
 -10   4   0 171.530 12.6090   2
  10   4   0 163.209 12.2191   2
  11  -4   0 142.941 11.1835   2
  11  -4   0 140.862 10.1976   3
 -11  -4   0 128.035 13.8131   1
 -11  -4   0 132.482 10.3476   3
  11   4   0 140.012 10.9974   2
 -11   4   0 140.090 7.39919   3
 -11   4   0 139.934 11.5630   2
  12  -4   0 -0.0950 3.96732   2
 -12  -4   0 5.86731 4.34499   3
  12  -4   0 -0.0893 3.61006   3
 -12  -4   0 10.1736 7.08402   1
  12   4   0 7.88903 4.47177   2
 -12   4   0 11.1665 5.47499   2
  13  -4   0 332.640 19.3282   3
 -13  -4   0 315.521 19.2161   3
 -13  -4   0 343.755 23.4145   1
  13  -4   0 366.363 20.9823   2
  13   4   0 352.387 20.8799   2
 -13   4   0 340.951 21.2329   2
  14  -4   0 -4.1021 4.37763   2
 -14  -4   0 4.76120 4.38590   3
  14  -4   0 6.61921 4.48148   3
 -14  -4   0 0.84925 6.09356   1
  14   4   0 10.2703 4.62424   2
 -15  -4   0 66.0847 11.0347   1
 -15  -4   0 56.9098 7.64654   3
  15  -4   0 51.2857 7.23567   3
  15  -4   0 72.9806 9.03672   2
  15   4   0 69.7746 8.77394   2
  16  -4   0 49.9758 7.10688   3
 -16  -4   0 49.5075 7.19461   3
 -16  -4   0 48.2827 9.58118   1
  16  -4   0 48.4019 8.01791   2
  17  -4   0 -4.4709 3.99318   3
 -17  -4   0 -3.1228 4.18640   3
  18  -4   0 40.3364 6.77216   3
 -18  -4   0 36.0752 6.61505   3
  19  -4   0 0.27903 4.52266   3
 -19  -4   0 -6.0639 4.08811   3
  20  -4   0 17.8438 5.52841   3
   0  -5   0 2.78240 2.05119   1
   1  -5   0 737.233 34.8576   1
  -1  -5   0 702.021 35.6151   1
   1   5   0 728.003 35.2239   2
  -2  -5   0 290.781 16.0497   1
  -2   5   0 280.316 15.6140   2
   2   5   0 300.390 15.6181   2
  -3  -5   0 2354.01 112.371   1
  -3   5   0 2359.89 110.641   2
   4   5   0 458.714 23.9326   2
  -5  -5   0 226.057 11.9694   3
  -5  -5   0 237.179 14.5132   1
   5   5   0 232.134 13.7542   2
  -5   5   0 212.698 13.6189   2
  -6  -5   0 104.411 6.83869   3
  -6  -5   0 92.9585 9.17525   1
   6   5   0 84.4633 8.50891   2
  -6   5   0 87.4180 7.77680   2
   7  -5   0 132.228 7.68271   3
  -7  -5   0 145.858 8.95973   3
  -7  -5   0 140.015 11.3286   1
   7   5   0 132.959 10.3549   2
  -7   5   0 139.546 10.3967   2
  -8  -5   0 29.8504 4.78177   3
   8  -5   0 45.0324 4.31557   3
  -8  -5   0 36.1008 7.40865   1
   8  -5   0 34.4501 5.50369   2
   8   5   0 26.5984 5.22343   2
  -8   5   0 27.5829 5.15530   2
  -9  -5   0 147.523 12.7602   1
  -9  -5   0 137.866 10.0278   3
   9  -5   0 141.435 10.9264   2
   9  -5   0 140.294 8.83630   3
  -9   5   0 154.954 11.3409   2
   9   5   0 122.709 10.9646   2
 -10  -5   0 382.267 23.7942   1
  10  -5   0 379.385 22.0117   2
  10  -5   0 364.739 19.4122   3
 -10  -5   0 362.509 20.0739   3
 -10   5   0 366.729 22.1588   2
  10   5   0 396.990 22.4468   2
  11  -5   0 787.876 40.4619   2
 -11  -5   0 708.831 42.1771   1
 -11  -5   0 788.318 37.6783   3
  11  -5   0 737.445 37.1247   3
  11   5   0 826.595 40.7793   2
 -11   5   0 768.876 40.6616   2
 -12  -5   0 49.7694 9.79295   1
  12  -5   0 56.5663 8.02497   2
 -12  -5   0 70.9697 7.78440   3
  12  -5   0 68.4376 7.51977   3
 -12   5   0 65.2446 8.82060   2
  12   5   0 73.9884 8.71361   2
  13  -5   0 134.893 11.4740   2
  13  -5   0 131.624 10.6573   3
 -13  -5   0 127.100 10.6931   3
 -13  -5   0 123.640 13.9507   1
  13   5   0 139.928 11.8690   2
 -13   5   0 158.168 12.3183   2
 -14  -5   0 -2.7649 4.09903   3
 -14  -5   0 6.03412 6.93031   1
  14  -5   0 4.01646 4.23360   3
  14  -5   0 -1.0149 4.07147   2
  14   5   0 4.79018 4.60959   2
 -14   5   0 2.31594 4.98890   2
  15  -5   0 10.8299 5.65894   2
 -15  -5   0 7.98989 7.57801   1
  15  -5   0 8.02963 4.81166   3
 -15  -5   0 6.60066 4.65395   3
  15   5   0 0.91427 4.82813   2
  16  -5   0 4.00721 4.64243   2
  16  -5   0 1.54056 4.54832   3
 -16  -5   0 -6.4633 6.70914   1
 -16  -5   0 2.80552 4.56759   3
 -17  -5   0 0.14842 4.40607   3
 -17  -5   0 4.76547 7.85260   1
  17  -5   0 0.27716 4.49828   3
 -18  -5   0 -0.4189 4.72772   3
  18  -5   0 1.01214 4.82278   3
  19  -5   0 0.42483 4.93194   3
 -19  -5   0 -4.9354 4.26637   3
  20  -5   0 0.12251 4.85632   3
 -20  -5   0 0.90162 4.56963   3
  -1  -6   0 465.398 24.2272   1
   1  -6   0 477.027 23.4854   1
   2  -6   0 782.066 36.2076   1
  -2  -6   0 779.905 37.8630   1
  -2   6   0 726.373 37.2147   2
   2   6   0 722.529 37.1354   2
  -3  -6   0 783.873 39.8346   1
   3   6   0 836.911 39.2766   2
  -3   6   0 753.737 39.1210   2
  -4  -6   0 1337.93 65.1431   1
   4   6   0 1371.16 64.1380   2
  -4   6   0 1269.36 63.9044   2
  -5  -6   0 1629.45 70.6272   3
  -5   6   0 1460.50 75.2008   2
   5   6   0 1601.98 75.5258   2
  -6  -6   0 19.4933 3.48517   3
  -6  -6   0 10.3186 4.71267   1
   6   6   0 18.2700 4.34904   2
  -6   6   0 24.7195 4.70953   2
   7  -6   0 12.0861 2.37440   3
  -7  -6   0 10.5692 5.30308   1
  -7  -6   0 16.3249 3.56673   3
   7   6   0 14.8744 4.10215   2
  -7   6   0 11.3663 3.82900   2
   8  -6   0 560.331 24.9802   3
  -8  -6   0 523.594 29.8379   1
  -8  -6   0 516.873 26.0467   3
   8   6   0 487.096 28.6621   2
  -8   6   0 507.703 28.5938   2
   9  -6   0 952.949 46.0291   2
  -9  -6   0 885.047 47.3346   1
   9  -6   0 920.393 41.4829   3
  -9  -6   0 854.366 42.3805   3
   9   6   0 838.709 45.8849   2
  -9   6   0 903.416 45.9822   2
 -10  -6   0 211.350 16.9517   1
  10  -6   0 234.613 15.3351   2
  10  -6   0 233.128 12.7200   3
 -10  -6   0 208.689 13.5492   3
  10   6   0 213.739 15.4982   2
 -10   6   0 210.028 15.1080   2
 -11  -6   0 143.493 14.6529   1
  11  -6   0 160.101 12.4209   2
  11  -6   0 160.202 10.4793   3
 -11  -6   0 142.927 11.2113   3
 -11   6   0 153.325 12.5855   2
  11   6   0 169.324 12.6558   2
  12  -6   0 2.31756 4.88016   2
  12  -6   0 11.3842 4.23073   3
 -12  -6   0 7.30336 7.55321   1
 -12  -6   0 9.56271 4.69055   3
 -12   6   0 12.1299 5.37809   2
  12   6   0 12.1442 4.83188   2
 -13  -6   0 0.56630 4.37621   3
  13  -6   0 -0.4672 3.76394   3
 -13  -6   0 3.17082 6.46927   1
  13  -6   0 -6.6234 3.53745   2
  13   6   0 1.04043 3.82992   2
 -13   6   0 -0.2458 4.38022   2
 -14  -6   0 29.5370 8.52826   1
  14  -6   0 41.1190 6.95574   3
 -14  -6   0 29.1017 6.24509   3
  14  -6   0 24.6188 6.35801   2
  14   6   0 30.3496 6.69553   2
 -14   6   0 33.1313 7.16262   2
  15  -6   0 29.9371 6.31330   3
 -15  -6   0 21.9492 5.76592   3
  15  -6   0 25.5576 6.28631   2
 -15  -6   0 16.8911 7.59468   1
 -15   6   0 25.0509 7.44973   2
  15   6   0 30.1079 6.74862   2
  16  -6   0 23.0996 6.05999   3
  16  -6   0 34.0153 7.32643   2
 -16  -6   0 33.3147 6.67137   3
 -16  -6   0 24.3577 9.22243   1
 -17  -6   0 117.085 15.0038   1
 -17  -6   0 115.238 10.9012   3
  17  -6   0 100.930 10.5480   3
  18  -6   0 4.36942 5.04346   3
 -18  -6   0 -5.4978 4.67912   3
  19  -6   0 56.8222 7.87889   3
 -19  -6   0 50.0088 7.38144   3
   0  -7   0 -1.4219 2.21939   1
   0   7   0 -1.9433 1.69464   2
   1  -7   0 1215.87 58.3811   1
  -1  -7   0 1226.47 59.1599   1
   1   7   0 1212.93 58.8059   2
   2  -7   0 351.079 17.2421   1
  -2  -7   0 330.485 18.7140   1
   2   7   0 347.716 18.7933   2
  -2   7   0 323.410 18.5392   2
  -3  -7   0 1523.00 75.5967   1
   3  -7   0 1609.30 73.2889   1
  -3   7   0 1462.50 74.4444   2
   3   7   0 1623.20 74.8441   2
  -4  -7   0 2.17276 3.98863   1
   4   7   0 0.08076 2.41513   2
  -4   7   0 7.60523 3.20233   2
  -5  -7   0 2.18078 2.17525   3
  -5  -7   0 -2.8423 3.53471   1
   5   7   0 -1.2754 1.04261   3
  -5   7   0 1.95670 2.93426   2
   5   7   0 4.37578 3.01798   2
  -6  -7   0 54.3852 5.32458   3
   6   7   0 62.3210 7.32049   2
  -6   7   0 47.0222 6.60595   2
  -7  -7   0 25.4663 4.24651   3
  -7  -7   0 17.1168 6.13891   1
   7  -7   0 19.6196 2.77930   3
   7   7   0 18.8816 4.95608   2
  -7   7   0 15.2847 4.39077   2
  -8  -7   0 354.824 18.6611   3
  -8  -7   0 332.415 21.9322   1
   8  -7   0 363.799 17.3215   3
  -8   7   0 339.021 20.7438   2
   8   7   0 334.011 20.9653   2
   9  -7   0 55.7557 5.29503   3
  -9  -7   0 69.5086 7.19443   3
  -9  -7   0 53.2994 9.15525   1
  -9   7   0 53.3513 7.63765   2
   9   7   0 51.4153 7.69803   2
 -10  -7   0 53.8363 9.31367   1
  10  -7   0 38.5570 4.98433   3
 -10  -7   0 44.7766 6.56753   3
  10  -7   0 36.4629 6.83842   2
 -10   7   0 52.2453 7.73517   2
  10   7   0 53.0532 7.76821   2
 -11  -7   0 341.569 19.7138   3
  11  -7   0 341.566 21.5429   2
 -11  -7   0 341.138 23.5153   1
  11  -7   0 377.005 18.9901   3
 -11   7   0 359.999 22.2912   2
  11   7   0 360.203 22.0896   2
  12  -7   0 106.528 8.99783   3
 -12  -7   0 109.819 10.2534   3
  12  -7   0 126.036 11.9600   2
 -12  -7   0 99.3337 12.6733   1
  12   7   0 142.093 11.8478   2
 -12   7   0 99.8033 11.1007   2
 -13  -7   0 105.137 13.8418   1
  13  -7   0 130.420 12.4589   2
 -13  -7   0 108.289 10.6260   3
  13  -7   0 125.121 10.2458   3
  13   7   0 150.446 11.8640   2
 -13   7   0 135.156 13.0739   2
 -14  -7   0 52.1897 7.60035   3
  14  -7   0 61.1556 8.01916   3
 -14  -7   0 36.4035 9.56511   1
  14  -7   0 51.6491 8.15882   2
 -14   7   0 52.1232 8.76228   2
  14   7   0 62.4618 8.55804   2
  15  -7   0 20.9798 6.22531   2
 -15  -7   0 13.7099 7.90516   1
 -15  -7   0 15.2489 5.64822   3
  15  -7   0 20.9397 5.80841   3
 -15   7   0 22.3717 6.66097   2
 -16  -7   0 -7.5342 6.66593   1
  16  -7   0 6.00080 5.25024   3
  16  -7   0 4.25851 5.65200   2
 -16  -7   0 4.79856 5.14300   3
 -16   7   0 5.66056 7.18035   2
 -17  -7   0 23.2498 8.72108   1
  17  -7   0 29.3472 6.70210   3
 -17  -7   0 18.5133 6.21149   3
  18  -7   0 1.03044 4.97162   3
 -18  -7   0 -24.294 6.91903   1
 -18  -7   0 -6.3959 4.61530   3
 -19  -7   0 -4.9501 4.46450   3
  19  -7   0 3.06539 5.16530   3
   0  -8   0 717.404 36.1253   1
   0   8   0 735.222 36.6611   2
  -1  -8   0 510.109 26.9641   1
   1  -8   0 511.055 26.1994   1
   1   8   0 540.301 27.3298   2
  -2  -8   0 11.2398 4.19704   1
   2  -8   0 21.1053 2.97554   1
  -2   8   0 17.1001 3.80664   2
   2   8   0 12.9315 3.55151   2
   3  -8   0 273.418 13.6205   1
  -3  -8   0 250.625 16.1067   1
  -3   8   0 257.912 15.7067   2
   3   8   0 272.258 16.0880   2
  -4  -8   0 42.0662 4.50186   3
  -4  -8   0 33.4927 5.90803   1
   4   8   0 32.2653 5.47240   2
  -4   8   0 39.9223 5.60700   2
  -5  -8   0 428.536 24.2740   1
  -5  -8   0 442.718 20.9202   3
   5   8   0 410.850 23.6839   2
  -5   8   0 403.191 23.4485   2
   6   8   0 113.336 5.91579   3
  -7  -8   0 25.1801 4.30562   3
   7  -8   0 18.5847 2.75321   3
  -7   8   0 19.5316 5.24432   2
   7   8   0 17.5398 4.99542   2
   8  -8   0 343.622 16.5976   3
  -8  -8   0 349.067 21.9080   1
  -8  -8   0 307.237 17.7405   3
   8   8   0 334.448 20.6019   2
  -8   8   0 324.717 20.1911   2
  -9  -8   0 192.726 12.2943   3
  -9  -8   0 191.760 15.8731   1
   9  -8   0 185.889 10.6553   3
  -9   8   0 200.874 14.6569   2
   9   8   0 184.481 13.9438   2
  10  -8   0 200.578 11.3585   3
 -10  -8   0 188.427 12.6690   3
 -10  -8   0 198.589 16.3829   1
  10  -8   0 201.147 14.5442   2
 -10   8   0 183.746 14.2896   2
  10   8   0 187.163 14.2281   2
  11  -8   0 99.1864 10.8557   2
  11  -8   0 90.9017 7.81256   3
 -11  -8   0 75.2969 11.5056   1
 -11  -8   0 79.1073 8.54059   3
  11   8   0 104.294 10.7414   2
 -11   8   0 100.093 11.0535   2
 -12  -8   0 207.120 14.3839   3
  12  -8   0 251.392 13.8479   3
  12  -8   0 213.990 16.1399   2
 -12  -8   0 204.430 17.9098   1
 -12   8   0 211.684 16.5119   2
  12   8   0 232.560 16.4172   2
 -13  -8   0 26.2534 6.30149   3
 -13  -8   0 35.8216 9.35433   1
  13  -8   0 35.9072 5.96436   3
  13  -8   0 36.4734 7.21760   2
 -13   8   0 39.6352 7.70266   2
  13   8   0 36.8278 7.43540   2
  14  -8   0 32.6892 6.41366   3
 -14  -8   0 30.0833 9.60733   1
 -14  -8   0 25.4107 6.28138   3
  14  -8   0 51.9293 8.39811   2
 -14   8   0 34.6797 8.36802   2
  14   8   0 51.0445 8.39413   2
 -15  -8   0 7.73026 5.37505   3
  15  -8   0 30.5434 7.50838   2
 -15  -8   0 27.0798 9.14253   1
  15  -8   0 26.5252 6.41475   3
 -15   8   0 25.6441 7.95903   2
  16  -8   0 59.2248 9.37139   2
  16  -8   0 38.9592 7.38687   3
 -16  -8   0 43.4532 10.4618   1
 -16  -8   0 30.6076 6.80862   3
 -16   8   0 47.1284 9.58106   2
  17  -8   0 24.1966 6.76990   3
 -17  -8   0 24.8146 9.45569   1
 -17  -8   0 29.9954 6.84160   3
 -18  -8   0 50.3701 11.8042   1
  18  -8   0 66.3915 8.74300   3
 -18  -8   0 45.6378 7.64922   3
  19  -8   0 19.3333 5.94300   3
 -19  -8   0 8.32656 5.52737   3
   0  -9   0 0.15034 2.73746   1
   0   9   0 0.36539 2.63363   2
  -1  -9   0 613.955 32.1550   1
   1  -9   0 633.949 31.5089   1
   1   9   0 640.772 32.8538   2
   2  -9   0 587.294 28.2669   1
  -2  -9   0 524.577 29.5527   1
   2   9   0 590.104 30.2541   2
  -2   9   0 567.352 29.9409   2
   3  -9   0 48.4251 4.14006   1
  -3  -9   0 48.5927 6.42702   1
   3   9   0 42.3102 6.30413   2
  -3   9   0 42.3930 6.00891   2
  -4  -9   0 281.553 17.6505   1
  -4  -9   0 277.188 14.2843   3
   4  -9   0 272.416 13.8211   1
  -4   9   0 270.137 16.8633   2
   4   9   0 296.905 17.6996   2
  -5  -9   0 536.100 24.9981   3
  -5  -9   0 499.920 28.6222   1
  -5   9   0 512.965 28.0895   2
   5   9   0 502.229 28.3835   2
  -6  -9   0 3.00651 4.66063   1
  -6  -9   0 13.0364 3.59792   3
   6   9   0 7.20083 4.04672   2
  -6   9   0 10.7941 4.68543   2
  -7  -9   0 289.230 16.2979   3
   7  -9   0 314.976 15.0867   3
   7   9   0 310.746 19.3261   2
  -7   9   0 292.152 18.7836   2
  -8  -9   0 12.3153 6.60886   1
  -8  -9   0 11.7244 4.11600   3
   8  -9   0 9.66532 2.71911   3
  -8   9   0 14.3000 4.81271   2
   8   9   0 10.6953 4.73638   2
  -9  -9   0 34.5160 8.28516   1
   9  -9   0 41.3741 4.51167   3
  -9  -9   0 32.9222 5.71855   3
  -9   9   0 43.8373 7.47465   2
   9   9   0 43.6626 7.25620   2
 -10  -9   0 148.463 11.0198   3
  10  -9   0 163.761 9.56092   3
 -10  -9   0 126.293 14.2617   1
 -10   9   0 152.307 14.0406   2
  10   9   0 138.306 12.3128   2
 -11  -9   0 -18.144 5.32754   1
  11  -9   0 3.55836 3.18730   3
  11  -9   0 -0.7414 4.86688   2
 -11  -9   0 1.72308 4.23931   3
  11   9   0 6.80729 5.08761   2
 -11   9   0 -0.2083 4.30097   2
 -12  -9   0 96.2996 9.88913   3
 -12  -9   0 108.160 13.4665   1
  12  -9   0 119.079 12.4780   2
  12  -9   0 114.038 8.73661   3
  12   9   0 108.748 11.5968   2
 -12   9   0 105.858 12.1349   2
 -13  -9   0 18.0431 8.29199   1
  13  -9   0 22.8710 5.28269   3
 -13  -9   0 19.0834 5.65043   3
  13  -9   0 11.8820 6.01273   2
  13   9   0 20.6476 6.23852   2
 -13   9   0 18.8856 6.51073   2
  14  -9   0 0.54028 4.56483   3
  14  -9   0 3.06503 5.92668   2
 -14  -9   0 -14.538 7.36877   1
 -14  -9   0 -2.1268 4.64712   3
 -14   9   0 -0.9960 5.71369   2
  14   9   0 -2.9192 4.96465   2
  15  -9   0 20.2258 6.12704   3
  15  -9   0 33.1803 7.34065   2
 -15  -9   0 25.8127 9.08714   1
 -15  -9   0 15.9110 5.83589   3
 -15   9   0 31.5819 7.99549   2
 -16  -9   0 14.3497 9.57411   1
  16  -9   0 18.4261 6.77124   2
  16  -9   0 13.9068 5.90412   3
 -16  -9   0 12.3505 5.81388   3
 -16   9   0 18.3964 7.06928   2
 -17  -9   0 18.8191 6.17605   3
  17  -9   0 22.6181 6.62892   3
 -17  -9   0 7.83028 9.34558   1
 -17   9   0 2.79256 6.93781   2
 -18  -9   0 5.75745 9.18601   1
  18  -9   0 3.86033 5.46086   3
 -18  -9   0 -0.0694 5.07301   3
   0 -10   0 -1.5729 3.05351   1
   0  10   0 -4.2924 2.68052   2
   1 -10   0 222.664 12.7774   1
  -1 -10   0 223.494 13.5460   1
  -1  10   0 203.441 13.9363   2
   1  10   0 214.603 14.2556   2
  -2 -10   0 150.913 11.7596   1
   2 -10   0 183.018 10.1582   1
   2  10   0 158.327 11.9248   2
   3 -10   0 493.523 24.1544   1
  -3 -10   0 507.155 23.7058   3
  -3 -10   0 435.170 26.2085   1
   3  10   0 484.525 26.9576   2
   4 -10   0 513.792 24.5816   1
  -4 -10   0 505.362 24.2519   3
  -4 -10   0 502.211 28.0094   1
   4  10   0 496.122 28.1813   2
  -4  10   0 494.616 27.7258   2
  -5 -10   0 85.6404 9.99784   1
  -5 -10   0 95.7415 7.08221   3
  -5  10   0 93.1494 9.48320   2
   5  10   0 97.8537 10.3469   2
  -6 -10   0 462.106 26.0614   1
  -6 -10   0 432.820 21.8552   3
  -6  10   0 443.825 25.1303   2
   6  10   0 402.904 25.4531   2
  -7 -10   0 5.27583 5.90830   1
  -7 -10   0 2.56884 3.40586   3
  -7  10   0 -3.2874 3.50970   2
   7  10   0 -6.4425 3.23257   2
  -8 -10   0 10.7683 6.51888   1
  -8 -10   0 5.70570 3.87997   3
   8  10   0 11.4034 4.83369   2
  -8  10   0 4.06547 4.27833   2
  -9 -10   0 8.90254 6.60945   1
  -9 -10   0 15.2443 4.72099   3
  -9  10   0 9.06512 4.89121   2
   9  10   0 28.6587 6.26350   2
 -10 -10   0 23.3899 8.75780   1
  10 -10   0 45.0218 5.21834   3
 -10 -10   0 37.1114 6.26642   3
 -10  10   0 40.5295 7.52621   2
  10  10   0 34.8573 6.94535   2
  11 -10   0 90.2519 7.67105   3
 -11 -10   0 85.4086 8.84032   3
  11 -10   0 85.7328 10.8475   2
 -11 -10   0 74.1662 11.6908   1
  11  10   0 90.5070 11.0418   2
 -11  10   0 83.6106 10.9584   2
  12 -10   0 62.9295 9.22496   2
 -12 -10   0 43.5825 7.19774   3
 -12 -10   0 44.6699 11.0568   1
  12 -10   0 52.5229 6.37992   3
 -12  10   0 53.2315 9.01709   2
  12  10   0 71.6108 9.52370   2
 -13 -10   0 124.279 16.0604   1
 -13 -10   0 150.511 12.0978   3
  13 -10   0 160.560 11.3644   3
  13 -10   0 168.494 13.9360   2
  13  10   0 160.930 13.9160   2
 -13  10   0 152.818 15.1008   2
  14 -10   0 42.9745 7.06736   3
 -14 -10   0 39.8391 7.27466   3
  14 -10   0 31.2528 8.19919   2
 -14 -10   0 45.3358 11.1775   1
  14  10   0 47.3161 8.17648   2
 -14  10   0 45.9165 9.14740   2
 -15 -10   0 176.106 18.1763   1
 -15 -10   0 131.676 12.6102   3
  15 -10   0 191.575 15.4045   2
  15 -10   0 158.335 12.7338   3
 -15  10   0 185.045 16.6776   2
  16 -10   0 5.76266 6.53441   2
  16 -10   0 0.56480 5.22525   3
 -16 -10   0 -5.4392 8.64264   1
 -16 -10   0 -2.7697 5.00112   3
 -16  10   0 -3.3705 6.66157   2
 -17 -10   0 -3.3773 4.85339   3
  17 -10   0 11.8467 5.85816   3
 -17 -10   0 16.9300 9.18575   1
 -17  10   0 19.7338 7.58944   2
 -18 -10   0 2.38118 7.96466   1
  18 -10   0 9.39597 5.72371   3
 -18 -10   0 -4.9190 4.91845   3
   0 -11   0 2.99904 3.64399   1
   0  11   0 7.80304 3.85477   2
  -1 -11   0 224.127 14.2494   1
   1 -11   0 229.827 13.2521   1
   1  11   0 204.531 14.7911   2
  -2 -11   0 124.321 9.96049   1
   2 -11   0 119.550 8.24286   1
   2  11   0 123.147 10.5218   2
   3 -11   0 24.7415 3.49554   1
  -3 -11   0 20.6798 5.99470   1
  -3 -11   0 22.1128 3.55951   3
   3  11   0 21.6240 5.61983   2
  -4 -11   0 74.3483 6.09169   3
  -4 -11   0 66.6962 8.49434   1
   4  11   0 76.5387 9.23293   2
  -4  11   0 65.2217 8.20551   2
  -5 -11   0 327.521 20.0427   1
  -5 -11   0 312.236 16.3959   3
  -5  11   0 302.040 19.2812   2
   5  11   0 303.304 20.2601   2
  -6 -11   0 362.006 23.0635   1
  -6 -11   0 386.144 19.4769   3
   6  11   0 361.105 23.4644   2
  -6  11   0 382.472 22.6977   2
  -7 -11   0 91.7225 11.2149   1
  -7 -11   0 111.083 8.51462   3
   7  11   0 104.559 11.7762   2
  -7  11   0 114.552 11.2838   2
  -8 -11   0 239.205 13.6664   3
  -8 -11   0 211.412 16.9058   1
  -8  11   0 236.317 16.1362   2
   8  11   0 193.024 15.8735   2
  -9 -11   0 85.5730 12.1773   1
  -9 -11   0 108.814 9.32291   3
  -9  11   0 88.5167 10.6763   2
   9  11   0 81.1971 10.3920   2
 -10 -11   0 8.28215 7.99255   1
 -10 -11   0 3.65818 4.42490   3
 -10  11   0 5.92055 5.32279   2
  10  11   0 15.0455 5.21597   2
 -11 -11   0 40.7840 6.94635   3
 -11 -11   0 44.2639 9.70419   1
 -11  11   0 50.0022 8.91229   2
  11  11   0 53.0382 8.56717   2
 -12 -11   0 25.8152 8.82047   1
  12 -11   0 41.6733 8.93159   2
 -12 -11   0 34.8237 6.55087   3
 -12  11   0 35.9846 7.84997   2
  12  11   0 31.9710 7.58920   2
 -13 -11   0 -0.9404 7.28857   1
  13 -11   0 0.19353 4.21682   3
 -13 -11   0 -1.3707 4.62973   3
  13 -11   0 -6.4827 4.85629   2
 -13  11   0 -1.7695 5.27605   2
  13  11   0 2.20835 4.83855   2
 -14 -11   0 12.3556 5.70223   3
  14 -11   0 13.5391 6.85412   2
 -14 -11   0 24.5312 9.14779   1
  14 -11   0 15.4322 5.42175   3
 -14  11   0 17.4297 7.57403   2
  14  11   0 18.3900 6.64332   2
 -15 -11   0 5.87851 8.53333   1
  15 -11   0 13.6828 5.58719   3
 -15 -11   0 6.72062 5.46826   3
  15 -11   0 7.58274 6.24413   2
 -15  11   0 5.84462 6.15277   2
  16 -11   0 17.3239 6.08780   3
 -16 -11   0 7.39325 5.73637   3
  16 -11   0 14.1150 6.85134   2
 -16 -11   0 14.6760 9.54498   1
 -16  11   0 16.4553 7.24577   2
  17 -11   0 0.02306 6.18613   2
 -17 -11   0 -0.4728 8.06999   1
  17 -11   0 8.91882 5.79646   3
 -17 -11   0 5.14366 5.34464   3
 -17  11   0 0.01839 6.27228   2
  18 -11   0 -0.6072 5.30369   3
 -18 -11   0 8.39696 9.78368   1
 -18 -11   0 -1.1851 4.91421   3
   0 -12   0 631.697 33.3155   1
   0  12   0 665.409 35.2011   2
  -1 -12   0 615.217 32.3935   1
   1 -12   0 618.810 31.5319   1
   1  12   0 614.201 33.8975   2
  -2 -12   0 428.570 25.8361   1
   2 -12   0 485.214 24.6541   1
   2  12   0 516.996 27.8069   2
  -3 -12   0 264.649 17.8391   1
   3 -12   0 301.447 15.7148   1
   3  12   0 292.712 19.0314   2
  -3  12   0 283.581 18.3986   2
  -4 -12   0 21.4070 3.88399   3
  -4 -12   0 27.1195 6.58697   1
   4  12   0 17.1420 5.70241   2
  -4  12   0 15.7869 5.02874   2
  -5 -12   0 103.452 11.4910   1
  -5 -12   0 133.288 8.70569   3
   5  12   0 128.920 12.8022   2
  -5  12   0 114.072 11.8790   2
  -6 -12   0 85.4449 10.2925   1
  -6 -12   0 78.9092 7.27972   3
  -6  12   0 89.6432 10.1378   2
   6  12   0 79.5279 10.4730   2
  -7 -12   0 108.315 8.32496   3
  -7 -12   0 103.498 11.7528   1
  -7  12   0 98.2368 10.8406   2
   7  12   0 77.0082 10.7513   2
  -8 -12   0 127.044 9.53064   3
  -8 -12   0 141.256 13.7713   1
   8  12   0 115.284 12.8924   2
  -8  12   0 95.4355 11.5458   2
  -9 -12   0 67.6168 7.47145   3
  -9 -12   0 57.7251 10.1953   1
  -9  12   0 70.3639 9.57017   2
   9  12   0 61.7090 9.48451   2
 -10 -12   0 59.9931 10.3365   1
 -10 -12   0 63.9161 7.72803   3
  10  12   0 64.0393 9.71110   2
 -10  12   0 70.1960 9.81444   2
 -11 -12   0 22.1049 8.65540   1
 -11 -12   0 16.5510 5.27437   3
  11  12   0 26.8387 7.05868   2
 -11  12   0 15.3177 6.65803   2
 -12 -12   0 121.130 10.8175   3
 -12 -12   0 70.5808 12.6775   1
  12 -12   0 105.824 12.7736   2
 -12  12   0 103.729 12.2451   2
  12  12   0 105.199 12.3198   2
 -13 -12   0 -1.8092 7.10958   1
 -13 -12   0 5.00871 5.24143   3
  13 -12   0 14.8276 6.78799   2
  13  12   0 6.74655 5.79743   2
 -13  12   0 5.84874 6.06620   2
  14 -12   0 91.9200 11.7570   2
 -14 -12   0 70.3978 9.13692   3
  14 -12   0 76.0307 8.40179   3
 -14 -12   0 64.6318 12.7670   1
 -14  12   0 89.5900 11.9951   2
 -15 -12   0 0.90611 5.30667   3
 -15 -12   0 -4.5524 9.14474   1
  15 -12   0 1.25406 4.82117   3
  15 -12   0 -5.0304 6.25083   2
 -15  12   0 -2.5405 6.26974   2
 -16 -12   0 8.60166 5.66950   3
  16 -12   0 6.47021 5.22871   3
  16 -12   0 5.27253 7.04025   2
 -16 -12   0 7.37303 10.0396   1
 -16  12   0 -0.0847 6.86297   2
 -17 -12   0 -0.0754 5.17223   3
 -17 -12   0 3.44006 8.62648   1
  17 -12   0 0.49938 5.22835   3
 -17  12   0 2.47839 7.30375   2
   0 -13   0 -4.1181 3.71496   1
   0  13   0 -7.6674 3.68113   2
   1 -13   0 -0.2110 3.80550   1
  -1 -13   0 2.95537 4.68626   1
   1  13   0 0.37051 4.33463   2
  -1  13   0 -2.8228 3.93669   2
   2 -13   0 57.5482 6.11985   1
  -2 -13   0 65.4040 8.18074   1
  -2  13   0 47.5722 7.78752   2
   2  13   0 78.0232 10.0362   2
  -3 -13   0 3.17336 4.52934   1
   3  13   0 9.72582 5.19756   2
  -3  13   0 2.18565 4.04170   2
  -4 -13   0 18.8738 5.86608   1
  -4  13   0 23.6954 5.79006   2
   4  13   0 12.8328 5.22029   2
  -5 -13   0 60.4433 5.93992   3
  -5 -13   0 52.3897 7.98700   1
   5  13   0 45.9202 8.34265   2
  -5  13   0 53.2949 8.34804   2
  -6 -13   0 288.032 20.0520   1
  -6 -13   0 301.368 16.1263   3
   6  13   0 305.292 20.6532   2
  -6  13   0 280.456 19.4526   2
  -7 -13   0 27.1999 4.72394   3
  -7 -13   0 30.8687 7.85442   1
  -7  13   0 22.9399 6.55514   2
   7  13   0 21.7318 6.73095   2
  -8 -13   0 514.828 26.2547   3
  -8 -13   0 502.401 30.6646   1
   8  13   0 514.119 31.2155   2
  -8  13   0 521.789 30.2585   2
  -9 -13   0 17.9532 5.22795   3
  -9 -13   0 18.9644 8.01513   1
  -9  13   0 18.3490 7.14915   2
   9  13   0 34.0483 8.21283   2
 -10 -13   0 -5.7137 6.38359   1
 -10 -13   0 -1.7407 4.16219   3
 -10  13   0 -4.6432 4.82191   2
  10  13   0 3.78582 5.81916   2
 -11 -13   0 2.11374 4.73098   3
 -11 -13   0 12.1590 7.75059   1
  11  13   0 9.90206 5.91695   2
 -11  13   0 4.54306 5.64580   2
 -12 -13   0 -1.0915 4.53631   3
 -12 -13   0 -8.7732 6.61025   1
  12 -13   0 1.56918 5.92251   2
 -12  13   0 9.63260 6.27547   2
  12  13   0 0.79978 5.55179   2
 -13 -13   0 4.90484 8.73505   1
 -13 -13   0 0.68701 5.09021   3
  13 -13   0 0.43686 6.61924   2
 -13  13   0 -5.3273 6.07519   2
  13  13   0 5.43974 5.29383   2
 -14 -13   0 24.4328 6.75741   3
 -14 -13   0 39.7256 10.5640   1
  14 -13   0 19.5731 8.13979   2
 -14  13   0 57.2651 10.0635   2
  15 -13   0 -6.5543 6.16298   2
 -15 -13   0 -3.3471 8.00971   1
 -15 -13   0 -0.4262 5.33266   3
 -15  13   0 8.30923 6.71486   2
 -16 -13   0 13.6512 9.38140   1
  16 -13   0 21.7402 8.43549   2
  16 -13   0 17.9547 6.16342   3
 -16 -13   0 4.85775 5.62807   3
 -16  13   0 22.5501 7.73728   2
 -17 -13   0 -1.5326 4.98164   3
 -17  13   0 -0.7722 7.09731   2
   0 -14   0 701.430 36.5419   1
   0  14   0 717.733 39.1119   2
  -1 -14   0 733.723 38.9460   1
   1 -14   0 739.420 38.3443   1
   1  14   0 785.110 41.6137   2
  -1  14   0 775.293 41.1570   2
  -2 -14   0 302.637 19.1954   1
   2  14   0 328.413 21.3952   2
  -2  14   0 316.309 20.5558   2
  -3 -14   0 120.547 11.4762   1
  -3  14   0 113.414 11.8067   2
   3  14   0 132.219 13.6836   2
  -4 -14   0 13.7719 5.55384   1
   4  14   0 17.8010 7.00151   2
  -4  14   0 18.3061 5.88767   2
  -5 -14   0 56.6970 8.54583   1
   5  14   0 63.7294 9.95346   2
  -5  14   0 48.7795 8.38449   2
  -6 -14   0 -2.4050 3.12759   3
  -6 -14   0 1.15156 6.09024   1
  -6  14   0 0.02824 4.90043   2
   6  14   0 -2.5212 4.56910   2
  -7 -14   0 102.441 8.30405   3
  -7 -14   0 86.4992 11.3821   1
  -7  14   0 70.1790 10.3176   2
   7  14   0 89.2927 12.1149   2
  -8 -14   0 234.524 18.4483   1
  -8 -14   0 259.014 14.8806   3
   8  14   0 218.872 18.4004   2
  -8  14   0 240.380 17.9074   2
  -9 -14   0 25.2147 8.91860   1
  -9 -14   0 27.7529 5.73428   3
   9  14   0 37.9168 8.93664   2
  -9  14   0 40.2398 8.25259   2
 -10 -14   0 151.829 11.7002   3
 -10 -14   0 130.973 15.7108   1
 -10  14   0 159.853 15.8500   2
  10  14   0 194.218 15.7912   2
 -11 -14   0 7.23361 5.05859   3
 -11 -14   0 -4.6617 6.62548   1
  11  14   0 1.84595 5.86199   2
 -11  14   0 5.51011 6.11428   2
 -12 -14   0 6.89299 5.11098   3
 -12 -14   0 3.03714 7.35440   1
 -12  14   0 -10.785 4.98161   2
  12  14   0 4.61800 6.35982   2
 -13 -14   0 3.11498 9.06182   1
 -13 -14   0 3.17821 5.20767   3
  13 -14   0 5.99197 6.15304   2
  13  14   0 1.54203 5.99520   2
 -13  14   0 8.32409 7.05780   2
  14 -14   0 6.05359 7.29376   2
 -14 -14   0 18.4756 9.56594   1
 -14 -14   0 1.75404 5.37710   3
 -14  14   0 8.98206 7.70078   2
 -15 -14   0 19.1893 6.49464   3
 -15 -14   0 10.4395 9.39333   1
  15 -14   0 12.0844 7.95015   2
 -15  14   0 17.5381 8.62326   2
 -16 -14   0 3.47378 9.51292   1
  16 -14   0 -5.7562 6.86208   2
 -16 -14   0 -1.5320 5.48125   3
 -16  14   0 -7.9286 5.99270   2
   0 -15   0 3.34189 4.43395   1
   0  15   0 6.24203 5.44074   2
  -1 -15   0 46.3008 7.13055   1
   1 -15   0 55.2510 6.90786   1
   1  15   0 44.3104 9.31087   2
  -1  15   0 39.8568 7.95478   2
  -2 -15   0 98.1230 10.0465   1
   2  15   0 110.402 12.9553   2
  -2  15   0 108.535 12.0862   2
  -3 -15   0 14.7763 5.35112   1
   3  15   0 22.0503 7.78125   2
  -3  15   0 23.2588 6.43322   2
  -4 -15   0 27.4257 6.57239   1
   4  15   0 47.0395 8.84296   2
  -4  15   0 32.7795 7.27782   2
  -5 -15   0 188.031 15.2047   1
   5  15   0 223.784 17.6403   2
  -5  15   0 206.507 16.1912   2
  -6 -15   0 27.6773 7.47950   1
  -6  15   0 15.5544 6.65579   2
   6  15   0 32.2964 8.88332   2
  -7 -15   0 117.965 9.00715   3
  -7 -15   0 99.7845 12.0681   1
   7  15   0 90.4532 12.9705   2
  -7  15   0 119.689 13.3736   2
  -8 -15   0 18.9319 4.88470   3
  -8 -15   0 2.50457 6.76236   1
  -8  15   0 12.1577 6.45184   2
   8  15   0 9.23084 6.26471   2
  -9 -15   0 47.0150 10.1034   1
  -9 -15   0 63.7502 7.60131   3
   9  15   0 50.1799 10.1015   2
  -9  15   0 64.6658 10.0818   2
 -10 -15   0 52.0065 7.25385   3
 -10 -15   0 24.9113 9.05330   1
  10  15   0 43.6540 9.20451   2
 -10  15   0 41.4499 8.96015   2
 -11 -15   0 4.46313 4.94454   3
 -11 -15   0 -2.4102 6.72524   1
 -11  15   0 10.0831 7.33680   2
  11  15   0 -0.2315 6.19328   2
 -12 -15   0 42.9163 10.9346   1
 -12 -15   0 40.7702 7.25809   3
 -12  15   0 32.6868 9.28289   2
  12  15   0 46.3983 9.65973   2
 -13 -15   0 -7.6656 6.77469   1
  13 -15   0 2.73380 7.40694   2
 -13 -15   0 5.43364 5.43234   3
  13  15   0 6.96951 6.73930   2
 -13  15   0 3.82613 6.72601   2
 -14 -15   0 -0.5041 8.33262   1
 -14 -15   0 0.03510 5.22016   3
  14 -15   0 -4.9732 7.41376   2
 -14  15   0 2.59694 7.03461   2
 -15 -15   0 1.85532 5.52669   3
 -15 -15   0 -1.7159 9.25266   1
  15 -15   0 10.0568 8.20326   2
 -15  15   0 13.8623 8.44773   2
   0 -16   0 63.2778 7.89951   1
   0  16   0 68.7551 10.4454   2
  -1 -16   0 185.826 13.8239   1
  -1  16   0 215.919 16.7703   2
   1  16   0 207.395 16.9228   2
  -2 -16   0 266.709 17.4435   1
   2  16   0 272.130 20.3649   2
  -2  16   0 262.421 19.3322   2
  -3 -16   0 19.6019 5.91625   1
   3  16   0 11.3693 6.80707   2
  -3  16   0 26.4772 6.96223   2
  -4 -16   0 477.269 27.4167   1
  -4  16   0 437.669 28.3228   2
   4  16   0 491.339 30.7153   2
  -5 -16   0 5.40963 6.27543   1
   5  16   0 11.1166 6.53359   2
  -5  16   0 8.01244 6.09411   2
  -6 -16   0 146.990 14.1534   1
  -6  16   0 158.430 15.4703   2
   6  16   0 159.902 17.4165   2
  -7 -16   0 15.8833 7.03473   1
  -7 -16   0 19.7059 4.99316   3
  -7  16   0 18.3998 6.87887   2
   7  16   0 10.5136 7.22045   2
  -8 -16   0 6.75335 4.47318   3
  -8 -16   0 5.38000 6.64344   1
   8  16   0 -3.3016 5.46133   2
  -8  16   0 9.87461 6.30926   2
  -9 -16   0 8.14007 4.72588   3
  -9 -16   0 12.3229 7.52502   1
  -9  16   0 7.73253 6.32712   2
   9  16   0 6.87302 6.35010   2
 -10 -16   0 2.74008 7.42212   1
 -10 -16   0 -9.6479 4.00371   3
  10  16   0 -0.6070 6.24022   2
 -10  16   0 3.73063 6.28212   2
 -11 -16   0 -1.7851 7.45792   1
 -11 -16   0 3.92438 5.00964   3
 -11  16   0 -2.3832 6.57583   2
  11  16   0 7.65043 6.74911   2
 -12 -16   0 13.7696 5.76439   3
 -12 -16   0 -2.6786 8.19291   1
  12  16   0 10.8298 7.29784   2
 -12  16   0 7.57195 7.62926   2
 -13 -16   0 -1.9482 8.24229   1
  13 -16   0 5.31589 7.03330   2
 -13 -16   0 -2.8084 4.88719   3
 -13  16   0 9.13312 7.89153   2
 -14 -16   0 -1.3368 8.00942   1
  14 -16   0 11.1526 7.94369   2
 -14 -16   0 0.73075 5.59878   3
 -14  16   0 7.21914 7.05356   2
   0  17   0 -3.8815 5.03374   2
  -1 -17   0 63.2753 8.15538   1
  -1  17   0 62.5519 10.3549   2
   1  17   0 90.1022 12.6445   2
  -2 -17   0 84.8121 9.53572   1
  -2  17   0 86.0136 11.6964   2
   2  17   0 74.9547 12.1597   2
  -3 -17   0 67.5213 8.98866   1
  -3  17   0 82.0089 11.3707   2
   3  17   0 93.2232 13.5690   2
  -4 -17   0 35.4455 7.40045   1
  -4  17   0 23.3359 7.93545   2
   4  17   0 38.5602 9.37778   2
  -5 -17   0 12.4201 6.40880   1
   5  17   0 -1.0069 6.01208   2
  -5  17   0 4.35577 5.89950   2
  -6 -17   0 0.84071 5.93746   1
   6  17   0 -2.1108 5.30659   2
  -6  17   0 -2.0973 6.04415   2
  -7 -17   0 8.52946 7.30781   1
  -7  17   0 4.42651 6.10126   2
   7  17   0 1.42839 6.69714   2
  -8 -17   0 18.9323 7.88144   1
  -8 -17   0 23.5746 5.48008   3
   8  17   0 24.8002 8.39042   2
  -8  17   0 17.3865 7.19269   2
  -9 -17   0 9.02848 4.60186   3
  -9 -17   0 4.06713 7.32672   1
  -9  17   0 0.32955 6.26288   2
   9  17   0 1.41123 6.69318   2
 -10 -17   0 14.1950 5.41604   3
 -10 -17   0 28.6427 9.32136   1
  10  17   0 23.7670 8.31271   2
 -10  17   0 19.6189 7.55106   2
 -11 -17   0 32.4309 6.47830   3
 -11 -17   0 3.48083 8.32068   1
 -11  17   0 32.6793 8.75248   2
  11  17   0 22.2457 8.05706   2
 -12 -17   0 15.1263 5.93705   3
 -12 -17   0 18.2987 9.38379   1
 -12  17   0 10.0161 8.35432   2
  12  17   0 28.4192 9.16876   2
  13 -17   0 14.9021 9.15067   2
 -13 -17   0 -1.2081 9.05641   1
 -13 -17   0 23.5109 6.47153   3
 -13  17   0 7.99089 8.14879   2
   0  18   0 43.8886 10.3891   2
   1  18   0 23.0084 8.63546   2
  -1  18   0 28.7149 8.70772   2
  -2 -18   0 -2.2528 5.29465   1
  -2  18   0 0.55081 5.95710   2
   2  18   0 -0.9195 6.10996   2
  -3 -18   0 271.447 18.2013   1
  -3  18   0 258.882 20.3754   2
   3  18   0 272.997 21.8430   2
  -4 -18   0 -1.3610 5.30131   1
  -4  18   0 8.61663 6.88205   2
   4  18   0 -0.9557 6.95039   2
  -5 -18   0 240.080 17.6737   1
   5  18   0 252.730 21.3879   2
  -5  18   0 261.752 19.6411   2
  -6 -18   0 15.6202 6.88758   1
  -6  18   0 22.9257 7.84440   2
   6  18   0 16.5796 8.59520   2
  -7 -18   0 13.3182 7.17856   1
  -7  18   0 27.9489 8.09258   2
   7  18   0 7.36473 7.94666   2
  -8 -18   0 -3.8209 6.52035   1
   8  18   0 0.31481 6.55486   2
  -8  18   0 1.85959 6.09324   2
  -9 -18   0 0.63654 4.44055   3
  -9 -18   0 -3.9922 6.52977   1
  -9  18   0 -4.5265 5.68205   2
   9  18   0 -12.272 6.05713   2
 -10 -18   0 -2.2574 7.16199   1
 -10 -18   0 -0.8346 4.55217   3
  10  18   0 3.35532 7.21169   2
 -10  18   0 -2.8336 6.18648   2
 -11 -18   0 -4.3076 7.54931   1
 -11 -18   0 5.85972 5.25862   3
  11  18   0 -1.9009 7.16697   2
 -11  18   0 6.16470 7.13527   2
 -12 -18   0 10.0341 5.48681   3
 -12 -18   0 -8.8941 8.48223   1
  12  18   0 12.8709 7.95321   2
 -12  18   0 6.72937 7.51235   2
   0  19   0 0.79879 7.00580   2
  -1  19   0 46.6281 10.2552   2
   1  19   0 30.3821 9.89554   2
  -2  19   0 -1.6442 5.75750   2
   2  19   0 6.06418 7.25161   2
  -3 -19   0 70.1857 9.13515   1
   3  19   0 62.0605 12.0340   2
  -3  19   0 81.6893 12.2905   2
  -4 -19   0 19.6109 6.56148   1
  -4  19   0 13.2668 7.28263   2
   4  19   0 15.2748 9.04816   2
  -5 -19   0 8.16405 6.72985   1
  -5  19   0 7.42225 7.24385   2
   5  19   0 -6.1323 6.58189   2
  -6 -19   0 -1.8270 5.79517   1
   6  19   0 7.89524 8.58219   2
  -6  19   0 14.7695 8.17097   2
  -7 -19   0 6.26149 7.66367   1
   7  19   0 12.6948 8.39989   2
  -7  19   0 0.88691 5.91497   2
  -8 -19   0 -0.2175 7.40116   1
   8  19   0 -1.8115 5.85964   2
  -8  19   0 8.15980 7.20983   2
  -9 -19   0 9.46548 5.11613   3
  -9 -19   0 5.77968 7.67350   1
  -9  19   0 6.27917 6.98467   2
   9  19   0 20.8636 8.84667   2
 -10 -19   0 15.8431 8.36864   1
 -10 -19   0 17.4305 5.50228   3
  10  19   0 23.3660 9.33002   2
 -10  19   0 1.47509 7.75731   2
 -11 -19   0 28.2752 9.97522   1
 -11 -19   0 39.0722 7.08625   3
  11  19   0 31.7255 10.5651   2
 -11  19   0 48.0309 10.4975   2
   0  20   0 39.6440 10.8243   2
  -1  20   0 70.4647 12.4008   2
   1  20   0 46.9216 11.4327   2
  -2  20   0 10.1959 7.70338   2
   2  20   0 20.6037 9.33383   2
  -3  20   0 0.50202 7.22239   2
   3  20   0 2.80995 7.54759   2
  -4 -20   0 23.2949 6.92044   1
  -4  20   0 45.0915 10.6853   2
   4  20   0 36.5850 10.8118   2
  -5 -20   0 -4.8822 6.14396   1
   5  20   0 1.29116 7.86990   2
  -5  20   0 3.75573 6.63223   2
  -6 -20   0 19.7913 8.09340   1
   6  20   0 34.5213 10.5995   2
  -6  20   0 25.1105 8.51417   2
  -7 -20   0 -1.3691 6.35072   1
  -7  20   0 15.5093 7.85609   2
   7  20   0 12.4932 8.05526   2
  -8 -20   0 -5.8764 6.87762   1
  -8  20   0 -4.2322 6.14428   2
   8  20   0 3.11159 7.21778   2
  -9 -20   0 59.4817 8.83412   3
  -9 -20   0 44.5564 10.8617   1
   9  20   0 43.7204 12.4959   2
  -9  20   0 68.3871 11.5610   2
 -10 -20   0 -3.3693 7.58175   1
 -10 -20   0 -5.9421 4.76905   3
 -10  20   0 5.83803 7.78912   2
  10  20   0 9.54421 8.75403   2
   0  21   0 -5.3500 7.88341   2
   1  21   0 -5.8057 6.57655   2
  -1  21   0 7.77954 7.20292   2
   2  21   0 5.41768 7.84373   2
  -2  21   0 6.20376 7.97642   2
   3  21   0 7.57708 9.04220   2
  -3  21   0 2.48116 7.32550   2
   4  21   0 -3.5166 7.37496   2
  -4  21   0 13.4716 8.44104   2
  -5 -21   0 -7.5823 5.93871   1
  -5  21   0 -5.2282 6.58449   2
   5  21   0 -6.0121 7.07581   2
  -6 -21   0 -13.833 6.19525   1
  -6  21   0 2.12737 7.75019   2
   6  21   0 -10.546 6.69591   2
  -7 -21   0 37.0724 8.76158   1
  -7  21   0 35.0537 9.68143   2
   7  21   0 21.6483 10.2081   2
  -8 -21   0 -18.558 5.42883   1
  -8  21   0 -5.1426 6.48499   2
   8  21   0 3.18584 8.60981   2
   0  22   0 32.1967 11.1024   2
   1  22   0 -3.2388 7.79973   2
  -1  22   0 -5.3295 7.09256   2
  -2  22   0 3.00265 7.81786   2
   2  22   0 9.12218 8.65606   2
  -3  22   0 -3.2983 7.00371   2
   3  22   0 1.00401 7.98268   2
  -4  22   0 -3.0164 6.75099   2
   4  22   0 1.77808 8.02116   2
   5  22   0 22.5077 10.8275   2
  -5  22   0 1.11443 7.21831   2
  -6  22   0 2.33811 6.83784   2
   6  22   0 3.10908 9.34544   2
   0  23   0 7.72135 9.61215   2
   1  23   0 9.37476 9.76016   2
  -1  23   0 9.79021 8.70114   2
  20   0  -1 -0.5031 3.99759   3
  19   0  -1 1.75371 4.18704   3
  18   0  -1 1.17959 3.97858   3
  17   0  -1 192.927 14.0278   2
  17   0  -1 160.612 11.8878   3
  16   0  -1 7.27258 5.37376   2
 -16   0   1 1.12352 3.19535   3
  16   0  -1 5.95454 4.36730   3
  15   0  -1 18.3730 4.91152   3
  15   0  -1 12.2834 5.62274   2
 -15   0   1 12.4538 3.73722   3
 -14   0   1 -0.4061 2.97448   3
  14   0  -1 -0.8308 3.46049   3
  14   0  -1 1.01706 4.41384   2
 -13   0   1 6.17956 3.19166   3
  13   0  -1 -3.6167 3.07304   3
 -13   0   1 0.63190 4.79589   1
  13   0  -1 -1.3869 4.14270   2
 -12   0   1 -0.2665 4.22806   1
  12   0  -1 1.82142 3.15922   3
 -12   0   1 0.29269 2.80082   3
  12   0  -1 -4.0326 3.71604   2
 -11   0   1 1157.76 58.4922   1
 -11   0   1 1159.83 53.7034   3
  11   0  -1 1159.89 54.7763   3
  11   0  -1 1201.20 58.1014   2
  10   0  -1 2.10081 2.83537   3
  10   0  -1 1.94617 3.28220   2
 -10   0   1 -0.5932 3.67420   1
 -10   0   1 2.01603 2.59271   3
  -9   0   1 4183.96 174.788   3
  -9   0   1 3894.11 186.260   1
   9   0  -1 3842.57 184.296   2
   9   0  -1 3831.45 175.589   3
  -8   0   1 -1.5188 2.00698   1
   8   0  -1 6.58953 2.92372   3
   8   0  -1 1.05036 2.60747   2
  -8   0   1 0.05137 2.05994   3
   7   0  -1 5047.61 255.414   2
   7   0  -1 5299.18 243.898   3
  -7   0   1 5939.09 258.668   1
  -7   0   1 5745.81 242.973   3
  -6   0   1 -2.8190 1.16692   3
   6   0  -1 1.24382 1.15737   2
  -6   0   1 3.78724 2.10593   1
   5   0  -1 2758.36 136.276   2
  -5   0   1 3075.74 137.475   1
   4   0  -1 -1.4324 1.40448   2
  -4   0   1 1.43137 1.61185   1
   3   0  -1 1555.74 73.0398   2
   2   0  -1 0.17648 0.70734   2
  -2   0   1 0.87843 0.86237   2
  -3   0  -1 10.2124 1.95912   2
  -3   0  -1 12.4716 2.64658   1
   3   0   1 8.97996 1.84649   2
   3   0   1 12.3939 2.14464   1
  -4   0  -1 1.21593 2.22732   1
   4   0   1 0.45355 1.27836   2
   5   0   1 365.875 18.4181   3
  -5   0  -1 391.229 19.8292   1
  -5   0  -1 378.828 18.2649   3
   5   0   1 347.141 19.1397   2
  -6   0  -1 -1.5460 1.97274   3
  -6   0  -1 2.22893 2.86160   1
   6   0   1 1.69479 1.83817   2
   6   0   1 -1.7610 1.60244   3
   7   0   1 71.3175 6.17341   2
  -7   0  -1 71.5300 5.95273   3
   7   0   1 92.6598 6.39586   3
  -8   0  -1 -4.4808 3.39016   1
   8   0   1 1.90057 2.72967   2
   8   0   1 0.24424 2.08978   3
  -8   0  -1 0.09812 0.82475   3
  -9   0  -1 82.9444 6.72357   3
  -9   0  -1 83.3204 8.95141   1
   9   0   1 90.2200 7.61161   2
   9   0   1 84.2586 6.87481   3
  10   0   1 1.61286 3.04479   2
  10   0   1 1.15789 2.66232   3
 -10   0  -1 -1.9193 2.88587   3
 -10   0  -1 0.45354 4.79582   1
  11   0   1 5.58573 3.31771   3
 -11   0  -1 14.0819 5.78275   1
  11   0   1 10.3314 4.07566   2
 -11   0  -1 -1.2344 3.62263   3
 -12   0  -1 -3.2615 5.16875   1
  12   0   1 6.61575 3.52785   3
 -12   0  -1 1.87385 3.84648   3
  12   0   1 1.87748 3.79507   2
  13   0   1 73.5187 7.64269   3
 -13   0  -1 84.7080 8.37558   3
  13   0   1 84.5413 8.88020   2
  14   0   1 -1.1218 3.32283   3
 -14   0  -1 -4.1359 3.71002   3
  14   0   1 -0.6221 3.69181   2
 -15   0  -1 117.088 10.4558   3
  15   0   1 144.955 10.1060   3
 -16   0  -1 -2.4213 3.81652   3
  16   0   1 -0.5082 3.71000   3
 -17   0  -1 3.14279 4.07243   3
  17   0   1 -1.7782 3.70729   3
  18   0   1 1.72147 4.08374   3
  19   0   1 31.2567 5.44869   3
  20   0   1 3.64308 4.12692   3
  20  -1  -1 8.92394 4.75143   3
  20   1  -1 3.66106 4.19149   3
  19  -1  -1 3.32965 4.18788   3
  19   1  -1 5.03052 4.21231   3
  18  -1  -1 21.9384 5.43544   3
  18   1  -1 33.7681 5.79059   3
  17  -1  -1 32.4543 6.07616   3
  17  -1  -1 37.3777 7.20384   2
 -17  -1   1 39.6064 5.73976   3
  17   1  -1 44.4689 6.51229   3
  17   1  -1 47.3585 7.99550   2
  16  -1  -1 30.1440 5.77156   3
  16  -1  -1 23.2762 6.55450   2
 -16  -1   1 29.2556 5.07413   3
  16   1  -1 29.7310 6.63494   2
  16   1  -1 27.6747 5.27884   3
 -15  -1   1 311.772 18.0531   3
  15  -1  -1 365.343 21.0613   2
  15  -1  -1 360.942 19.2064   3
 -15   1   1 297.223 16.9372   3
  15   1  -1 322.037 20.1211   2
  15   1  -1 371.488 18.9541   3
  14  -1  -1 115.063 9.44753   3
  14  -1  -1 96.6310 10.2875   2
 -14  -1   1 102.511 8.51961   3
 -14  -1   1 94.6747 11.5412   1
  14   1  -1 133.671 10.9842   2
 -14   1   1 111.283 7.77769   3
  14   1  -1 121.088 9.21311   3
 -13  -1   1 42.6426 5.65438   3
  13  -1  -1 49.2154 6.48795   3
 -13  -1   1 42.4129 7.89133   1
  13  -1  -1 55.1271 7.62353   2
 -13   1   1 56.5542 5.40603   3
  13   1  -1 52.7089 7.73787   2
  13   1  -1 53.5868 6.42178   3
 -12  -1   1 37.3659 7.22955   1
  12  -1  -1 36.4985 6.21864   2
 -12  -1   1 47.7031 5.63285   3
  12  -1  -1 36.7223 5.44361   3
 -12   1   1 46.5678 6.53638   1
  12   1  -1 27.2823 4.91317   3
 -12   1   1 36.4573 4.49674   3
  12   1  -1 32.3168 5.91902   2
 -11  -1   1 82.2038 7.30302   3
  11  -1  -1 92.1786 8.30259   3
  11  -1  -1 92.1592 9.26530   2
 -11  -1   1 92.2389 9.62089   1
 -11   1   1 84.2763 6.51442   3
  11   1  -1 81.3990 8.76130   2
 -11   1   1 96.9715 8.78817   1
  11   1  -1 82.2164 7.74858   3
 -10  -1   1 62.4759 8.07676   1
  10  -1  -1 85.7333 7.44650   3
 -10  -1   1 73.7923 6.56181   3
  10  -1  -1 66.6387 8.04231   2
  10   1  -1 72.3783 7.24473   3
 -10   1   1 65.4841 5.49181   3
 -10   1   1 66.9472 7.10738   1
  10   1  -1 69.1920 7.77112   2
  -9  -1   1 1.90482 2.61417   3
   9  -1  -1 3.02534 2.57767   3
   9  -1  -1 -5.4532 3.06708   2
  -9  -1   1 2.88408 3.48774   1
  -9   1   1 13.0795 2.63844   3
   9   1  -1 -1.1907 2.39394   3
  -9   1   1 1.45247 1.85715   1
   9   1  -1 5.77948 3.46994   2
   8  -1  -1 84.1662 7.16901   3
  -8  -1   1 70.0309 5.67305   3
   8  -1  -1 67.1777 7.58877   2
  -8  -1   1 75.3817 7.33952   1
   8   1  -1 78.9951 7.03987   3
   8   1  -1 67.4765 7.42234   2
  -8   1   1 78.7641 6.14189   1
  -8   1   1 76.6166 5.21250   3
  -7  -1   1 45.6413 4.24659   3
   7  -1  -1 43.1179 4.65791   3
   7  -1  -1 41.3482 5.41491   2
  -7   1   1 42.9322 5.65692   2
  -7   1   1 46.5930 4.57429   1
  -7   1   1 42.5426 3.64490   3
   7   1  -1 37.2415 5.05236   2
   7   1  -1 37.1311 4.63577   3
  -6  -1   1 157.178 9.05612   1
  -6   1   1 104.434 6.74462   3
  -6   1   1 155.789 8.03459   1
  -6   1   1 128.963 9.16943   2
   6   1  -1 126.547 8.11666   3
  -5  -1   1 16.3235 3.10060   1
   5  -1  -1 8.26240 2.50846   2
  -5   1   1 12.6934 2.01023   1
   5   1  -1 12.3169 2.58909   2
  -5   1   1 12.6833 2.91452   2
   4  -1  -1 1057.75 52.8218   2
  -4  -1   1 1212.52 53.0613   1
   4   1  -1 1095.05 52.6433   2
  -4   1   1 1040.68 52.8146   2
   3  -1  -1 695.841 35.0283   2
  -3  -1   1 776.656 35.0184   1
  -3   1   1 705.002 35.0917   2
   3   1  -1 715.564 34.7728   2
   2   1  -1 2838.12 131.182   2
  -2  -1  -1 1391.38 65.3343   1
  -2   1  -1 1391.91 63.7906   2
   2   1   1 1325.16 64.9991   1
  -3  -1  -1 2.34239 2.59723   1
   3  -1   1 15.2950 2.27403   2
   3   1   1 7.06355 1.76313   2
  -4  -1  -1 297.634 16.5671   1
   4  -1   1 308.658 15.9503   2
  -4   1  -1 325.845 16.0438   1
   4   1   1 287.854 15.6440   2
  -4   1  -1 299.893 15.9596   2
  -5  -1  -1 826.690 39.7728   1
   5  -1   1 808.955 38.7963   2
  -5  -1  -1 876.064 36.9782   3
  -5   1  -1 762.829 38.7615   2
  -5   1  -1 838.606 39.0489   1
   5   1   1 754.035 38.5055   2
   5   1   1 695.974 36.6417   3
  -6  -1  -1 806.439 37.0903   3
   6  -1   1 806.514 37.2767   3
  -6   1  -1 793.953 39.2254   2
   6   1   1 719.391 36.9799   3
   6   1   1 785.133 38.9643   2
  -6   1  -1 850.502 39.4821   1
  -7  -1  -1 1999.11 85.7125   3
   7  -1   1 1865.68 89.8028   2
  -7  -1  -1 1919.13 91.7309   1
   7  -1   1 1882.93 85.7618   3
   7   1   1 1765.16 85.5246   3
  -7   1  -1 1960.40 90.9855   1
  -7   1  -1 2033.17 85.5177   3
  -7   1  -1 1737.83 89.7531   2
   8  -1   1 942.961 44.4434   2
  -8  -1  -1 848.719 45.3599   1
  -8  -1  -1 878.424 41.8961   3
   8  -1   1 874.882 41.9892   3
   8   1   1 907.396 44.1458   2
  -8   1  -1 892.692 41.6632   3
   8   1   1 889.697 41.9255   3
   9  -1   1 137.141 9.60328   2
   9  -1   1 109.647 8.54844   3
  -9  -1  -1 111.276 11.1890   1
   9   1   1 137.076 9.48134   2
  -9   1  -1 129.818 8.79876   3
  -9   1  -1 113.617 10.2090   1
   9   1   1 124.190 8.56844   3
 -10  -1  -1 108.093 11.4234   1
  10  -1   1 123.649 9.11763   2
  10  -1   1 114.726 8.46091   3
 -10   1  -1 130.561 10.4851   1
  10   1   1 109.023 8.84442   2
 -10   1  -1 90.7624 8.39446   3
 -11  -1  -1 52.9282 8.41598   1
  11  -1   1 38.4136 5.79952   2
  11  -1   1 41.3520 5.55738   3
 -11  -1  -1 31.2419 5.62089   3
 -11   1  -1 31.3292 6.59846   1
  11   1   1 40.2436 5.28528   3
 -11   1  -1 35.2431 5.60654   3
  11   1   1 41.6692 5.87845   2
 -12  -1  -1 52.0980 9.11178   1
  12  -1   1 69.0792 7.19677   3
  12  -1   1 78.5884 8.11770   2
 -12  -1  -1 59.2923 7.01669   3
  12   1   1 75.5738 7.82515   2
 -12   1  -1 56.0834 6.77299   3
  12   1   1 65.8729 6.86990   3
 -13  -1  -1 141.070 11.0385   3
 -13  -1  -1 151.310 14.2519   1
  13  -1   1 153.492 10.8321   3
  13  -1   1 178.620 12.0889   2
  13   1   1 144.485 10.3653   3
 -13   1  -1 142.465 10.7774   3
  13   1   1 167.099 11.7662   2
  14  -1   1 0.55202 4.20212   2
 -14  -1  -1 7.63826 4.55039   3
  14  -1   1 0.08984 3.57879   3
 -14   1  -1 -0.1574 3.53028   3
  14   1   1 3.70373 4.30162   2
  14   1   1 -0.4884 3.34303   3
  15  -1   1 6.11369 4.83430   2
 -15  -1  -1 0.61369 4.19149   3
  15  -1   1 7.15468 3.97755   3
  15   1   1 9.84782 4.06623   3
 -15   1  -1 5.90027 4.16202   3
 -16  -1  -1 0.62022 3.97757   3
  16  -1   1 -0.1726 3.72725   3
  16   1   1 3.63181 3.85626   3
 -16   1  -1 -3.4528 3.44217   3
 -17  -1  -1 23.1035 5.68835   3
  17  -1   1 24.9903 5.33756   3
  17   1   1 25.7286 5.05834   3
  18  -1   1 1.12989 3.99422   3
 -18  -1  -1 -7.6541 3.74451   3
  18   1   1 1.79138 3.77392   3
  19  -1   1 8.79569 4.60835   3
  19   1   1 -0.7467 3.79103   3
  20  -1   1 3.44418 4.35340   3
  20  -2  -1 -0.7857 4.11898   3
  19  -2  -1 0.50018 4.27789   3
  18  -2  -1 16.5898 5.24192   3
 -18  -2   1 10.1843 4.39524   3
  18   2  -1 7.94718 4.31190   3
 -17  -2   1 13.8474 4.52981   3
  17  -2  -1 12.2540 4.78142   3
  17  -2  -1 9.17622 5.77016   2
  17   2  -1 10.8531 4.41501   3
  16  -2  -1 52.1004 8.02599   2
 -16  -2   1 54.6161 6.60520   3
  16  -2  -1 48.2878 7.04477   3
  16   2  -1 45.6364 6.23977   3
  16   2  -1 49.8823 7.56597   2
  15  -2  -1 58.0130 7.26258   3
 -15  -2   1 50.3144 6.58218   3
 -15  -2   1 68.0957 10.5239   1
  15  -2  -1 63.8595 8.65584   2
  15   2  -1 47.4275 7.40514   2
  15   2  -1 50.2035 6.54561   3
  14  -2  -1 132.711 10.4619   3
 -14  -2   1 137.703 10.1051   3
 -14  -2   1 127.017 13.5350   1
  14  -2  -1 157.602 12.2128   2
  14   2  -1 130.992 11.2030   2
  14   2  -1 139.202 10.2024   3
  13  -2  -1 432.460 24.7325   2
 -13  -2   1 386.630 22.1574   3
  13  -2  -1 454.056 23.1809   3
 -13  -2   1 421.583 26.1891   1
  13   2  -1 430.971 22.5727   3
  13   2  -1 477.242 25.1640   2
 -13   2   1 428.581 20.7630   3
 -12  -2   1 168.441 14.0166   1
 -12  -2   1 161.968 10.7731   3
  12  -2  -1 166.616 11.2854   3
  12  -2  -1 157.212 12.0550   2
  12   2  -1 164.873 10.7894   3
 -12   2   1 150.111 9.04582   3
  12   2  -1 163.945 12.0193   2
 -11  -2   1 80.3574 7.38170   3
  11  -2  -1 80.5800 7.91718   3
 -11  -2   1 87.3920 9.86733   1
  11  -2  -1 82.4965 9.18410   2
  11   2  -1 66.1466 7.94894   2
 -11   2   1 72.3020 7.28943   1
  11   2  -1 92.1608 7.96386   3
 -11   2   1 79.0951 5.65054   3
  10  -2  -1 1648.81 76.9869   2
 -10  -2   1 1634.85 78.1236   1
  10  -2  -1 1496.13 72.4059   3
 -10   2   1 1621.61 70.7301   3
  10   2  -1 1507.59 72.2926   3
  10   2  -1 1605.17 76.6998   2
 -10   2   1 1544.72 76.9859   2
  -9  -2   1 3.00461 4.13737   1
   9  -2  -1 3.30137 2.70292   3
   9  -2  -1 6.17830 3.30484   2
  -9  -2   1 8.13031 2.86910   3
   9   2  -1 2.16065 3.06297   2
  -9   2   1 4.11405 2.58893   1
  -9   2   1 7.10831 3.66279   2
   9   2  -1 1.13411 2.34835   3
  -9   2   1 1.09177 1.64960   3
  -8  -2   1 4448.57 196.865   1
   8  -2  -1 4262.98 194.240   2
   8  -2  -1 4128.40 184.392   3
  -8   2   1 4258.48 194.829   1
   8   2  -1 3759.47 184.439   3
   8   2  -1 3912.59 193.676   2
  -8   2   1 4399.77 183.086   3
  -8   2   1 4045.77 194.273   2
   7  -2  -1 0.51232 1.66478   3
  -7  -2   1 -1.3507 2.78021   1
   7  -2  -1 0.96039 2.61889   2
  -7  -2   1 5.23274 2.18387   3
  -7   2   1 -0.4489 1.55755   1
   7   2  -1 1.79073 1.95515   3
  -7   2   1 3.22311 2.66341   2
   7   2  -1 1.03017 2.19074   2
  -7   2   1 -0.2922 1.16161   3
  -6  -2   1 1561.39 64.8670   3
   6  -2  -1 1426.27 69.3361   2
  -6   2   1 1488.60 68.0980   1
   6   2  -1 1303.34 65.1428   3
  -6   2   1 1408.23 69.3750   2
  -5  -2   1 725.317 32.4061   3
  -5  -2   1 753.411 35.3585   1
   5   2  -1 688.230 32.7571   3
   5   2  -1 669.525 34.8364   2
  -5   2   1 693.475 35.4004   2
   4  -2  -1 1126.46 54.6436   2
  -4  -2   1 1210.86 54.9340   1
   4   2  -1 1081.88 54.1303   2
  -4   2   1 1128.42 54.6821   2
  -3  -2   1 5678.14 249.812   1
   3   2  -1 4928.47 245.863   2
  -3   2   1 5412.55 246.532   2
  -2   2   1 3800.34 174.135   2
   2   2  -1 3738.94 173.777   2
   0   2   1 2701.60 130.541   2
   0   2  -1 2969.02 130.574   2
  -1  -2  -1 1357.36 64.7748   1
   1   2   1 1370.44 62.9999   2
  -1   2  -1 1330.59 63.1169   2
   2   2   1 678.831 32.6483   2
  -2   2  -1 694.146 32.8324   2
  -3  -2  -1 1373.68 65.5104   1
  -3   2  -1 1357.57 63.9676   2
   3   2   1 1344.81 63.7492   2
  -4  -2  -1 51.7122 5.78040   1
   4   2   1 48.9820 4.69243   2
  -4   2  -1 46.6510 4.66303   2
  -5  -2  -1 1725.48 74.2161   3
   5  -2   1 1743.65 78.1072   2
  -5   2  -1 1756.60 78.1840   1
   5   2   1 1526.88 77.5398   2
  -5   2  -1 1421.43 73.5373   3
  -5   2  -1 1716.51 78.1514   2
  -6  -2  -1 1690.11 82.9611   1
   6  -2   1 1722.64 76.9932   3
  -6  -2  -1 1760.48 77.2732   3
  -6   2  -1 1695.81 76.7756   3
  -6   2  -1 1651.85 81.2298   2
  -6   2  -1 1733.49 81.4428   1
  -7  -2  -1 199.469 13.8699   1
  -7  -2  -1 232.190 12.3481   3
   7  -2   1 198.734 12.8755   2
   7  -2   1 213.642 11.9728   3
  -7   2  -1 222.271 12.6046   1
  -7   2  -1 214.013 13.1198   2
  -7   2  -1 224.302 11.7824   3
   7   2   1 192.835 12.5501   2
  -8  -2  -1 234.577 13.4606   3
  -8  -2  -1 219.544 15.4607   1
   8  -2   1 243.714 14.3705   2
   8  -2   1 239.912 13.4450   3
   8   2   1 239.397 14.1887   2
  -8   2  -1 216.042 13.8592   1
  -8   2  -1 238.020 12.9474   3
  -8   2  -1 255.243 14.7566   2
   9  -2   1 -1.3633 2.57223   2
   9  -2   1 1.89090 2.95088   3
  -9  -2  -1 4.76295 3.39967   3
  -9  -2  -1 -6.7259 4.77578   1
  -9   2  -1 -2.2513 2.56297   3
  -9   2  -1 4.13150 3.46438   2
   9   2   1 5.54685 2.76189   2
   9   2   1 -0.0991 0.76037   3
  -9   2  -1 -2.5307 1.26760   1
 -10  -2  -1 21.0936 7.27286   1
  10  -2   1 46.1905 6.07589   2
  10  -2   1 39.0284 5.46603   3
 -10   2  -1 43.1638 5.39390   3
  10   2   1 37.9668 5.44788   2
 -10   2  -1 33.7720 6.10071   1
 -11  -2  -1 10.5929 6.50289   1
  11  -2   1 13.9568 4.02707   3
 -11  -2  -1 0.09665 3.85341   3
  11  -2   1 1.81368 3.54532   2
  11   2   1 2.56654 2.95098   3
  11   2   1 10.8203 4.19798   2
 -11   2  -1 2.21403 3.42877   3
 -12  -2  -1 117.863 12.9848   1
  12  -2   1 127.835 10.4883   2
  12  -2   1 128.008 9.65177   3
 -12  -2  -1 109.986 10.1891   3
  12   2   1 130.386 9.22472   3
 -12   2  -1 121.495 9.17576   3
  12   2   1 130.145 10.4290   2
 -13  -2  -1 25.9793 7.84869   1
 -13  -2  -1 21.9861 5.47470   3
  13  -2   1 20.4227 4.96692   3
  13  -2   1 25.1065 5.64051   2
  13   2   1 25.8719 5.58420   2
 -13   2  -1 19.6467 4.46279   3
  13   2   1 39.9014 5.44896   3
  14  -2   1 139.068 10.8431   3
  14  -2   1 157.649 11.6622   2
 -14  -2  -1 139.354 11.5557   3
 -14  -2  -1 156.497 15.0844   1
 -14   2  -1 136.717 10.1502   3
  14   2   1 190.359 12.5042   2
  14   2   1 144.845 10.2537   3
  15  -2   1 100.377 9.29890   3
 -15  -2  -1 103.392 9.64879   3
  15  -2   1 100.037 10.0373   2
  15   2   1 99.3346 8.13968   3
 -15   2  -1 85.9799 7.98045   3
  16  -2   1 -3.7490 3.76915   3
 -16  -2  -1 -6.2095 3.83108   3
  16   2   1 5.55467 3.64744   3
  17  -2   1 -3.5533 3.55340   3
 -17  -2  -1 1.49225 4.39167   3
  17   2   1 1.52647 3.61842   3
  18  -2   1 2.19054 4.24364   3
 -18  -2  -1 -8.3077 3.96575   3
 -19  -2  -1 11.9625 4.91932   3
  19  -2   1 19.1365 5.03945   3
  20  -2   1 2.17806 4.26441   3
  20  -3  -1 -2.6038 4.18997   3
  19  -3  -1 43.7286 6.69667   3
 -18  -3   1 23.4616 5.39258   3
  18  -3  -1 23.3419 5.83055   3
  17  -3  -1 12.7365 6.03308   2
 -17  -3   1 4.23631 4.18123   3
  17  -3  -1 15.8729 5.29229   3
  16  -3  -1 42.3516 6.61403   3
 -16  -3   1 48.2892 6.49803   3
  16  -3  -1 51.9825 7.79124   2
  16   3  -1 51.6677 8.02157   2
  16   3  -1 50.7665 6.46629   3
  15  -3  -1 -2.9544 4.75114   2
 -15  -3   1 -2.1194 3.78679   3
  15  -3  -1 6.20514 4.28266   3
 -15  -3   1 -4.6655 5.91078   1
  15   3  -1 -3.8831 3.13413   3
  15   3  -1 3.76675 5.02456   2
 -14  -3   1 162.456 14.9526   1
  14  -3  -1 206.726 14.1135   2
  14  -3  -1 182.550 12.6694   3
 -14  -3   1 165.846 12.1011   3
  14   3  -1 186.055 11.9714   3
  14   3  -1 206.972 14.4233   2
 -13  -3   1 51.1070 6.25154   3
 -13  -3   1 42.7190 8.03079   1
  13  -3  -1 41.2617 7.26429   2
  13  -3  -1 36.1249 6.16120   3
  13   3  -1 44.4323 5.86946   3
  13   3  -1 55.8908 7.81231   2
  12  -3  -1 71.3332 7.66110   3
 -12  -3   1 66.0966 7.05699   3
 -12  -3   1 58.5236 9.30380   1
  12  -3  -1 79.5142 9.05858   2
  12   3  -1 52.5181 6.32472   3
  12   3  -1 58.0847 7.84136   2
  11  -3  -1 129.694 10.9588   2
 -11  -3   1 134.229 9.60345   3
 -11  -3   1 154.615 12.4331   1
  11  -3  -1 131.500 9.58520   3
 -11   3   1 124.088 6.84819   3
  11   3  -1 128.865 9.16768   3
 -11   3   1 116.694 11.8603   2
  11   3  -1 141.762 10.7774   2
 -10  -3   1 319.384 20.0988   1
  10  -3  -1 312.276 17.1072   3
  10  -3  -1 355.973 19.5131   2
 -10   3   1 309.127 14.7232   3
 -10   3   1 308.582 16.5517   1
  10   3  -1 304.049 18.6938   2
 -10   3   1 304.878 19.2614   2
  -9  -3   1 8.25953 4.98817   1
   9  -3  -1 4.90565 3.43427   2
   9  -3  -1 8.43098 2.91410   3
  -9  -3   1 10.9085 3.07425   3
  -9   3   1 12.4583 2.53263   1
  -9   3   1 10.6531 1.63172   3
   9   3  -1 11.0386 3.97905   2
  -9   3   1 9.30355 3.91424   2
   9   3  -1 9.43155 2.89602   3
   8  -3  -1 101.038 8.31511   2
   8  -3  -1 106.115 6.45643   3
  -8  -3   1 101.127 6.78741   3
  -8  -3   1 92.5541 8.82334   1
  -8   3   1 92.7408 9.04359   2
  -8   3   1 78.8819 5.43823   1
   8   3  -1 95.2193 8.07663   2
   8   3  -1 85.9538 6.51013   3
  -8   3   1 80.5077 4.52435   3
  -7  -3   1 424.893 21.8824   1
   7  -3  -1 402.175 21.6820   2
  -7  -3   1 421.121 19.2659   3
   7   3  -1 342.208 19.1200   3
  -7   3   1 385.277 21.7021   2
  -7   3   1 384.922 18.9471   1
   7   3  -1 361.035 21.2598   2
  -6  -3   1 366.873 19.0880   1
   6  -3  -1 340.912 19.0877   2
  -6  -3   1 359.382 16.7160   3
   6   3  -1 331.777 16.8236   3
   6   3  -1 306.407 18.5023   2
  -6   3   1 312.926 18.8058   2
  -5  -3   1 1668.09 72.1269   3
  -5   3   1 1547.31 76.9569   2
  -4  -3   1 1505.58 78.8960   1
  -4   3   1 1748.49 78.6867   2
   4   3  -1 1713.87 78.1912   2
   3   3  -1 1253.95 58.2728   2
  -3   3   1 1198.81 58.5443   2
  -2  -3   1 3852.98 175.800   1
   2   3  -1 3645.05 173.048   2
  -1  -3   1 512.529 24.9408   1
  -1   3   1 509.109 24.8696   2
   0  -3  -1 937.632 44.4874   1
   0   3   1 885.536 43.5662   2
   0   3   1 925.438 44.2536   1
   0   3  -1 951.864 43.6176   2
  -1  -3  -1 4424.23 207.318   1
  -1   3  -1 4403.10 203.579   2
   1   3   1 4439.46 203.519   2
   2   3   1 413.303 20.0446   2
  -2   3  -1 393.681 20.0823   2
   3   3   1 6584.66 312.807   2
  -3   3  -1 7014.61 313.096   2
   4   3   1 23.9581 3.31049   2
  -4   3  -1 16.2965 3.04290   2
  -5  -3  -1 1075.27 53.4525   1
  -5   3  -1 1074.06 52.2153   2
  -5   3  -1 1161.17 48.7335   3
   5   3   1 985.417 51.7931   2
   6  -3   1 29.4548 4.34082   2
   6  -3   1 29.5918 3.28485   3
  -6  -3  -1 24.9303 3.75464   3
  -6  -3  -1 13.3996 4.51508   1
  -6   3  -1 17.8050 3.84539   2
  -6   3  -1 28.0891 3.23289   1
  -6   3  -1 30.4813 3.39394   3
  -7  -3  -1 5.14524 2.90031   3
  -7  -3  -1 -1.0760 3.74228   1
   7  -3   1 0.74969 1.97351   3
   7  -3   1 1.22660 2.53522   2
  -7   3  -1 4.41161 2.06789   3
   7   3   1 1.33606 2.36313   2
  -7   3  -1 -0.7004 2.56873   2
  -7   3  -1 -1.4676 2.12674   1
   7   3   1 2.11144 1.73467   3
  -8  -3  -1 883.242 45.3815   1
  -8  -3  -1 911.408 41.2875   3
   8  -3   1 873.347 40.8187   3
   8  -3   1 883.399 43.5646   2
   8   3   1 871.806 43.5527   2
  -8   3  -1 898.525 40.2848   3
  -8   3  -1 862.307 43.7213   2
  -8   3  -1 916.298 42.7199   1
   8   3   1 731.763 40.2586   3
   9  -3   1 104.952 7.84948   3
  -9  -3  -1 91.1794 10.9041   1
   9  -3   1 98.7811 8.59828   2
  -9  -3  -1 111.649 8.50607   3
   9   3   1 89.0316 7.00865   3
   9   3   1 92.3605 9.03239   2
  -9   3  -1 98.8079 7.25018   3
  -9   3  -1 102.620 8.12791   1
  -9   3  -1 105.831 8.76850   2
 -10  -3  -1 -6.0953 4.93544   1
 -10  -3  -1 0.10246 3.58501   3
  10  -3   1 0.50554 3.51987   2
  10  -3   1 0.51459 3.01486   3
  10   3   1 -1.4331 3.23725   2
  10   3   1 1.00378 2.46943   3
 -10   3  -1 -7.0114 3.41498   2
 -10   3  -1 4.48325 3.03073   3
  11  -3   1 185.794 12.3470   3
  11  -3   1 221.624 13.7463   2
 -11  -3  -1 168.230 15.1462   1
 -11  -3  -1 193.301 12.9109   3
  11   3   1 182.930 11.5739   3
 -11   3  -1 197.463 14.0434   2
 -11   3  -1 182.504 11.4306   3
  11   3   1 203.478 13.3103   2
 -12  -3  -1 451.891 25.7086   3
  12  -3   1 473.178 25.7306   3
 -12  -3  -1 484.397 29.5704   1
  12  -3   1 542.088 27.7830   2
  12   3   1 565.015 27.8082   2
 -12   3  -1 482.562 24.5786   3
  12   3   1 491.428 24.9968   3
 -13  -3  -1 108.266 13.3041   1
  13  -3   1 148.390 10.3446   3
 -13  -3  -1 100.975 10.1520   3
  13  -3   1 114.571 10.1553   2
  13   3   1 134.245 9.23324   3
  13   3   1 141.106 10.9491   2
 -13   3  -1 113.890 8.45206   3
  14  -3   1 34.9478 6.46212   2
 -14  -3  -1 31.9638 8.82571   1
  14  -3   1 44.5446 6.53289   3
 -14  -3  -1 35.8079 6.70826   3
  14   3   1 45.5025 6.95875   2
 -14   3  -1 36.8244 4.85853   3
 -15  -3  -1 3.15108 4.75041   3
  15  -3   1 16.1197 4.82719   3
  15  -3   1 9.63869 4.99965   2
 -15  -3  -1 6.40945 6.94036   1
  16  -3   1 6.78247 4.39219   3
 -16  -3  -1 0.22333 4.36788   3
  17  -3   1 53.2270 7.14269   3
 -17  -3  -1 42.6382 6.91510   3
 -18  -3  -1 5.95589 4.92252   3
  18  -3   1 10.1237 4.72547   3
 -19  -3  -1 7.14484 4.74423   3
  19  -3   1 6.55965 4.52322   3
  20  -3   1 4.56596 4.48659   3
  20  -4  -1 2.03372 4.50198   3
  19  -4  -1 9.37978 5.14279   3
 -19  -4   1 2.34618 4.48171   3
  18  -4  -1 2.46258 4.51672   3
 -18  -4   1 -3.3938 4.09164   3
  17  -4  -1 -3.6069 4.35480   2
  17  -4  -1 0.00837 4.44722   3
 -17  -4   1 0.35391 4.11251   3
  16  -4  -1 4.19668 4.84308   2
  16  -4  -1 -4.2680 3.97673   3
 -16  -4   1 5.12931 7.41749   1
 -16  -4   1 -0.9413 3.86035   3
  16   4  -1 2.99133 4.98094   2
  15  -4  -1 14.8906 5.20626   3
 -15  -4   1 19.8664 5.28227   3
 -15  -4   1 17.1414 7.85073   1
  15  -4  -1 16.4194 5.83924   2
  15   4  -1 20.5229 5.92775   2
 -14  -4   1 93.0218 12.2441   1
  14  -4  -1 90.2109 9.07605   3
 -14  -4   1 91.9271 8.86813   3
  14  -4  -1 82.9596 9.94937   2
  14   4  -1 118.354 11.0811   2
 -13  -4   1 280.066 20.9238   1
  13  -4  -1 310.184 19.3094   2
 -13  -4   1 294.164 17.3760   3
  13  -4  -1 307.388 17.8263   3
 -13   4   1 300.392 19.7516   2
  13   4  -1 342.012 19.9042   2
 -12  -4   1 404.652 22.4709   3
  12  -4  -1 439.426 23.0027   3
  12  -4  -1 433.761 24.8840   2
 -12  -4   1 411.281 26.1193   1
  12   4  -1 465.546 25.2805   2
 -12   4   1 431.125 25.2822   2
  11  -4  -1 549.474 28.8558   2
 -11  -4   1 502.339 26.0780   3
 -11  -4   1 515.935 29.8118   1
  11  -4  -1 499.084 26.0276   3
  11   4  -1 520.665 28.5270   2
 -11   4   1 505.279 28.9359   2
  10  -4  -1 88.8135 9.24555   2
 -10  -4   1 110.671 11.1874   1
  10  -4  -1 83.1864 7.32687   3
 -10   4   1 75.2775 9.03883   2
  10   4  -1 81.2484 9.01899   2
  -9  -4   1 115.472 11.4182   1
   9  -4  -1 140.548 10.4806   2
  -9  -4   1 133.009 8.81408   3
   9  -4  -1 118.143 7.89354   3
   9   4  -1 121.826 10.1426   2
  -9   4   1 119.944 10.3957   2
   8  -4  -1 201.970 14.0174   2
  -8  -4   1 233.611 12.4072   3
  -8  -4   1 223.966 14.7331   1
   8  -4  -1 220.951 11.5749   3
  -8   4   1 208.566 14.2600   2
   8   4  -1 221.409 14.2735   2
  -7  -4   1 530.258 24.1624   3
  -7  -4   1 513.834 27.1400   1
   7  -4  -1 525.789 27.0682   2
   7   4  -1 447.299 26.3012   2
  -7   4   1 465.960 26.7324   2
  -6  -4   1 902.201 43.0876   1
  -6  -4   1 866.520 39.0598   3
   6   4  -1 794.392 42.1762   2
  -6   4   1 822.005 42.6036   2
  -5  -4   1 2738.13 116.899   3
  -5  -4   1 2765.10 125.460   1
  -5   4   1 2551.85 123.841   2
   5   4  -1 2463.12 123.462   2
  -3  -4   1 1681.21 85.0771   1
   3   4  -1 1791.04 84.0129   2
  -3   4   1 1887.15 84.5852   2
  -2  -4   1 3002.91 139.206   1
   2   4  -1 2904.45 137.084   2
  -1  -4   1 59.2722 4.47190   1
   1  -4  -1 55.8419 4.32082   1
  -1   4   1 45.6872 4.04982   2
   0  -4   1 155.538 8.77935   1
   0  -4  -1 152.910 9.33485   1
   0   4   1 162.341 9.10051   2
   0   4  -1 160.181 8.99963   2
  -1  -4  -1 63.3775 5.93297   1
   1   4   1 77.6985 5.25316   2
  -1   4  -1 75.7291 5.24600   2
  -2  -4  -1 1347.32 67.0835   1
  -2   4  -1 1381.76 65.6003   2
   2   4   1 1443.05 65.5959   2
  -3   4  -1 211.663 12.1849   2
   3   4   1 223.330 12.2064   2
   4   4   1 3354.96 156.720   2
  -4   4  -1 3381.15 156.826   2
  -5   4  -1 38.1869 3.01566   3
  -6  -4  -1 3202.34 150.758   1
   6  -4   1 3215.93 139.604   3
  -6  -4  -1 3243.17 140.511   3
   6   4   1 2784.50 147.368   2
  -6   4  -1 3146.12 147.776   2
  -6   4  -1 3303.90 139.410   3
  -7  -4  -1 16.4139 5.27714   1
   7  -4   1 21.6281 3.16001   3
  -7  -4  -1 20.7828 3.89443   3
   7  -4   1 28.7530 4.59319   2
  -7   4  -1 27.5526 3.10878   3
  -7   4  -1 25.7084 4.54545   2
   7   4   1 25.9709 4.46140   2
  -8  -4  -1 388.013 23.5586   1
   8  -4   1 407.733 21.9360   2
   8  -4   1 383.940 19.6091   3
  -8  -4  -1 385.269 20.3758   3
  -8   4  -1 402.578 19.0252   3
  -8   4  -1 402.331 22.1946   2
   8   4   1 356.623 21.5984   2
  -8   4  -1 398.400 19.7735   1
  -9  -4  -1 1509.68 70.3746   3
   9  -4   1 1618.29 74.4857   2
  -9  -4  -1 1468.65 76.5031   1
   9  -4   1 1544.40 69.9240   3
   9   4   1 1464.27 74.1174   2
  -9   4  -1 1550.70 74.5881   2
  -9   4  -1 1543.91 68.8300   3
  10  -4   1 89.6615 8.34149   3
 -10  -4  -1 92.9437 8.76332   3
 -10  -4  -1 89.6576 11.8035   1
  10  -4   1 110.335 8.99766   2
  10   4   1 100.628 9.60195   2
 -10   4  -1 104.941 10.0788   2
 -10   4  -1 106.614 7.13115   3
  11  -4   1 804.980 41.7277   2
  11  -4   1 803.948 39.4936   3
 -11  -4  -1 793.243 44.1884   1
 -11  -4  -1 759.005 39.6045   3
 -11   4  -1 838.310 42.4325   2
  11   4   1 892.893 42.2022   2
 -11   4  -1 804.451 37.7052   3
  12  -4   1 141.471 10.6130   3
  12  -4   1 150.694 11.2871   2
 -12  -4  -1 121.981 10.5954   3
 -12  -4  -1 126.880 14.3567   1
 -12   4  -1 130.795 8.40675   3
 -12   4  -1 145.379 12.2687   2
  12   4   1 160.889 11.6734   2
  13  -4   1 22.5106 5.30176   3
  13  -4   1 31.9422 6.16997   2
 -13  -4  -1 16.7025 7.38770   1
 -13  -4  -1 12.5973 5.05283   3
  13   4   1 31.7639 6.12161   2
 -13   4  -1 24.7267 3.61650   3
  14  -4   1 193.986 14.0428   2
  14  -4   1 177.730 12.9730   3
 -14  -4  -1 191.598 16.9359   1
 -14  -4  -1 171.482 13.1685   3
  14   4   1 211.310 14.0958   2
  15  -4   1 5.49361 5.00429   2
 -15  -4  -1 -4.2325 6.63894   1
 -15  -4  -1 -3.3406 4.40800   3
  15  -4   1 0.47072 4.25911   3
 -16  -4  -1 15.1422 5.59230   3
  16  -4   1 13.7373 5.09977   3
 -16  -4  -1 18.9866 8.10251   1
 -17  -4  -1 3.19544 4.82953   3
  17  -4   1 18.2382 5.48552   3
 -18  -4  -1 -3.9983 4.45847   3
  18  -4   1 6.44655 4.64914   3
  19  -4   1 -1.6940 4.16468   3
 -19  -4  -1 3.34549 4.76887   3
 -20  -4  -1 1.70537 4.41384   3
  20  -4   1 -1.8809 4.34420   3
 -20  -5   1 24.0106 6.17228   3
  20  -5  -1 27.7249 6.40249   3
  19  -5  -1 5.45192 5.05544   3
 -19  -5   1 -2.0468 4.15040   3
  18  -5  -1 18.8933 5.78068   3
 -18  -5   1 11.0445 5.12358   3
 -17  -5   1 27.8618 9.62049   1
 -17  -5   1 27.8460 6.07106   3
  17  -5  -1 18.7914 5.89064   3
  17  -5  -1 38.5094 7.81693   2
  16  -5  -1 -3.4316 4.39121   3
  16  -5  -1 -2.9972 4.98957   2
 -16  -5   1 -6.7502 6.69993   1
 -16  -5   1 3.42432 4.41641   3
  16   5  -1 3.33325 4.46535   2
 -15  -5   1 21.2414 5.52325   3
  15  -5  -1 38.2417 6.57183   3
  15  -5  -1 41.4203 7.63216   2
 -15  -5   1 41.9926 9.44207   1
  15   5  -1 48.3386 7.69884   2
 -14  -5   1 9.61054 7.04934   1
  14  -5  -1 10.2161 4.76336   3
 -14  -5   1 10.8250 4.64881   3
  14  -5  -1 7.30772 4.88781   2
 -14   5   1 4.68100 5.53083   2
  14   5  -1 13.4224 5.00647   2
 -13  -5   1 18.3044 4.93593   3
  13  -5  -1 23.2379 5.23876   3
  13  -5  -1 16.9152 6.01664   2
 -13  -5   1 7.20194 6.12973   1
 -13   5   1 22.6152 6.60631   2
  13   5  -1 19.4655 5.46450   2
 -12  -5   1 105.321 9.52835   3
  12  -5  -1 119.142 11.5030   2
  12  -5  -1 111.638 8.88916   3
 -12  -5   1 110.951 12.7504   1
  12   5  -1 124.811 11.6212   2
 -12   5   1 103.385 11.2885   2
  11  -5  -1 253.181 14.2249   3
  11  -5  -1 269.548 16.7721   2
 -11  -5   1 240.331 14.7030   3
 -11  -5   1 224.173 17.4856   1
  11   5  -1 252.352 16.4654   2
 -11   5   1 230.991 16.5811   2
  10  -5  -1 997.787 44.6237   3
 -10  -5   1 987.870 50.2041   1
  10  -5  -1 958.209 48.8563   2
 -10  -5   1 963.007 45.2043   3
 -10   5   1 925.383 48.9480   2
  10   5  -1 890.499 48.5792   2
   9  -5  -1 168.077 9.93162   3
   9  -5  -1 184.620 12.7975   2
  -9  -5   1 170.330 10.8695   3
  -9  -5   1 175.615 14.2429   1
  -9   5   1 175.716 12.8010   2
   9   5  -1 178.563 12.7071   2
  -8  -5   1 42.7874 4.96957   3
   8  -5  -1 46.5951 6.46279   2
   8  -5  -1 37.6683 3.79091   3
  -8  -5   1 34.5364 6.48594   1
  -8   5   1 44.3896 6.52459   2
   8   5  -1 31.1819 5.70671   2
  -7  -5   1 310.297 19.4853   1
  -7  -5   1 345.980 16.9734   3
  -7   5   1 333.850 19.5580   2
   7   5  -1 325.895 19.3137   2
  -6  -5   1 1608.21 77.4200   1
  -6  -5   1 1608.19 71.4002   3
  -6   5   1 1521.15 76.4798   2
   6   5  -1 1596.24 76.5974   2
  -5  -5   1 7.44994 3.54421   1
  -5  -5   1 5.18223 2.14758   3
  -5   5   1 7.55486 3.00022   2
   5   5  -1 5.43287 2.80453   2
  -4   5   1 232.900 14.1288   2
   4   5  -1 245.446 13.9327   2
  -3  -5   1 299.995 16.2786   1
  -3   5   1 286.420 16.2427   2
   0  -5   1 61.0948 4.27103   1
   0  -5  -1 62.3406 4.85990   1
   0   5   1 63.7516 4.71037   2
   0   5  -1 45.4622 4.13341   2
  -1  -5  -1 194.791 11.7252   1
   1  -5   1 202.625 10.4973   1
   1   5   1 209.751 11.3877   2
  -1   5  -1 200.703 11.3337   2
  -2  -5  -1 1919.53 92.1900   1
   2   5   1 1955.67 90.4364   2
  -2   5  -1 1903.13 90.4008   2
  -3  -5  -1 324.198 17.6187   1
   3   5   1 304.589 16.5122   2
  -3   5  -1 290.234 16.4385   2
  -5  -5  -1 815.523 41.8469   1
  -5   5  -1 795.227 40.3287   2
   5   5   1 819.318 40.5459   2
  -6  -5  -1 43.9678 7.03104   1
   6  -5   1 56.2750 4.26558   3
  -6  -5  -1 66.5618 6.02108   3
  -6   5  -1 70.8595 7.12979   2
   6   5   1 57.9483 6.53467   2
  -6   5  -1 59.0110 3.57560   3
  -7  -5  -1 151.796 10.0614   3
   7  -5   1 167.583 9.05609   3
  -7  -5  -1 147.773 12.5457   1
   7   5   1 159.309 11.5013   2
  -7   5  -1 158.652 8.11199   3
  -7   5  -1 168.831 11.5554   2
  -8  -5  -1 280.045 19.3443   1
  -8  -5  -1 286.324 16.3089   3
   8  -5   1 298.765 17.6710   2
   8  -5   1 292.733 15.3103   3
  -8   5  -1 303.579 17.8675   2
  -8   5  -1 322.537 14.2821   3
   8   5   1 256.277 17.5682   2
  -9  -5  -1 314.658 22.0590   1
   9  -5   1 353.256 18.0984   3
   9  -5   1 350.836 20.3088   2
  -9  -5  -1 315.439 18.6839   3
  -9   5  -1 361.069 16.5774   3
   9   5   1 354.500 20.6851   2
  -9   5  -1 363.656 20.6788   2
 -10  -5  -1 45.6002 9.13387   1
 -10  -5  -1 65.9297 7.46997   3
  10  -5   1 52.7242 6.12521   3
  10  -5   1 70.2907 8.25632   2
 -10   5  -1 55.7475 7.75433   2
  10   5   1 65.7571 8.14355   2
 -10   5  -1 63.5865 4.51279   3
 -11  -5  -1 1.88300 4.41715   3
  11  -5   1 -1.5028 3.36749   2
  11  -5   1 -3.2807 3.20660   3
 -11  -5  -1 -0.6710 6.86017   1
 -11   5  -1 -6.4693 3.58167   2
  11   5   1 3.47632 4.01117   2
  12  -5   1 331.849 19.7975   2
  12  -5   1 300.761 18.0256   3
 -12  -5  -1 289.504 22.0453   1
 -12  -5  -1 297.494 18.1709   3
  12   5   1 348.851 19.9933   2
 -12   5  -1 314.789 19.8806   2
  13  -5   1 56.5528 7.30600   3
 -13  -5  -1 41.1812 6.78865   3
  13  -5   1 36.2311 6.81890   2
 -13  -5  -1 48.3604 9.81452   1
  13   5   1 59.7404 7.78669   2
 -13   5  -1 44.5405 7.51232   2
 -14  -5  -1 9.32364 7.57149   1
  14  -5   1 0.87540 4.65540   2
  14  -5   1 -1.2193 4.17550   3
 -14  -5  -1 -3.2103 4.30699   3
  14   5   1 5.20138 4.37760   2
 -14   5  -1 7.32786 5.19872   2
 -15  -5  -1 159.291 12.6415   3
  15  -5   1 165.745 12.5864   3
  15  -5   1 169.094 12.9760   2
 -15  -5  -1 181.660 17.3074   1
 -16  -5  -1 64.3883 8.43053   3
  16  -5   1 92.1353 9.27385   3
 -16  -5  -1 81.2989 12.1691   1
 -17  -5  -1 36.2589 6.89739   3
  17  -5   1 34.2547 6.65488   3
  18  -5   1 10.6970 5.34396   3
 -18  -5  -1 8.93423 5.32761   3
  19  -5   1 7.56805 5.24204   3
 -19  -5  -1 19.5834 5.78894   3
  20  -6  -1 8.71379 5.50517   3
 -20  -6   1 0.66208 4.54260   3
  19  -6  -1 0.58847 4.74503   3
 -19  -6   1 -3.4832 4.30712   3
  18  -6  -1 37.0841 6.95137   3
 -18  -6   1 35.0701 6.62890   3
 -17  -6   1 -1.7197 7.48653   1
 -17  -6   1 1.75440 4.58683   3
  17  -6  -1 0.17162 4.76988   3
  17  -6  -1 -4.9962 5.30882   2
 -16  -6   1 44.5493 6.87478   3
 -16  -6   1 38.1000 10.1157   1
  16  -6  -1 43.0678 8.21335   2
  16  -6  -1 35.7841 6.91024   3
  16   6  -1 56.3853 8.40921   2
  15  -6  -1 39.8037 7.55845   2
 -15  -6   1 37.6276 6.56855   3
 -15  -6   1 59.6858 11.1031   1
  15  -6  -1 53.2400 7.62319   3
 -15   6   1 52.2681 9.10168   2
  15   6  -1 63.3869 8.53944   2
 -14  -6   1 83.5864 8.53262   3
  14  -6  -1 94.7075 9.39124   3
  14  -6  -1 80.0813 10.2187   2
 -14  -6   1 62.6244 10.7838   1
 -14   6   1 77.6684 10.5666   2
  14   6  -1 86.4574 9.89522   2
 -13  -6   1 39.2377 6.27357   3
  13  -6  -1 30.8757 6.84093   2
 -13  -6   1 45.2825 9.35284   1
  13  -6  -1 54.0397 6.89297   3
  13   6  -1 52.4116 8.21858   2
 -13   6   1 49.5468 8.30641   2
 -12  -6   1 185.109 12.9507   3
  12  -6  -1 208.512 15.3176   2
  12  -6  -1 212.243 12.8042   3
 -12  -6   1 170.169 15.8604   1
 -12   6   1 219.704 15.5231   2
  12   6  -1 234.043 15.6966   2
 -11  -6   1 11.2364 4.36954   3
 -11  -6   1 11.6822 6.40561   1
  11  -6  -1 12.9953 5.08545   2
  11  -6  -1 8.45772 3.42034   3
  11   6  -1 8.70513 4.82761   2
 -11   6   1 1.29596 4.34825   2
 -10  -6   1 23.0718 4.81419   3
  10  -6  -1 28.3294 6.18760   2
 -10  -6   1 11.2912 6.33577   1
  10  -6  -1 29.3864 4.18422   3
 -10   6   1 23.2664 6.15385   2
  10   6  -1 21.0782 5.15762   2
   9  -6  -1 320.141 19.7161   2
   9  -6  -1 327.637 16.2277   3
  -9  -6   1 327.808 17.4199   3
  -9  -6   1 325.794 20.7594   1
   9   6  -1 307.068 19.9383   2
  -9   6   1 308.518 19.6727   2
  -8  -6   1 269.342 15.2425   3
   8  -6  -1 290.849 14.1632   3
  -8  -6   1 302.211 18.6514   1
  -8   6   1 290.599 17.9224   2
   8   6  -1 260.726 17.5659   2
  -7  -6   1 567.216 31.8121   1
  -7  -6   1 606.147 28.3326   3
  -7   6   1 585.657 31.5587   2
   7   6  -1 592.453 31.5882   2
  -6  -6   1 127.089 10.5514   1
  -6  -6   1 141.620 8.42239   3
  -6   6   1 135.569 10.3272   2
   6   6  -1 146.289 10.5457   2
  -5  -6   1 16.8926 2.89378   3
   5   6  -1 25.4712 4.38704   2
  -5   6   1 22.1351 4.38884   2
  -4  -6   1 1422.49 71.6818   1
   4   6  -1 1535.30 71.0322   2
  -4   6   1 1474.92 71.2020   2
  -3  -6   1 900.844 44.3717   1
  -3   6   1 859.127 44.0775   2
   3   6  -1 923.299 43.8915   2
  -2  -6   1 44.8901 5.16685   1
   2  -6  -1 59.2889 4.37504   1
   2   6  -1 60.9991 5.22972   2
  -1  -6   1 1113.34 55.0090   1
   1  -6  -1 1164.19 54.7707   1
   0  -6  -1 1172.98 57.4492   1
   0  -6   1 1207.97 57.0357   1
   1  -6   1 235.700 12.2011   1
  -1  -6  -1 245.377 13.6665   1
  -1   6  -1 217.487 12.9850   2
  -2  -6  -1 1679.26 77.7844   1
   2  -6   1 1705.82 75.6493   1
   2   6   1 1379.47 75.9147   2
  -2   6  -1 1656.41 76.3032   2
  -3  -6  -1 895.932 46.2013   1
  -3   6  -1 908.003 45.0659   2
   3   6   1 960.580 45.3098   2
  -4  -6  -1 257.903 16.4393   1
   4   6   1 275.244 15.7288   2
  -4   6  -1 273.762 15.6604   2
  -5  -6  -1 827.275 37.5189   3
   5   6   1 815.150 40.6585   2
  -5   6  -1 770.070 40.3216   2
   6  -6   1 24.3590 2.91502   3
  -6  -6  -1 17.0490 5.44686   1
  -6  -6  -1 33.9048 4.40357   3
   6   6   1 20.5404 4.42513   2
  -6   6  -1 23.1225 4.40318   2
   7  -6   1 79.2382 5.28221   3
  -7  -6  -1 72.7548 6.66183   3
  -7  -6  -1 58.6538 8.95873   1
  -7   6  -1 63.4337 7.47294   2
   7   6   1 66.4629 7.62787   2
  -8  -6  -1 688.835 33.6442   3
   8  -6   1 713.578 32.6099   3
  -8  -6  -1 714.069 38.2934   1
   8   6   1 624.252 35.9976   2
  -8   6  -1 719.597 36.4590   2
  -9  -6  -1 185.640 12.5717   3
  -9  -6  -1 205.844 16.1888   1
   9  -6   1 207.205 14.0095   2
   9  -6   1 187.238 11.3441   3
  -9   6  -1 212.468 14.2219   2
   9   6   1 179.683 13.7616   2
  10  -6   1 1253.66 63.8361   2
 -10  -6  -1 1278.42 60.3916   3
 -10  -6  -1 1255.52 66.6914   1
  10  -6   1 1294.94 59.5085   3
  10   6   1 1354.02 64.5366   2
 -10   6  -1 1295.54 64.1976   2
  11  -6   1 110.276 8.91371   3
 -11  -6  -1 107.693 12.9897   1
 -11  -6  -1 111.360 10.2219   3
  11  -6   1 116.334 11.0915   2
  11   6   1 136.420 10.8567   2
 -11   6  -1 110.383 11.3198   2
  12  -6   1 183.584 12.0146   3
 -12  -6  -1 154.444 15.8333   1
 -12  -6  -1 151.546 12.0096   3
  12  -6   1 176.574 13.0417   2
  12   6   1 182.166 13.1878   2
 -12   6  -1 161.542 13.7200   2
  13  -6   1 1.79519 4.21677   3
 -13  -6  -1 -2.8020 7.06421   1
  13  -6   1 -0.8899 3.96992   2
 -13  -6  -1 1.31135 4.44159   3
 -13   6  -1 -7.3315 3.96064   2
  13   6   1 -1.8972 4.18964   2
  14  -6   1 -1.8564 4.32162   3
 -14  -6  -1 -4.2986 4.44514   3
 -14  -6  -1 0.84456 7.16124   1
  14  -6   1 -1.6588 4.12750   2
 -14   6  -1 1.87707 5.11059   2
  15  -6   1 5.34757 5.33221   2
 -15  -6  -1 4.50671 5.15362   3
 -15  -6  -1 5.35917 7.11060   1
  15  -6   1 6.74645 4.93529   3
  16  -6   1 3.29479 5.01991   3
 -16  -6  -1 -1.7039 4.96002   3
 -16  -6  -1 7.25312 8.00608   1
 -17  -6  -1 6.73805 7.65851   1
 -17  -6  -1 1.78554 5.23551   3
  17  -6   1 4.09060 4.94579   3
 -18  -6  -1 20.3840 6.16914   3
  18  -6   1 20.8592 6.01694   3
  19  -6   1 0.29123 4.89231   3
 -19  -6  -1 -2.2490 4.63368   3
 -19  -7   1 15.1932 5.71945   3
  19  -7  -1 26.5095 6.57092   3
 -18  -7   1 31.9696 10.0355   1
  18  -7  -1 14.7487 6.06079   3
 -18  -7   1 31.8281 6.45312   3
  17  -7  -1 4.74768 6.00195   2
 -17  -7   1 11.6911 5.55581   3
 -17  -7   1 -4.1564 7.83846   1
  17  -7  -1 2.55641 5.13887   3
  16  -7  -1 -4.5678 4.53150   3
 -16  -7   1 -2.4387 4.52900   3
 -16  -7   1 -2.4648 6.66905   1
  16  -7  -1 3.21408 4.98347   2
  16   7  -1 6.07760 5.45433   2
 -16   7   1 -0.7558 5.70281   2
 -15  -7   1 1.40971 4.55008   3
  15  -7  -1 0.26570 4.59852   3
 -15  -7   1 -5.0032 6.30025   1
  15  -7  -1 -1.3282 4.51654   2
  15   7  -1 6.60375 5.19615   2
 -15   7   1 9.17692 5.71067   2
  14  -7  -1 0.16980 4.23489   3
  14  -7  -1 -3.1167 4.99323   2
 -14  -7   1 -13.059 5.13149   1
 -14  -7   1 -4.6044 3.85177   3
 -14   7   1 -6.3793 5.28510   2
  14   7  -1 3.37024 5.26431   2
 -13  -7   1 59.2822 7.54366   3
 -13  -7   1 58.8986 10.6873   1
  13  -7  -1 71.2451 9.74137   2
  13  -7  -1 84.1297 8.06195   3
  13   7  -1 70.2349 9.52669   2
 -13   7   1 59.3543 9.56060   2
 -12  -7   1 258.940 15.8670   3
  12  -7  -1 276.645 15.3184   3
  12  -7  -1 259.741 17.9111   2
 -12  -7   1 264.864 20.1646   1
 -12   7   1 267.258 18.3216   2
  12   7  -1 271.499 18.2507   2
  11  -7  -1 37.9663 6.90028   2
  11  -7  -1 34.7818 4.76969   3
 -11  -7   1 19.5101 7.77465   1
 -11  -7   1 36.0946 5.80058   3
  11   7  -1 30.6962 6.32514   2
 -11   7   1 27.7874 6.52915   2
 -10  -7   1 287.398 20.5878   1
  10  -7  -1 311.918 19.7128   2
 -10  -7   1 325.123 17.5775   3
  10  -7  -1 316.946 16.1226   3
 -10   7   1 322.231 19.9540   2
  10   7  -1 288.203 19.4990   2
  -9  -7   1 1.38350 3.46130   3
   9  -7  -1 -2.1838 1.85405   3
  -9  -7   1 4.36456 5.48489   1
   9  -7  -1 5.72693 4.24023   2
   9   7  -1 7.65634 4.14536   2
  -9   7   1 8.24177 4.74870   2
  -8  -7   1 0.79683 5.20558   1
  -8  -7   1 6.98150 3.27059   3
   8  -7  -1 0.91204 1.86838   3
  -8   7   1 3.88591 4.07379   2
   8   7  -1 0.79771 3.54739   2
  -7  -7   1 -0.7509 4.33797   1
  -7  -7   1 2.68025 2.73502   3
  -7   7   1 1.63206 3.31275   2
   7   7  -1 6.92009 4.01536   2
  -6  -7   1 176.342 10.4510   3
  -6   7   1 184.230 12.7642   2
   6   7  -1 196.557 13.0603   2
  -5  -7   1 70.0931 8.03794   1
  -5  -7   1 71.6674 5.46392   3
  -5   7   1 80.3369 8.12616   2
   5   7  -1 67.4717 7.37894   2
  -4  -7   1 207.657 13.4993   1
  -4  -7   1 216.725 11.2901   3
  -4   7   1 224.798 13.6799   2
   4   7  -1 231.376 13.5239   2
   4   7  -1 201.299 10.8915   3
  -3  -7   1 72.7453 7.19861   1
   3  -7  -1 87.1299 5.30988   1
   3   7  -1 82.5902 6.77639   2
  -3   7   1 72.6043 7.31485   2
  -2  -7   1 643.809 34.9532   1
   2  -7  -1 720.408 34.1370   1
   2   7  -1 732.185 35.2388   2
   1  -7  -1 16.1538 3.04812   1
  -1  -7   1 16.8442 3.56749   1
   1   7  -1 29.2855 4.02518   2
  -1   7   1 21.8269 3.82918   2
   0  -7   1 66.2582 5.41407   1
   0  -7  -1 67.2824 5.95025   1
   0   7   1 70.6905 6.71097   2
   1  -7   1 45.0232 4.22865   1
  -1  -7  -1 53.8661 5.67391   1
  -1   7  -1 43.3373 5.13571   2
   1   7   1 54.6973 5.69173   2
  -2  -7  -1 1269.74 60.5144   1
   2  -7   1 1262.21 58.3887   1
  -2   7  -1 1177.87 59.2659   2
   2   7   1 1207.61 59.4848   2
   3  -7   1 931.531 42.8669   1
  -3  -7  -1 854.627 45.5072   1
  -3   7  -1 874.582 44.5655   2
   3   7   1 949.028 45.1061   2
  -4  -7  -1 585.848 32.2947   1
  -4   7  -1 610.391 31.3801   2
   4   7   1 627.616 31.6724   2
  -5  -7  -1 70.4270 8.49560   1
  -5  -7  -1 80.5943 6.04335   3
  -5   7  -1 74.2593 7.68873   2
   5   7   1 84.2610 8.38968   2
  -6  -7  -1 178.379 10.5712   3
  -6  -7  -1 143.245 12.6838   1
   6  -7   1 180.760 9.34471   3
   6   7   1 171.318 12.4086   2
  -6   7  -1 179.369 12.0263   2
  -7  -7  -1 3.45513 3.36057   3
   7  -7   1 3.08009 2.15786   3
  -7  -7  -1 3.62642 5.62776   1
  -7   7  -1 -0.4550 2.91320   2
   7   7   1 7.10694 3.61987   2
   8  -7   1 371.634 18.1016   3
  -8  -7  -1 356.305 23.2665   1
  -8  -7  -1 356.222 19.3620   3
  -8   7  -1 355.822 21.2772   2
   8   7   1 359.044 21.4685   2
  -9  -7  -1 -0.0171 3.97277   3
   9  -7   1 0.78404 2.63792   3
  -9  -7  -1 0.98121 7.00125   1
  -9   7  -1 4.51837 4.40892   2
   9   7   1 7.33415 3.79332   2
  10  -7   1 44.2004 5.31929   3
  10  -7   1 45.4700 7.42028   2
 -10  -7  -1 42.4276 9.00950   1
 -10  -7  -1 40.7923 6.53811   3
 -10   7  -1 36.8741 6.97901   2
  10   7   1 40.9110 6.71979   2
 -11  -7  -1 5.17959 4.61641   3
 -11  -7  -1 16.9173 8.22695   1
  11  -7   1 23.3370 6.14590   2
  11  -7   1 20.3309 4.68148   3
 -11   7  -1 23.6434 6.35030   2
  11   7   1 27.1562 5.69034   2
 -12  -7  -1 6.11147 7.15390   1
  12  -7   1 8.52065 5.43654   2
 -12  -7  -1 8.26697 5.09807   3
  12  -7   1 12.0826 4.57184   3
  12   7   1 8.81445 5.04575   2
 -12   7  -1 22.2932 6.42613   2
  13  -7   1 -2.5929 3.91657   3
  13  -7   1 -0.5133 4.56548   2
 -13  -7  -1 -12.737 4.11383   3
 -13  -7  -1 -0.2952 7.00192   1
 -13   7  -1 1.31841 5.47491   2
  13   7   1 1.04551 4.44833   2
 -14  -7  -1 28.0272 8.61897   1
  14  -7   1 23.2954 6.12584   2
 -14  -7  -1 18.1519 5.85822   3
  14  -7   1 18.2522 5.59393   3
 -14   7  -1 12.7592 6.16699   2
  15  -7   1 1.83376 4.71564   3
 -15  -7  -1 5.46134 7.17216   1
  15  -7   1 3.00352 4.76616   2
 -15  -7  -1 -2.3595 4.96424   3
 -15   7  -1 12.9437 5.96629   2
 -16  -7  -1 153.729 12.7264   3
  16  -7   1 157.817 12.7267   3
 -16  -7  -1 174.416 17.8938   1
 -17  -7  -1 11.7253 9.06767   1
 -17  -7  -1 21.5005 6.39269   3
  17  -7   1 24.6894 6.57307   3
 -18  -7  -1 35.8732 7.32328   3
  18  -7   1 39.7551 7.26914   3
 -18  -7  -1 55.7089 11.5825   1
  19  -7   1 7.67462 5.43343   3
 -19  -7  -1 10.6820 5.63336   3
 -19  -8   1 12.4184 5.54573   3
  19  -8  -1 7.20495 5.85218   3
 -19  -8   1 12.5586 9.33644   1
 -18  -8   1 23.5366 6.22414   3
  18  -8  -1 40.7390 7.32259   3
 -18  -8   1 28.2483 10.2691   1
  17  -8  -1 39.6796 7.26498   3
 -17  -8   1 21.4902 10.0775   1
  17  -8  -1 36.9090 8.25625   2
 -17  -8   1 42.2058 7.31978   3
  16  -8  -1 31.3396 7.57632   2
 -16  -8   1 27.5475 9.62996   1
 -16  -8   1 29.6434 6.48252   3
  16  -8  -1 30.3252 6.77853   3
 -16   8   1 35.2109 8.61164   2
  15  -8  -1 0.44898 4.84737   3
  15  -8  -1 3.24666 4.96359   2
 -15  -8   1 1.24951 4.52310   3
 -15  -8   1 -7.8333 7.06608   1
 -15   8   1 -9.4532 5.07565   2
  15   8  -1 4.96540 5.33624   2
 -14  -8   1 41.1709 6.80634   3
 -14  -8   1 12.9633 8.07911   1
  14  -8  -1 56.4283 7.40233   3
  14  -8  -1 42.4639 7.79345   2
 -14   8   1 43.2095 8.12387   2
  14   8  -1 53.7169 8.39277   2
 -13  -8   1 22.0783 5.51979   3
 -13  -8   1 28.0386 8.55354   1
  13  -8  -1 34.7471 5.63675   3
  13  -8  -1 25.7703 6.73908   2
  13   8  -1 28.2030 6.60341   2
 -13   8   1 28.5907 7.07763   2
  12  -8  -1 18.0118 4.28798   3
 -12  -8   1 11.3241 7.32946   1
  12  -8  -1 19.4778 5.95910   2
 -12  -8   1 18.6368 5.14627   3
 -12   8   1 21.8754 6.30334   2
  12   8  -1 23.6696 5.98972   2
 -11  -8   1 14.9030 4.68374   3
  11  -8  -1 2.09812 4.45905   2
 -11  -8   1 4.83540 6.02860   1
  11  -8  -1 6.77105 3.24027   3
 -11   8   1 1.44748 4.44307   2
  11   8  -1 6.31233 4.80932   2
 -10  -8   1 27.5005 7.57572   1
  10  -8  -1 25.8121 3.82179   3
  10  -8  -1 33.3338 6.58066   2
 -10  -8   1 25.2097 5.13556   3
  10   8  -1 19.0794 5.78860   2
 -10   8   1 16.5768 5.66527   2
  -9  -8   1 -1.3600 5.47247   1
  -9  -8   1 -0.7199 3.45342   3
   9  -8  -1 -0.3200 2.02058   3
   9   8  -1 1.41813 4.16684   2
  -9   8   1 1.01029 3.94301   2
  -8  -8   1 91.0860 7.51123   3
  -8  -8   1 73.3791 9.73690   1
  -8   8   1 75.4956 9.16473   2
   8   8  -1 91.6999 10.0388   2
  -7  -8   1 -0.7722 1.31150   1
  -7  -8   1 3.89037 3.04485   3
  -7   8   1 -2.6344 3.59196   2
   7   8  -1 2.65128 3.31501   2
  -6  -8   1 77.4957 6.23996   3
  -6  -8   1 74.4536 8.60191   1
   6   8  -1 67.3254 8.18222   2
  -6   8   1 82.5992 8.83129   2
  -5  -8   1 3.59214 2.31008   3
  -5  -8   1 2.92676 3.74620   1
  -5   8   1 2.36611 3.09917   2
   5   8  -1 3.23440 1.62852   3
   5   8  -1 -1.6551 2.98418   2
   4  -8  -1 356.933 16.9623   1
  -4  -8   1 356.409 17.0464   3
  -4  -8   1 327.760 19.5885   1
  -4   8   1 308.624 19.5038   2
   4   8  -1 346.224 19.6765   2
  -3  -8   1 0.43512 3.18803   1
   3  -8  -1 7.66890 2.23710   1
  -3   8   1 7.60885 2.75677   2
   3   8  -1 5.74719 2.99873   2
   2  -8  -1 272.957 13.6381   1
  -2  -8   1 242.323 14.6445   1
  -2   8   1 218.830 14.5124   2
   2   8  -1 246.877 14.8113   2
  -1  -8   1 444.444 23.4562   1
   1  -8  -1 453.766 23.1631   1
   1   8  -1 445.462 23.8716   2
  -1   8   1 447.616 24.0791   2
   0  -8   1 1000.93 49.3141   1
   0  -8  -1 1037.42 49.8807   1
   0   8   1 1005.74 49.9895   2
   1  -8   1 2497.08 116.893   1
  -1  -8  -1 2447.34 118.094   1
  -1   8  -1 2444.32 116.672   2
   1   8   1 2517.81 116.972   2
   2  -8   1 228.145 12.5207   1
  -2  -8  -1 240.043 14.6979   1
  -2   8  -1 233.515 14.2299   2
   2   8   1 259.917 14.8203   2
  -3  -8  -1 771.557 40.3231   1
   3  -8   1 789.322 37.4595   1
  -3   8  -1 776.771 39.4634   2
   3   8   1 796.498 39.9487   2
  -4  -8  -1 565.141 32.1881   1
   4   8   1 619.669 31.9169   2
  -4   8  -1 619.055 31.4524   2
  -5  -8  -1 467.184 22.7293   3
  -5  -8  -1 476.138 26.9329   1
   5   8   1 465.630 25.8095   2
  -5   8  -1 445.634 25.1228   2
   6  -8   1 210.731 10.7874   3
  -6  -8  -1 195.570 11.9346   3
  -6   8  -1 224.640 14.0246   2
   6   8   1 193.099 13.8830   2
  -7  -8  -1 1106.76 51.3284   3
   7  -8   1 1110.54 50.1231   3
   7   8   1 1046.72 55.4553   2
  -7   8  -1 1140.49 55.3661   2
   8  -8   1 170.864 9.69005   3
  -8  -8  -1 166.413 11.3008   3
  -8  -8  -1 177.693 15.2687   1
  -8   8  -1 147.953 12.1686   2
   8   8   1 164.530 12.9648   2
  -9  -8  -1 590.692 30.3372   3
   9  -8   1 624.903 29.0119   3
  -9  -8  -1 594.536 35.3890   1
  -9   8  -1 588.522 32.8778   2
   9   8   1 606.602 33.3216   2
  10  -8   1 89.3552 7.38699   3
  10  -8   1 83.9159 9.62102   2
 -10  -8  -1 71.4919 8.19400   3
 -10  -8  -1 78.6416 11.7937   1
  10   8   1 90.5984 10.0080   2
 -10   8  -1 70.0569 9.16541   2
  11  -8   1 395.026 20.6119   3
 -11  -8  -1 390.162 21.6500   3
 -11  -8  -1 348.993 25.4322   1
  11  -8   1 397.436 23.8369   2
  11   8   1 435.288 24.2266   2
 -11   8  -1 380.609 23.8658   2
 -12  -8  -1 15.5513 7.77919   1
 -12  -8  -1 30.5128 6.39087   3
  12  -8   1 23.1332 6.51938   2
  12  -8   1 33.2558 5.62301   3
  12   8   1 31.3796 6.74587   2
 -12   8  -1 27.9572 6.58455   2
  13  -8   1 243.816 16.7200   2
 -13  -8  -1 182.710 18.9666   1
  13  -8   1 223.306 14.4014   3
 -13  -8  -1 196.264 14.7319   3
 -13   8  -1 207.295 16.3273   2
  13   8   1 256.043 16.4251   2
  14  -8   1 23.5876 6.24838   3
 -14  -8  -1 40.2423 7.31603   3
 -14  -8  -1 46.1987 10.0752   1
  14  -8   1 36.2381 7.16620   2
 -14   8  -1 37.5975 8.31440   2
  15  -8   1 9.35970 5.33907   3
 -15  -8  -1 4.69356 9.00178   1
  15  -8   1 13.5431 6.32276   2
 -15  -8  -1 14.2618 5.91967   3
 -15   8  -1 9.34344 7.31261   2
  16  -8   1 25.6838 6.55969   3
 -16  -8  -1 33.0704 7.00757   3
 -16  -8  -1 43.8416 10.7614   1
 -16   8  -1 21.2900 8.05869   2
  17  -8   1 13.6293 6.08271   3
 -17  -8  -1 3.89787 5.44014   3
 -17  -8  -1 19.9251 9.15700   1
  18  -8   1 14.2855 5.96386   3
 -18  -8  -1 9.35653 9.32057   1
 -18  -8  -1 9.40227 5.72705   3
  19  -8   1 14.3693 5.84900   3
 -19  -8  -1 5.80746 5.50041   3
 -19  -9   1 16.5507 9.89232   1
  19  -9  -1 18.4948 6.20635   3
 -19  -9   1 13.3591 5.76932   3
 -18  -9   1 -5.8334 8.12671   1
 -18  -9   1 -8.1398 4.58498   3
  18  -9  -1 1.40616 5.17628   3
 -17  -9   1 1.58918 8.49653   1
  17  -9  -1 6.03705 5.76711   2
  17  -9  -1 -3.1951 4.93387   3
 -17  -9   1 -3.3605 4.70713   3
 -17   9   1 3.74157 7.15060   2
 -16  -9   1 73.1993 9.27489   3
  16  -9  -1 103.486 10.5266   3
  16  -9  -1 88.5654 11.2245   2
 -16  -9   1 89.8185 13.6440   1
 -16   9   1 105.969 12.5670   2
 -15  -9   1 7.37354 5.04668   3
  15  -9  -1 -1.6990 4.49832   3
 -15  -9   1 5.03358 7.35031   1
  15  -9  -1 -4.1808 5.41476   2
 -15   9   1 4.77467 6.50900   2
  15   9  -1 6.93785 5.12691   2
  14  -9  -1 59.8958 9.74525   2
 -14  -9   1 74.0401 8.35738   3
 -14  -9   1 72.5194 12.4457   1
  14  -9  -1 71.1351 8.22309   3
  14   9  -1 89.9582 10.5573   2
 -14   9   1 67.5550 10.6283   2
 -13  -9   1 25.2547 9.49369   1
  13  -9  -1 35.3671 5.88192   3
  13  -9  -1 29.8432 7.24823   2
 -13  -9   1 37.7843 6.45255   3
 -13   9   1 27.1212 7.22605   2
  13   9  -1 38.8091 7.70196   2
 -12  -9   1 13.8698 4.72690   3
  12  -9  -1 17.2160 4.35627   3
  12  -9  -1 6.71479 5.38666   2
 -12  -9   1 6.82260 7.32654   1
  12   9  -1 12.2826 5.47544   2
 -12   9   1 13.5160 5.96252   2
  11  -9  -1 217.080 15.6070   2
 -11  -9   1 191.063 12.9291   3
 -11  -9   1 184.136 16.4322   1
 -11   9   1 205.369 15.3999   2
  11   9  -1 207.061 15.2885   2
 -10  -9   1 6.09428 4.06052   3
 -10  -9   1 -0.1319 5.49878   1
  10   9  -1 3.12623 4.48285   2
 -10   9   1 1.56080 4.44896   2
  -9  -9   1 51.4065 6.08363   3
  -9  -9   1 32.2368 8.08921   1
   9   9  -1 41.3268 7.38504   2
  -9   9   1 44.9534 7.57486   2
  -8  -9   1 4.79618 3.52356   3
  -8  -9   1 3.55120 5.57460   1
   8   9  -1 2.37496 4.19768   2
  -8   9   1 5.00203 4.17961   2
  -7  -9   1 69.8358 6.52136   3
   7   9  -1 67.6949 4.93463   3
  -7   9   1 56.5310 7.80765   2
   7   9  -1 67.1835 8.47340   2
  -6  -9   1 76.6330 6.35637   3
  -6  -9   1 46.9353 7.54413   1
   6   9  -1 56.3355 7.55239   2
  -6   9   1 61.0515 7.81938   2
   6   9  -1 49.9817 3.85196   3
  -5  -9   1 345.115 21.1561   1
  -5  -9   1 368.830 18.1577   3
   5   9  -1 377.159 21.2791   2
  -5   9   1 338.616 20.9159   2
  -4  -9   1 104.725 6.61694   3
   4  -9  -1 93.3440 5.87138   1
  -4  -9   1 79.2785 8.70077   1
   4   9  -1 97.8880 9.56351   2
  -4   9   1 90.3437 9.21826   2
  -3  -9   1 5.87489 2.20443   3
   3  -9  -1 4.88161 2.35664   1
  -3  -9   1 6.12718 3.78189   1
  -3   9   1 0.15675 1.09732   2
   3   9  -1 3.14989 3.05677   2
  -2  -9   1 686.591 35.5463   1
   2  -9  -1 710.786 34.5564   1
   2   9  -1 679.415 35.8447   2
  -2   9   1 715.434 36.1922   2
   1  -9  -1 95.7383 7.43048   1
  -1  -9   1 102.862 8.04714   1
   1   9  -1 108.655 8.39486   2
  -1   9   1 90.8586 8.15070   2
   0  -9  -1 1025.49 50.7859   1
   0  -9   1 1019.55 50.3024   1
   0   9   1 1053.20 51.3948   2
  -1  -9  -1 318.512 18.8204   1
   1  -9   1 344.141 17.6122   1
   1   9   1 335.199 19.2677   2
  -1   9  -1 325.545 18.9069   2
   2  -9   1 314.740 16.2526   1
  -2  -9  -1 293.228 18.1807   1
  -2   9  -1 316.322 18.1470   2
   2   9   1 326.514 18.6132   2
   3  -9   1 878.604 42.0185   1
  -3  -9  -1 864.157 44.9104   1
   3   9   1 913.318 44.8435   2
  -3   9  -1 859.285 44.1036   2
  -4  -9  -1 80.6858 8.97613   1
   4  -9   1 66.2380 4.22934   1
  -4   9  -1 66.9915 7.57146   2
   4   9   1 85.1839 8.74997   2
   5  -9   1 81.3004 5.59523   3
  -5  -9  -1 94.8233 10.3843   1
  -5  -9  -1 94.9358 6.96317   3
   5   9   1 98.6177 10.0419   2
  -5   9  -1 89.2585 8.92304   2
   6  -9   1 256.568 13.7388   3
  -6  -9  -1 311.427 15.3161   3
  -6   9  -1 280.598 17.5373   2
   6   9   1 255.578 17.7118   2
   7  -9   1 108.511 7.19796   3
  -7  -9  -1 115.573 8.83448   3
   7   9   1 131.450 12.1523   2
  -7   9  -1 116.456 10.1392   2
   8  -9   1 71.6333 5.59912   3
  -8  -9  -1 61.0123 7.10139   3
  -8  -9  -1 70.4423 10.3231   1
  -8   9  -1 58.1585 7.96128   2
   8   9   1 52.0002 8.06526   2
  -9  -9  -1 60.7772 7.09468   3
   9  -9   1 53.4201 5.52970   3
  -9  -9  -1 53.6701 9.53316   1
   9   9   1 71.2851 9.25340   2
  -9   9  -1 46.1037 7.68523   2
 -10  -9  -1 15.0103 4.79825   3
  10  -9   1 16.3769 3.82771   3
 -10  -9  -1 14.9077 8.26551   1
 -10   9  -1 9.05722 4.97510   2
  10   9   1 11.0794 5.06682   2
 -11  -9  -1 -11.051 7.25824   1
  11  -9   1 -0.8820 3.30708   3
 -11  -9  -1 -6.2837 3.98755   3
  11  -9   1 0.55757 4.72785   2
  11   9   1 8.96271 5.15843   2
 -11   9  -1 6.49768 5.45175   2
  12  -9   1 117.733 9.44460   3
 -12  -9  -1 116.556 10.8661   3
 -12  -9  -1 105.091 14.0105   1
  12  -9   1 124.896 12.5832   2
 -12   9  -1 100.301 11.8398   2
  12   9   1 122.580 12.0493   2
  13  -9   1 5.68087 5.68933   2
 -13  -9  -1 3.25059 4.95230   3
  13  -9   1 -1.1183 4.09498   3
 -13  -9  -1 0.41028 7.53075   1
  13   9   1 -0.5431 4.26927   2
 -13   9  -1 13.6843 6.48186   2
  14  -9   1 87.0226 10.8287   2
 -14  -9  -1 88.5748 10.0601   3
 -14  -9  -1 96.4864 13.7661   1
  14  -9   1 111.223 10.2773   3
 -14   9  -1 104.272 12.1122   2
 -15  -9  -1 25.4161 10.4960   1
  15  -9   1 21.2190 7.13680   2
 -15  -9  -1 23.1752 6.59591   3
  15  -9   1 27.3554 6.83032   3
 -15   9  -1 20.1837 8.02818   2
 -16  -9  -1 3.35849 8.92114   1
 -16  -9  -1 0.71093 5.17376   3
  16  -9   1 4.25098 5.27322   3
 -16   9  -1 -1.8726 5.56440   2
  17  -9   1 39.8718 7.48344   3
 -17  -9  -1 54.9532 12.2382   1
 -17  -9  -1 35.0587 7.28490   3
 -18  -9  -1 -3.9855 8.18905   1
  18  -9   1 -1.5014 5.28184   3
 -18  -9  -1 -11.147 4.28375   3
 -18 -10   1 2.41617 5.12609   3
  18 -10  -1 3.08812 5.36148   3
 -18 -10   1 -5.5550 8.03717   1
 -18  10   1 0.16224 7.44675   2
 -17 -10   1 -1.3471 4.93383   3
  17 -10  -1 -1.2550 6.10669   2
 -17 -10   1 -2.9186 7.68198   1
  17 -10  -1 0.16828 5.18789   3
 -17  10   1 4.31901 6.57382   2
  16 -10  -1 3.67570 6.04827   2
  16 -10  -1 -6.9605 4.59648   3
 -16 -10   1 7.71547 5.11131   3
 -16 -10   1 -12.730 7.47513   1
 -16  10   1 2.61202 6.30763   2
  15 -10  -1 6.23262 5.69531   2
 -15 -10   1 -2.3979 4.65627   3
  15 -10  -1 4.74392 4.66415   3
 -15 -10   1 4.71990 8.91891   1
  15  10  -1 4.03326 5.89642   2
 -15  10   1 9.17627 6.50324   2
  14 -10  -1 47.9667 6.77735   3
 -14 -10   1 32.6838 10.3861   1
  14 -10  -1 25.5013 7.37024   2
 -14 -10   1 34.0769 6.45961   3
 -14  10   1 34.4894 8.05486   2
  14  10  -1 48.7806 8.75944   2
 -13 -10   1 84.8115 9.10153   3
  13 -10  -1 91.3631 11.3708   2
 -13 -10   1 106.796 13.5087   1
  13  10  -1 114.475 11.9996   2
 -13  10   1 100.930 12.1418   2
  12 -10  -1 -0.6070 5.59573   2
 -12 -10   1 2.75716 7.26511   1
 -12 -10   1 -0.2038 4.27990   3
 -12  10   1 -4.1346 4.58163   2
  12  10  -1 8.84255 5.81176   2
 -11 -10   1 70.9143 10.9225   1
 -11 -10   1 68.0552 7.67026   3
  11 -10  -1 71.0065 10.0308   2
  11  10  -1 75.5433 9.94615   2
 -11  10   1 81.4372 10.4346   2
 -10 -10   1 108.904 9.35110   3
 -10 -10   1 94.4055 12.1200   1
  10  10  -1 104.717 11.8856   2
 -10  10   1 88.4509 11.0556   2
  -9 -10   1 32.3662 5.23209   3
  -9 -10   1 21.9139 7.19811   1
  -9  10   1 19.2413 5.89400   2
   9  10  -1 20.6294 5.87528   2
  -8 -10   1 58.6646 8.79192   1
  -8 -10   1 52.0380 6.17811   3
   8  10  -1 45.9759 7.89428   2
  -8  10   1 45.1565 7.51472   2
  -7 -10   1 12.6647 5.84140   1
  -7 -10   1 19.7398 4.22028   3
   7  10  -1 27.9422 5.95111   2
  -7  10   1 17.9854 5.46298   2
  -6 -10   1 21.8423 6.35645   1
  -6 -10   1 16.7147 3.89429   3
   6  10  -1 10.3514 4.45761   2
  -6  10   1 14.9449 4.83162   2
  -5 -10   1 963.695 43.7364   3
  -5 -10   1 886.595 48.2063   1
   5  10  -1 968.768 48.7049   2
  -5  10   1 954.774 48.4843   2
  -4 -10   1 69.7148 8.11944   1
   4 -10  -1 76.0835 5.29700   1
  -4 -10   1 67.8067 5.76971   3
   4  10  -1 72.5094 8.75226   2
  -3 -10   1 990.065 50.0963   1
   3 -10  -1 1031.94 48.3170   1
  -3 -10   1 992.530 45.5749   3
   3  10  -1 967.611 50.3110   2
  -2 -10   1 581.830 26.2918   3
  -2 -10   1 548.892 29.3519   1
   2 -10  -1 570.912 28.4059   1
  -2  10   1 513.711 29.8150   2
   2  10  -1 567.169 30.1712   2
   1 -10  -1 53.8099 5.84872   1
  -1 -10   1 58.7111 6.20819   1
   1  10  -1 54.5769 6.88083   2
  -1  10   1 47.7724 6.80174   2
   0 -10  -1 27.0214 4.50211   1
   0 -10   1 28.6834 4.46337   1
   0  10   1 23.5559 5.17184   2
  -1 -10  -1 88.4352 8.29457   1
   1 -10   1 77.8473 6.18800   1
   1  10   1 87.7600 8.88601   2
  -1  10  -1 51.4810 7.05332   2
   2 -10   1 73.4215 5.61317   1
  -2 -10  -1 82.2136 8.59210   1
  -2  10  -1 80.2909 8.36520   2
   2  10   1 70.8985 8.19178   2
  -3 -10  -1 56.4455 7.55340   1
   3 -10   1 44.5532 4.10420   1
  -3  10  -1 46.2886 6.37387   2
   3  10   1 73.2486 8.52487   2
  -4 -10  -1 1673.45 82.3391   1
   4 -10   1 1631.65 74.4014   3
  -4 -10  -1 1672.01 75.0672   3
   4  10   1 1697.65 81.8928   2
  -4  10  -1 1668.89 81.0006   2
   5 -10   1 502.240 24.1119   3
  -5 -10  -1 542.847 25.2080   3
  -5 -10  -1 508.534 29.3321   1
   5  10   1 484.084 28.9102   2
  -5  10  -1 523.708 28.3752   2
  -6 -10  -1 1010.76 52.4754   1
   6 -10   1 1002.33 45.6463   3
  -6 -10  -1 1053.18 46.9168   3
   6  10   1 950.601 51.6000   2
  -6  10  -1 983.815 50.8633   2
  -7 -10  -1 145.942 9.99132   3
   7 -10   1 137.238 8.17750   3
  -7 -10  -1 125.278 13.9150   1
  -7  10  -1 125.948 11.1073   2
   7  10   1 139.640 11.8978   2
  -8 -10  -1 368.357 23.2145   1
  -8 -10  -1 356.257 19.0476   3
   8 -10   1 344.623 17.3723   3
  -8  10  -1 336.861 21.1158   2
   8  10   1 310.819 21.4449   2
  -9 -10  -1 44.9008 6.24641   3
  -9 -10  -1 40.5515 8.90465   1
   9 -10   1 42.6264 4.84127   3
  -9  10  -1 33.7541 6.88492   2
   9  10   1 49.0021 7.97481   2
 -10 -10  -1 230.223 15.2081   3
  10 -10   1 260.835 13.9818   3
 -10 -10  -1 232.970 19.8792   1
  10  10   1 254.509 17.5977   2
 -10  10  -1 253.173 17.4720   2
 -11 -10  -1 23.2014 5.78645   3
  11 -10   1 41.1813 7.56925   2
  11 -10   1 34.1974 5.06691   3
 -11 -10  -1 -3.5847 7.03336   1
  11  10   1 36.0118 7.00473   2
 -11  10  -1 27.7733 6.97994   2
 -12 -10  -1 96.6824 14.0890   1
  12 -10   1 133.350 13.1634   2
  12 -10   1 114.933 9.63084   3
 -12 -10  -1 132.549 11.7574   3
  12  10   1 158.918 12.5149   2
 -12  10  -1 135.077 13.5438   2
  13 -10   1 22.9218 6.77199   2
  13 -10   1 37.6514 6.34108   3
 -13 -10  -1 36.7043 10.4818   1
 -13 -10  -1 26.8190 6.54905   3
 -13  10  -1 20.0805 6.90355   2
  13  10   1 30.1294 7.24686   2
 -14 -10  -1 67.0387 8.89444   3
  14 -10   1 73.7017 8.70725   3
 -14 -10  -1 66.2521 12.4920   1
  14 -10   1 88.9017 11.1160   2
 -14  10  -1 96.8736 11.5555   2
 -15 -10  -1 24.0525 6.75451   3
  15 -10   1 34.1611 6.82142   3
  15 -10   1 35.2365 7.99449   2
 -15 -10  -1 31.2479 10.8988   1
 -15  10  -1 35.3922 8.82160   2
 -16 -10  -1 32.8769 10.2054   1
 -16 -10  -1 57.8959 8.42083   3
  16 -10   1 49.1339 8.17612   3
 -16  10  -1 53.1325 10.3261   2
  17 -10   1 -6.9805 4.98632   3
 -17 -10  -1 -1.2785 5.13668   3
 -17 -10  -1 -3.6081 7.75187   1
 -18 -10  -1 -6.5933 4.73145   3
  18 -10   1 -2.9115 5.15043   3
 -18 -10  -1 -0.6139 7.80479   1
  18 -11  -1 -7.8946 6.38049   2
  18 -11  -1 -0.1821 5.13675   3
 -18 -11   1 5.22067 8.82970   1
 -18 -11   1 -0.8035 5.11732   3
 -18  11   1 -1.0060 7.05588   2
 -17 -11   1 6.96576 5.43140   3
 -17 -11   1 -2.6461 8.05781   1
  17 -11  -1 13.1979 6.95387   2
  17 -11  -1 13.0741 5.89352   3
 -17  11   1 10.2403 7.29646   2
  16 -11  -1 31.3349 8.42828   2
 -16 -11   1 21.7650 6.25775   3
  16 -11  -1 43.2395 7.08958   3
 -16 -11   1 26.0812 10.4871   1
 -16  11   1 21.1532 8.53353   2
 -15 -11   1 33.8402 6.99614   3
  15 -11  -1 48.8886 9.25863   2
  15 -11  -1 40.8306 7.65426   3
 -15 -11   1 16.5185 10.1945   1
  15  11  -1 42.3614 8.49289   2
 -15  11   1 45.2176 9.63063   2
 -14 -11   1 20.6440 6.11209   3
  14 -11  -1 19.7319 7.55591   2
 -14 -11   1 17.9440 9.78290   1
 -14  11   1 22.2772 8.32770   2
  14  11  -1 36.7923 8.09892   2
 -13 -11   1 18.9121 8.77384   1
  13 -11  -1 25.8573 7.87375   2
 -13 -11   1 31.3999 6.26938   3
 -13  11   1 31.3209 8.40698   2
  13  11  -1 30.3188 7.68040   2
 -12 -11   1 0.74511 4.47073   3
  12 -11  -1 -2.3105 5.26010   2
 -12 -11   1 3.41301 7.95590   1
  12  11  -1 7.99571 5.39987   2
 -12  11   1 4.28345 5.73993   2
 -11 -11   1 62.3331 7.49468   3
 -11 -11   1 53.5438 10.4817   1
  11  11  -1 50.6338 8.57280   2
 -11  11   1 72.7672 10.2232   2
 -10 -11   1 2.62895 3.83714   3
 -10 -11   1 0.95782 5.86657   1
  10  11  -1 2.06136 4.21223   2
 -10  11   1 1.75103 5.05636   2
  -9 -11   1 42.3311 8.29204   1
  -9 -11   1 31.9030 5.37609   3
  -9  11   1 26.8853 6.65392   2
   9  11  -1 37.4005 7.68842   2
  -8 -11   1 4.34887 3.55011   3
  -8 -11   1 -6.4943 5.53198   1
  -8  11   1 -2.1794 3.75460   2
   8  11  -1 -0.7470 4.12113   2
  -7 -11   1 300.531 16.5761   3
  -7 -11   1 304.005 20.1172   1
   7  11  -1 314.956 20.3485   2
  -7  11   1 314.735 20.0252   2
  -6 -11   1 6.00009 3.22790   3
  -6 -11   1 12.9202 5.92864   1
  -6  11   1 4.06438 4.18079   2
   6  11  -1 12.1827 5.20150   2
  -5 -11   1 262.953 17.8993   1
  -5 -11   1 286.356 14.9804   3
   5  11  -1 304.772 18.9882   2
  -5  11   1 271.599 18.0239   2
  -4 -11   1 18.4883 5.49641   1
  -4 -11   1 15.4402 3.37119   3
   4  11  -1 11.5902 4.71562   2
   3 -11  -1 362.010 18.5020   1
  -3 -11   1 353.528 17.4723   3
  -3 -11   1 341.822 20.5387   1
   3  11  -1 330.879 20.9321   2
  -2 -11   1 750.964 35.1377   3
   2 -11  -1 782.606 37.9250   1
  -2 -11   1 742.676 38.8135   1
   2  11  -1 760.331 39.7458   2
  -1 -11   1 400.877 19.2819   3
   1 -11  -1 377.535 21.3784   1
  -1 -11   1 414.236 21.9642   1
  -1  11   1 399.124 23.3486   2
   0 -11   1 884.212 44.1047   1
   0 -11  -1 854.221 44.4217   1
   0  11   1 934.427 46.1145   2
  -1 -11  -1 -2.1909 3.89166   1
   1 -11   1 -2.3366 2.63967   1
   1  11   1 7.08757 3.91628   2
  -1  11  -1 -0.0588 1.03877   2
   2 -11   1 20.7017 3.49089   1
  -2 -11  -1 19.2606 5.23583   1
   2  11   1 23.4553 5.47359   2
  -3 -11  -1 194.411 14.2813   1
   3 -11   1 214.010 11.0168   3
   3 -11   1 202.995 11.2737   1
  -3  11  -1 200.385 13.9723   2
   3  11   1 204.503 14.9704   2
  -4 -11  -1 129.763 8.54603   3
  -4 -11  -1 122.522 12.0316   1
   4  11   1 135.246 12.8623   2
  -4  11  -1 134.086 10.7438   2
  -5 -11  -1 228.854 12.6267   3
  -5 -11  -1 227.784 16.3018   1
  -5  11  -1 198.189 14.7314   2
   5  11   1 212.923 16.2044   2
  -6 -11  -1 136.909 8.98802   3
  -6 -11  -1 105.966 11.7907   1
  -6  11  -1 101.001 10.7872   2
   6  11   1 93.8761 11.6902   2
  -7 -11  -1 158.406 15.2504   1
   7 -11   1 158.329 9.73686   3
  -7 -11  -1 168.104 10.8291   3
  -7  11  -1 163.598 12.8315   2
   7  11   1 143.376 14.4661   2
  -8 -11  -1 17.4562 7.21758   1
   8 -11   1 23.0960 3.74180   3
  -8 -11  -1 31.0509 5.31957   3
  -8  11  -1 40.9232 7.00697   2
   8  11   1 25.6544 6.51344   2
  -9 -11  -1 35.5789 5.99721   3
   9 -11   1 29.1065 4.29634   3
  -9 -11  -1 23.2053 8.88982   1
   9  11   1 22.4803 6.25232   2
  -9  11  -1 31.6893 7.10907   2
 -10 -11  -1 0.81025 4.38920   3
 -10 -11  -1 -1.4417 6.73375   1
  10 -11   1 0.73594 2.94163   3
 -10  11  -1 0.09096 5.19197   2
  10  11   1 1.15087 4.15980   2
 -11 -11  -1 168.144 18.5604   1
 -11 -11  -1 185.204 13.8625   3
  11 -11   1 215.204 12.5223   3
 -11  11  -1 201.021 16.1936   2
  11  11   1 230.835 16.5242   2
 -12 -11  -1 10.0850 5.38871   3
 -12 -11  -1 11.3188 8.23134   1
  12 -11   1 14.0672 4.72895   3
  12 -11   1 7.37243 6.45739   2
  12  11   1 23.0251 6.72761   2
 -12  11  -1 9.57089 6.47383   2
 -13 -11  -1 128.087 11.8912   3
  13 -11   1 126.976 10.5371   3
  13 -11   1 123.096 13.4385   2
 -13 -11  -1 119.789 15.2375   1
 -13  11  -1 153.340 14.8510   2
 -14 -11  -1 20.2049 6.37832   3
  14 -11   1 40.6323 8.21873   2
 -14 -11  -1 23.0782 10.4432   1
  14 -11   1 21.2221 6.05970   3
 -14  11  -1 29.3023 7.83734   2
 -15 -11  -1 -0.3967 5.28166   3
  15 -11   1 -3.4185 6.09901   2
 -15 -11  -1 -2.7804 7.66521   1
  15 -11   1 -3.3605 4.79235   3
 -15  11  -1 1.25607 6.93684   2
 -16 -11  -1 3.56061 5.53602   3
  16 -11   1 -2.7330 5.05499   3
 -16 -11  -1 -9.2755 8.55454   1
 -16  11  -1 4.47969 7.00585   2
  17 -11   1 2.91268 5.36354   3
 -17 -11  -1 -6.6403 4.95554   3
 -17 -11  -1 -6.3227 7.54255   1
  17 -12  -1 1.42974 6.10253   2
 -17 -12   1 -7.7388 8.72717   1
  17 -12  -1 -3.7452 4.98716   3
 -17 -12   1 -3.9226 4.81834   3
 -17  12   1 -6.3138 5.90761   2
 -16 -12   1 -0.2882 8.91157   1
 -16 -12   1 -0.6009 4.90925   3
  16 -12  -1 14.9408 7.18280   2
 -16  12   1 7.00705 6.65951   2
  15 -12  -1 7.47445 6.43774   2
 -15 -12   1 4.46361 9.26123   1
 -15 -12   1 4.31845 5.21230   3
 -15  12   1 16.8696 7.71477   2
  14 -12  -1 9.66343 6.89975   2
 -14 -12   1 0.66909 4.78573   3
 -14 -12   1 -1.7703 7.51099   1
 -14  12   1 3.50152 6.72973   2
  14  12  -1 9.89701 6.12682   2
  13 -12  -1 7.70770 6.59294   2
 -13 -12   1 16.5082 5.72020   3
 -13 -12   1 5.69151 7.84147   1
 -13  12   1 12.3672 6.51884   2
  13  12  -1 18.5747 6.81807   2
 -12 -12   1 36.1765 6.51340   3
 -12 -12   1 10.8604 7.82307   1
  12 -12  -1 27.8473 7.63121   2
  12  12  -1 37.0429 7.53989   2
 -12  12   1 29.7156 7.65068   2
 -11 -12   1 -3.1072 4.14654   3
 -11 -12   1 -3.7210 6.23518   1
 -11  12   1 5.12600 5.61635   2
  11  12  -1 7.12002 5.09565   2
 -10 -12   1 130.662 10.3257   3
 -10 -12   1 126.364 14.0177   1
 -10  12   1 145.450 14.2671   2
  10  12  -1 134.211 14.2786   2
  -9 -12   1 489.237 28.7164   1
  -9 -12   1 462.139 24.0581   3
  -9  12   1 444.010 27.9822   2
   9  12  -1 457.460 28.4325   2
  -8 -12   1 180.702 15.1804   1
  -8 -12   1 190.112 11.8959   3
   8  12  -1 200.980 15.5432   2
  -8  12   1 168.910 14.4448   2
  -7 -12   1 269.882 15.1827   3
  -7 -12   1 272.789 18.6997   1
  -7  12   1 273.081 18.5220   2
   7  12  -1 283.478 19.5938   2
  -6 -12   1 240.955 13.6192   3
  -6 -12   1 227.550 16.6723   1
  -6  12   1 237.136 16.7826   2
   6  12  -1 270.660 18.2928   2
  -5 -12   1 105.939 7.62993   3
  -5 -12   1 92.2896 10.3590   1
   5  12  -1 99.3259 11.2957   2
  -5  12   1 115.186 11.3327   2
  -4 -12   1 201.494 14.0103   1
  -4 -12   1 186.160 10.9448   3
  -4  12   1 182.204 14.0629   2
   4  12  -1 198.381 14.6681   2
  -3 -12   1 12.5160 5.66141   1
  -3 -12   1 21.9540 3.58488   3
   3 -12  -1 18.6488 3.81647   1
   3  12  -1 29.0861 6.22413   2
  -3  12   1 23.9326 5.69177   2
   2 -12  -1 256.613 15.0895   1
  -2 -12   1 269.485 13.6262   3
  -2 -12   1 236.651 15.7476   1
  -2  12   1 267.286 17.3280   2
   2  12  -1 262.680 17.5919   2
  -1 -12   1 148.098 8.58957   3
   1 -12  -1 138.196 10.2914   1
  -1 -12   1 138.239 10.6306   1
   1  12  -1 157.403 12.0586   2
  -1  12   1 124.751 12.4178   2
   0 -12  -1 508.242 28.6464   1
   0 -12   1 563.674 28.4371   1
   0  12   1 558.472 30.6616   2
   1 -12   1 34.9021 4.93466   1
  -1 -12  -1 26.6938 5.58168   1
   1  12   1 26.8329 6.11124   2
  -2 -12  -1 251.293 16.5541   1
   2 -12   1 272.981 14.5330   1
   2  12   1 269.019 17.8237   2
  -2  12  -1 240.584 16.7498   2
  -3 -12  -1 31.8008 6.64108   1
  -3  12  -1 29.3866 6.06343   2
   3  12   1 46.5779 7.63042   2
  -4 -12  -1 32.8117 7.24204   1
   4  12   1 36.9690 7.22941   2
  -4  12  -1 25.9883 5.72718   2
  -5 -12  -1 471.408 28.2017   1
  -5  12  -1 476.311 27.3335   2
   5  12   1 482.095 28.5395   2
  -6 -12  -1 29.3532 4.78713   3
  -6 -12  -1 32.2296 7.91890   1
  -6  12  -1 31.2918 6.46163   2
   6  12   1 27.1343 6.72414   2
  -7 -12  -1 390.265 24.9634   1
  -7 -12  -1 420.267 20.7944   3
   7  12   1 341.607 24.2779   2
  -7  12  -1 402.897 24.2051   2
  -8 -12  -1 48.6541 6.32957   3
  -8 -12  -1 21.0178 7.77517   1
  -8  12  -1 34.0573 7.19359   2
   8  12   1 37.7199 7.99826   2
  -9 -12  -1 1.41799 4.27768   3
  -9 -12  -1 -1.9091 6.81272   1
   9  12   1 4.10121 4.49423   2
  -9  12  -1 3.26838 5.31072   2
 -10 -12  -1 30.7249 6.01140   3
 -10 -12  -1 6.50349 7.92862   1
 -10  12  -1 23.1665 6.76648   2
  10  12   1 21.8604 6.31455   2
  11 -12   1 2.78848 3.46935   3
 -11 -12  -1 0.72222 4.82201   3
 -11 -12  -1 -0.3854 7.07707   1
  11  12   1 3.08727 5.31880   2
 -11  12  -1 4.36881 5.38649   2
 -12 -12  -1 9.93555 5.75158   3
  12 -12   1 20.0562 5.20171   3
  12 -12   1 4.37252 6.36995   2
 -12 -12  -1 21.1507 8.71507   1
  12  12   1 28.9832 7.27717   2
 -12  12  -1 4.20547 6.33885   2
  13 -12   1 153.244 11.3222   3
  13 -12   1 170.145 14.4334   2
 -13 -12  -1 137.220 16.6508   1
 -13 -12  -1 133.959 12.5209   3
 -13  12  -1 139.730 14.4686   2
  14 -12   1 2.94754 4.57037   3
 -14 -12  -1 1.64865 8.80288   1
  14 -12   1 -5.9320 6.00823   2
 -14 -12  -1 4.52019 5.54098   3
 -14  12  -1 3.16913 6.10519   2
 -15 -12  -1 36.5405 10.7189   1
  15 -12   1 45.4635 9.12307   2
  15 -12   1 55.0184 7.71732   3
 -15 -12  -1 39.0409 7.64577   3
 -15  12  -1 53.1168 9.30622   2
 -16 -12  -1 -5.4065 5.30661   3
 -16 -12  -1 -10.061 7.57391   1
  16 -12   1 2.94575 5.23751   3
 -16  12  -1 -3.1440 6.90188   2
 -17 -12  -1 -5.1625 8.20199   1
  17 -12   1 1.53328 5.66585   3
 -17 -12  -1 -5.8646 5.00102   3
 -17 -13   1 4.84633 8.37056   1
 -17 -13   1 7.39604 5.67534   3
  17 -13  -1 8.37473 7.28160   2
 -17  13   1 8.69884 7.28606   2
  16 -13  -1 17.2311 8.27010   2
 -16 -13   1 7.62669 5.45456   3
 -16 -13   1 8.53780 9.34599   1
 -16  13   1 6.37306 7.33034   2
 -15 -13   1 48.9143 7.86710   3
 -15 -13   1 74.1098 13.1071   1
  15 -13  -1 48.7287 10.2759   2
 -15  13   1 61.4990 11.0032   2
  14 -13  -1 -2.8385 6.41667   2
 -14 -13   1 -10.485 8.44380   1
 -14 -13   1 1.56281 4.96582   3
  14  13  -1 9.61333 6.49405   2
 -14  13   1 -9.6230 4.99686   2
 -13 -13   1 34.4377 10.1261   1
 -13 -13   1 30.4476 6.59801   3
  13 -13  -1 43.6830 9.10969   2
  13  13  -1 37.7810 8.24532   2
 -13  13   1 44.5701 9.04193   2
  12 -13  -1 -5.9948 5.93349   2
 -12 -13   1 -0.6210 6.95314   1
 -12 -13   1 -2.3433 4.29358   3
 -12  13   1 3.06460 5.67430   2
  12  13  -1 4.46514 5.12491   2
 -11 -13   1 61.5243 7.73506   3
 -11 -13   1 61.5535 10.8926   1
 -11  13   1 63.0392 10.4402   2
  11  13  -1 62.4251 9.91913   2
 -10 -13   1 5.70956 4.42593   3
 -10 -13   1 -2.3286 6.98674   1
 -10  13   1 -2.7394 5.22602   2
  10  13  -1 0.20401 4.82309   2
  -9 -13   1 91.1875 11.7589   1
  -9 -13   1 99.0638 8.87342   3
  -9  13   1 104.822 12.2227   2
   9  13  -1 100.927 12.4206   2
  -8 -13   1 -1.3309 6.19566   1
  -8 -13   1 4.05671 3.84323   3
  -8  13   1 2.20134 5.39978   2
   8  13  -1 -0.3643 4.60076   2
  -7 -13   1 105.139 11.5917   1
  -7 -13   1 106.996 8.30212   3
   7  13  -1 88.7047 11.6406   2
  -7  13   1 115.290 12.2560   2
  -6 -13   1 12.8437 6.51193   1
  -6 -13   1 4.62792 3.24202   3
  -6  13   1 2.17568 5.06622   2
   6  13  -1 14.5495 6.13489   2
  -5 -13   1 4.56937 4.91363   1
  -5 -13   1 1.31154 2.73317   3
   5  13  -1 6.62312 4.91063   2
  -5  13   1 5.57842 4.31333   2
  -4 -13   1 -0.5217 4.38107   1
  -4 -13   1 5.92237 2.82834   3
   4  13  -1 5.18697 5.26532   2
  -4  13   1 -2.4747 3.60377   2
  -3 -13   1 569.875 31.0129   1
  -3 -13   1 567.587 27.3735   3
   3  13  -1 562.044 32.3021   2
  -3  13   1 587.917 32.2957   2
  -2 -13   1 17.4487 5.07899   1
  -2 -13   1 12.4001 3.46614   3
   2 -13  -1 16.8515 4.43572   1
  -2  13   1 12.7094 5.19588   2
   2  13  -1 23.4565 6.13059   2
  -1 -13   1 679.506 35.7782   1
   1 -13  -1 689.728 35.4283   1
   1  13  -1 693.364 37.5647   2
  -1  13   1 706.802 37.9594   2
   0 -13   1 58.4918 6.76476   1
   0 -13  -1 54.9908 7.33734   1
   0  13  -1 63.4468 8.55975   2
   0  13   1 54.0162 8.54617   2
  -1 -13  -1 242.934 16.2701   1
   1 -13   1 255.211 14.8590   1
  -1  13  -1 240.537 17.0857   2
   1  13   1 277.330 18.3041   2
   2 -13   1 4.89233 3.10468   1
  -2 -13  -1 4.80495 5.37611   1
  -2  13  -1 3.51843 3.99053   2
   2  13   1 8.47472 5.30994   2
  -3 -13  -1 21.6299 6.39525   1
   3  13   1 25.3191 6.75916   2
  -3  13  -1 25.0292 5.92412   2
  -4 -13  -1 0.15410 5.02460   1
  -4  13  -1 -1.2916 3.39090   2
   4  13   1 -1.5792 4.17279   2
  -5 -13  -1 -0.9333 5.33389   1
   5  13   1 0.37677 4.87169   2
  -5  13  -1 3.52597 4.31288   2
  -6 -13  -1 9.98248 6.25231   1
   6  13   1 9.98757 6.23137   2
  -6  13  -1 13.3806 5.45240   2
  -7 -13  -1 387.280 19.5160   3
  -7 -13  -1 341.016 23.3642   1
   7  13   1 317.890 23.2513   2
  -7  13  -1 370.136 23.0786   2
  -8 -13  -1 8.44512 7.35729   1
  -8 -13  -1 -2.2228 3.84113   3
  -8  13  -1 8.18749 5.23490   2
   8  13   1 -0.8170 4.45294   2
  -9 -13  -1 206.688 17.9627   1
  -9 -13  -1 218.909 13.9716   3
   9  13   1 192.265 16.9887   2
  -9  13  -1 208.323 16.1118   2
 -10 -13  -1 1.09655 4.68795   3
 -10 -13  -1 5.73408 7.38518   1
 -10  13  -1 0.56575 5.84648   2
  10  13   1 7.36911 6.17056   2
 -11 -13  -1 50.6721 7.74588   3
 -11 -13  -1 65.6943 11.7653   1
  11  13   1 68.8644 10.2128   2
 -11  13  -1 56.0779 9.80163   2
 -12 -13  -1 10.2442 9.41715   1
  12 -13   1 -1.9872 5.56611   2
 -12 -13  -1 6.89031 5.41598   3
  12  13   1 9.14208 6.15397   2
 -12  13  -1 2.59223 5.94395   2
 -13 -13  -1 37.7567 7.49851   3
  13 -13   1 39.6122 9.49473   2
  13 -13   1 47.7419 6.82298   3
 -13 -13  -1 31.2985 10.3616   1
 -13  13  -1 40.9831 9.29306   2
  14 -13   1 11.1202 5.18406   3
 -14 -13  -1 -3.6593 5.07291   3
 -14 -13  -1 11.5968 9.13561   1
  14 -13   1 -0.7175 5.71804   2
 -14  13  -1 14.0102 6.96728   2
 -15 -13  -1 4.65462 5.57915   3
  15 -13   1 7.86619 5.35167   3
 -15 -13  -1 7.93870 8.90780   1
  15 -13   1 4.85375 6.90794   2
 -15  13  -1 7.08226 7.21840   2
 -16 -13  -1 -3.3427 8.41980   1
  16 -13   1 3.35121 5.11284   3
 -16 -13  -1 2.93203 5.71319   3
 -16  13  -1 -0.0597 6.82747   2
 -16 -14   1 -5.6666 9.60669   1
  16 -14  -1 15.9431 7.90445   2
 -16 -14   1 1.90614 5.32926   3
 -16  14   1 13.5800 7.06827   2
 -15 -14   1 -10.307 8.45128   1
 -15 -14   1 9.93380 5.51492   3
  15 -14  -1 -0.3687 6.59790   2
 -15  14   1 7.36665 7.06030   2
 -14 -14   1 -0.1088 7.89248   1
 -14 -14   1 5.57964 5.37630   3
  14 -14  -1 0.29014 7.19236   2
  14  14  -1 9.51451 6.22204   2
 -14  14   1 -9.0620 6.37908   2
 -13 -14   1 -3.2553 4.61442   3
 -13 -14   1 9.61471 8.54958   1
  13 -14  -1 7.68567 7.29308   2
 -13  14   1 8.46167 6.88650   2
  13  14  -1 2.17840 5.50343   2
 -12 -14   1 24.9963 6.22514   3
 -12 -14   1 44.7957 10.4166   1
 -12  14   1 28.5362 8.03015   2
  12  14  -1 43.7964 9.10913   2
 -11 -14   1 2.17117 7.10661   1
 -11 -14   1 -5.5727 4.05704   3
  11  14  -1 10.2710 6.03732   2
 -11  14   1 0.41693 6.41084   2
 -10 -14   1 133.308 10.5479   3
 -10 -14   1 127.643 14.3739   1
  10  14  -1 131.472 14.8790   2
 -10  14   1 127.068 14.3494   2
  -9 -14   1 302.044 22.0181   1
  -9 -14   1 306.756 17.6562   3
  -9  14   1 322.871 21.5522   2
   9  14  -1 299.121 22.3921   2
  -8 -14   1 187.675 15.9572   1
  -8 -14   1 193.740 12.6279   3
  -8  14   1 191.360 16.0168   2
   8  14  -1 219.504 17.3090   2
  -7 -14   1 336.627 21.3343   1
  -7 -14   1 306.322 17.4637   3
   7  14  -1 358.168 23.1047   2
  -7  14   1 297.527 21.2446   2
  -6 -14   1 255.464 17.8920   1
  -6 -14   1 251.512 14.6740   3
   6  14  -1 274.914 19.6709   2
  -6  14   1 283.559 19.1222   2
  -5 -14   1 7.28816 3.37962   3
  -5 -14   1 19.1764 5.74515   1
  -5  14   1 0.97212 4.34139   2
   5  14  -1 1.41574 4.78229   2
  -4 -14   1 82.9493 9.14038   1
  -4 -14   1 81.6432 6.68112   3
   4  14  -1 73.7568 10.4513   2
  -4  14   1 74.0702 9.96107   2
  -3 -14   1 13.2653 4.98879   1
  -3  14   1 15.1466 5.34972   2
   3  14  -1 19.6559 6.27587   2
  -2 -14   1 83.4995 8.97852   1
  -2  14   1 72.3862 9.80313   2
   2  14  -1 68.3625 9.94039   2
  -1 -14   1 351.630 20.8534   1
   1 -14  -1 363.269 20.8101   1
   1  14  -1 391.782 24.0232   2
  -1  14   1 389.085 23.7618   2
   0 -14  -1 276.269 17.4062   1
   0 -14   1 274.287 16.9899   1
   0  14   1 301.982 20.1901   2
   0  14  -1 309.356 19.7500   2
  -1 -14  -1 497.830 27.6987   1
   1 -14   1 518.752 26.7805   1
  -1  14  -1 489.174 29.2400   2
   1  14   1 523.889 30.4391   2
  -2 -14  -1 85.7147 9.50222   1
  -2  14  -1 100.625 11.3149   2
   2  14   1 102.884 12.0600   2
  -3 -14  -1 84.2535 9.94411   1
  -3  14  -1 79.6560 10.0070   2
   3  14   1 94.7135 11.6396   2
  -4 -14  -1 29.4523 6.78275   1
  -4  14  -1 31.8464 6.83329   2
   4  14   1 18.2241 6.57713   2
  -5 -14  -1 12.3169 6.39794   1
   5  14   1 3.90457 5.68865   2
  -5  14  -1 8.07155 5.12830   2
  -6 -14  -1 7.05662 6.41356   1
  -6  14  -1 6.05986 5.30780   2
   6  14   1 13.1625 6.24909   2
  -7 -14  -1 12.0874 4.42394   3
  -7 -14  -1 -3.0541 6.57266   1
  -7  14  -1 1.61611 5.24865   2
   7  14   1 2.77354 5.64252   2
  -8 -14  -1 5.21604 7.50296   1
  -8 -14  -1 22.4289 5.38880   3
  -8  14  -1 15.5660 6.90759   2
   8  14   1 28.4727 7.63110   2
  -9 -14  -1 143.898 15.8943   1
  -9 -14  -1 184.860 12.3200   3
  -9  14  -1 161.283 15.3409   2
   9  14   1 126.574 15.1588   2
 -10 -14  -1 16.8012 9.08207   1
 -10 -14  -1 9.36486 5.04739   3
  10  14   1 12.1520 7.20909   2
 -10  14  -1 18.0324 6.85053   2
 -11 -14  -1 60.6527 12.1398   1
 -11 -14  -1 59.5734 8.29256   3
 -11  14  -1 63.9233 10.5388   2
  11  14   1 66.9422 10.6687   2
 -12 -14  -1 -1.9887 5.16699   3
 -12 -14  -1 5.84278 8.47921   1
 -12  14  -1 4.78985 6.06814   2
  12  14   1 3.52042 6.12796   2
 -13 -14  -1 12.5406 8.83115   1
  13 -14   1 5.73196 7.02166   2
 -13 -14  -1 3.30533 5.35093   3
 -13  14  -1 3.16091 6.48904   2
 -14 -14  -1 8.16096 5.91828   3
 -14 -14  -1 14.1409 9.01080   1
  14 -14   1 10.2295 7.82424   2
  14 -14   1 5.39952 4.92043   3
 -14  14  -1 14.9741 7.78663   2
  15 -14   1 10.5400 5.44989   3
 -15 -14  -1 -4.0523 5.43902   3
  15 -14   1 10.1313 6.83592   2
 -15 -14  -1 -5.1754 7.84498   1
 -15  14  -1 -2.7592 5.92578   2
  16 -14   1 2.88887 5.63448   3
 -16 -14  -1 5.51199 5.91253   3
 -16 -14  -1 2.75964 8.92112   1
 -16  14  -1 15.9503 7.21899   2
  15 -15  -1 6.04636 7.68622   2
 -15 -15   1 -3.9187 9.02603   1
 -15 -15   1 5.09740 5.60476   3
 -15  15   1 -4.0982 7.22544   2
 -14 -15   1 14.3934 9.22815   1
  14 -15  -1 21.5594 8.77109   2
 -14 -15   1 9.90187 5.55110   3
  14  15  -1 12.5862 6.84442   2
 -14  15   1 14.3965 8.02778   2
 -13 -15   1 -0.8116 4.84295   3
 -13 -15   1 6.93728 8.46895   1
  13 -15  -1 -0.7485 6.30909   2
  13  15  -1 -5.4348 5.01659   2
 -13  15   1 4.22158 6.11016   2
 -12 -15   1 2.83598 7.72220   1
 -12 -15   1 4.10086 5.03860   3
  12  15  -1 13.4755 7.47092   2
 -12  15   1 -1.3374 6.10777   2
 -11 -15   1 22.2274 9.35177   1
 -11 -15   1 35.7247 6.50240   3
 -11  15   1 34.2538 8.33302   2
  11  15  -1 24.6404 8.13440   2
 -10 -15   1 5.07920 4.46225   3
 -10 -15   1 0.65523 7.06368   1
 -10  15   1 2.37971 5.68494   2
  10  15  -1 -9.6129 5.46217   2
  -9 -15   1 9.72527 7.31710   1
  -9 -15   1 20.4233 5.20260   3
   9  15  -1 17.9572 7.62200   2
  -9  15   1 15.1266 6.77464   2
  -8 -15   1 6.97275 7.20799   1
  -8 -15   1 6.81903 4.24082   3
   8  15  -1 -1.5205 5.90812   2
  -8  15   1 -3.6595 4.93539   2
  -7 -15   1 76.1139 10.4233   1
  -7 -15   1 76.1605 7.43661   3
  -7  15   1 69.9719 10.4629   2
   7  15  -1 73.3872 11.1269   2
  -6 -15   1 4.54402 3.65106   3
  -6 -15   1 15.3793 6.28034   1
   6  15  -1 4.87956 6.74894   2
  -6  15   1 2.74354 5.84487   2
  -5 -15   1 175.417 10.9648   3
  -5 -15   1 191.673 14.0684   1
  -5  15   1 148.354 15.1274   2
   5  15  -1 167.510 16.6886   2
  -4 -15   1 1.44600 4.68138   1
  -4  15   1 0.18295 4.87063   2
   4  15  -1 -0.1518 4.85269   2
  -3 -15   1 1.35804 4.26798   1
  -3  15   1 2.99824 4.54408   2
   3  15  -1 3.31278 5.11710   2
  -2 -15   1 449.166 24.9202   1
   2  15  -1 413.731 26.9669   2
  -2  15   1 449.795 27.2420   2
   1 -15  -1 6.89807 4.38546   1
  -1 -15   1 11.2915 5.11715   1
   1  15  -1 8.94046 6.11141   2
  -1  15   1 18.3083 6.48333   2
   0 -15  -1 488.415 28.0796   1
   0 -15   1 551.740 28.1065   1
   0  15   1 534.326 31.4331   2
   0  15  -1 512.312 30.7683   2
  -1 -15  -1 72.2646 8.72329   1
  -1  15  -1 75.5660 9.98333   2
   1  15   1 99.5840 12.1400   2
  -2 -15  -1 18.2416 5.52375   1
   2  15   1 12.6700 6.48458   2
  -2  15  -1 21.4780 6.83102   2
  -3 -15  -1 185.972 14.4463   1
  -3  15  -1 202.402 15.2534   2
   3  15   1 177.326 17.5747   2
  -4 -15  -1 11.2371 5.77292   1
  -4  15  -1 17.8278 6.31164   2
   4  15   1 21.1008 7.11648   2
  -5 -15  -1 59.9818 9.44370   1
  -5  15  -1 60.3698 9.50753   2
   5  15   1 44.7586 9.65468   2
  -6 -15  -1 220.691 16.8998   1
  -6  15  -1 230.653 16.8651   2
   6  15   1 186.371 18.8077   2
  -7 -15  -1 15.4610 8.13469   1
   7  15   1 0.88037 4.95843   2
  -7  15  -1 -4.0913 5.61418   2
  -8 -15  -1 45.1462 6.60928   3
  -8 -15  -1 44.2415 9.57716   1
  -8  15  -1 43.8459 8.64392   2
   8  15   1 49.8045 9.72023   2
  -9 -15  -1 11.2505 4.93832   3
  -9 -15  -1 7.62017 7.43856   1
  -9  15  -1 1.40802 6.44215   2
   9  15   1 5.98644 5.68340   2
 -10 -15  -1 13.8859 5.42112   3
 -10 -15  -1 14.1832 8.18500   1
 -10  15  -1 14.4693 6.92476   2
  10  15   1 17.7769 7.43653   2
 -11 -15  -1 15.2468 5.79431   3
 -11 -15  -1 8.82451 8.62366   1
  11  15   1 20.8577 8.06889   2
 -11  15  -1 7.66262 6.53481   2
 -12 -15  -1 0.22239 5.06063   3
 -12 -15  -1 -4.3206 7.66933   1
 -12  15  -1 -2.1072 6.56483   2
  13 -15   1 2.16289 7.08655   2
 -13 -15  -1 8.51610 5.81929   3
 -13 -15  -1 6.75857 8.46643   1
 -13  15  -1 -4.0601 6.26999   2
 -14 -15  -1 7.09721 5.93414   3
 -14 -15  -1 4.83103 8.60216   1
  14 -15   1 2.34213 7.53790   2
 -14  15  -1 8.52042 7.04608   2
  15 -15   1 10.8896 7.16333   2
  15 -15   1 3.75126 5.24506   3
 -15 -15  -1 -8.9680 8.06042   1
 -15 -15  -1 -2.5171 5.27447   3
 -15  15  -1 2.93337 6.58421   2
 -15 -16   1 -0.0503 5.34173   3
  15 -16  -1 15.6014 7.88379   2
 -15 -16   1 8.17983 9.28273   1
 -15  16   1 -0.9727 7.02679   2
 -14 -16   1 14.8945 6.17235   3
 -14 -16   1 -1.4363 8.03159   1
  14 -16  -1 -0.0429 7.05410   2
 -14  16   1 3.66040 6.92788   2
  13 -16  -1 102.204 13.5359   2
 -13 -16   1 54.9998 11.7710   1
 -13 -16   1 64.8352 8.61793   3
  13  16  -1 57.9921 10.9974   2
 -13  16   1 77.2653 12.1500   2
 -12 -16   1 0.66416 8.62681   1
 -12 -16   1 -0.6764 4.87827   3
  12  16  -1 -2.6964 6.72016   2
 -12  16   1 4.20810 6.91070   2
 -11 -16   1 59.1378 11.4543   1
 -11 -16   1 78.0052 8.63409   3
 -11  16   1 60.2537 10.6441   2
  11  16  -1 78.7987 11.7730   2
 -10 -16   1 25.0913 8.75076   1
 -10 -16   1 22.2572 5.59987   3
 -10  16   1 23.4423 8.43624   2
  10  16  -1 28.2019 8.61414   2
  -9 -16   1 57.4550 7.11539   3
  -9 -16   1 49.4291 9.70802   1
  -9  16   1 35.5888 8.85860   2
   9  16  -1 44.8622 9.66728   2
  -8 -16   1 30.3783 5.67571   3
  -8 -16   1 21.5678 7.62839   1
   8  16  -1 22.6693 7.81116   2
  -8  16   1 29.2656 7.98171   2
  -7 -16   1 93.9618 8.53575   3
  -7 -16   1 92.7856 11.4016   1
  -7  16   1 116.838 13.2483   2
   7  16  -1 97.0531 13.4654   2
  -6 -16   1 14.1144 7.23171   1
  -6 -16   1 26.4316 5.02526   3
  -6  16   1 25.8452 7.69102   2
   6  16  -1 28.5989 8.11969   2
  -5 -16   1 292.662 19.5280   1
  -5  16   1 323.571 21.5113   2
   5  16  -1 288.520 21.9064   2
  -4 -16   1 5.77790 5.76119   1
  -4  16   1 1.70743 5.76660   2
   4  16  -1 2.56981 5.72142   2
  -3 -16   1 350.084 21.1912   1
   3  16  -1 339.437 23.7271   2
  -3  16   1 346.384 23.2502   2
  -2 -16   1 13.1387 5.61150   1
  -2  16   1 17.1631 6.83179   2
   2  16  -1 24.7360 7.93118   2
  -1 -16   1 77.1472 8.58925   1
   1  16  -1 101.335 12.1677   2
  -1  16   1 70.8302 10.9555   2
   0 -16  -1 163.536 12.5715   1
   0 -16   1 194.011 12.9449   1
   0  16  -1 180.607 17.0305   2
   0  16   1 161.101 16.6663   2
  -1 -16  -1 -7.1078 4.11573   1
   1  16   1 -1.7485 6.08851   2
  -1  16  -1 -1.3640 4.86731   2
  -2 -16  -1 93.4264 10.2894   1
  -2  16  -1 98.7194 12.0288   2
   2  16   1 112.938 13.9314   2
  -3 -16  -1 25.0381 6.44349   1
   3  16   1 16.5117 8.22977   2
  -3  16  -1 35.1817 7.82640   2
  -4 -16  -1 68.4223 9.29271   1
  -4  16  -1 77.7798 10.7462   2
   4  16   1 69.8009 12.0117   2
  -5 -16  -1 43.9583 9.07928   1
  -5  16  -1 58.3780 9.65936   2
   5  16   1 64.1099 11.1897   2
  -6 -16  -1 22.1997 7.95361   1
   6  16   1 8.81895 6.10455   2
  -6  16  -1 15.3070 7.23271   2
  -7 -16  -1 -4.2817 5.99292   1
  -7  16  -1 -4.7125 4.63532   2
   7  16   1 -1.5772 4.94959   2
  -8 -16  -1 4.65555 7.16529   1
  -8  16  -1 5.70508 5.92723   2
   8  16   1 2.32339 6.60521   2
  -9 -16  -1 8.93251 7.86795   1
  -9 -16  -1 26.0506 5.93359   3
  -9  16  -1 27.6692 7.78205   2
   9  16   1 18.5680 7.74419   2
 -10 -16  -1 2.96128 7.82381   1
 -10 -16  -1 1.89071 4.70215   3
 -10  16  -1 1.06468 6.12550   2
  10  16   1 4.79519 6.19023   2
 -11 -16  -1 -3.4140 7.57178   1
 -11 -16  -1 6.01698 5.39694   3
 -11  16  -1 6.17987 6.42583   2
  11  16   1 13.5595 6.81718   2
 -12 -16  -1 -3.1389 7.56854   1
 -12 -16  -1 -9.4825 4.71037   3
 -12  16  -1 -4.6408 5.61811   2
  13 -16   1 -4.7119 6.53955   2
 -13 -16  -1 -1.2725 5.23139   3
 -13 -16  -1 -17.494 7.22563   1
 -13  16  -1 -4.4846 6.16304   2
 -14 -16  -1 3.16420 9.53710   1
 -14 -16  -1 -0.8349 5.52526   3
  14 -16   1 2.92548 7.73273   2
 -14  16  -1 7.95871 7.65334   2
  14 -17  -1 -1.6767 7.26939   2
 -14 -17   1 -2.3829 5.16961   3
 -14 -17   1 1.70159 9.09453   1
 -14  17   1 3.93659 7.46401   2
 -13 -17   1 2.02990 8.92060   1
 -13 -17   1 11.8184 5.87372   3
  13 -17  -1 -0.4696 8.03865   2
 -13  17   1 8.37973 8.43724   2
  13  17  -1 7.04802 6.82369   2
 -12 -17   1 -3.8200 7.52246   1
 -12 -17   1 14.1332 5.59429   3
 -12  17   1 17.5226 7.82889   2
  12  17  -1 11.3811 7.56882   2
 -11 -17   1 23.8222 5.81236   3
 -11 -17   1 22.2230 9.92374   1
 -11  17   1 17.4372 8.63827   2
  11  17  -1 15.6119 7.37191   2
 -10 -17   1 4.48755 8.05911   1
 -10 -17   1 7.15058 4.82858   3
 -10  17   1 14.5112 7.36156   2
  10  17  -1 2.93128 6.10386   2
  -9 -17   1 -4.4283 6.31778   1
  -9 -17   1 10.0195 4.78178   3
  -9  17   1 -0.0691 6.36149   2
   9  17  -1 3.86200 7.11304   2
  -8 -17   1 17.6001 4.91081   3
  -8 -17   1 8.54356 6.88114   1
  -8  17   1 7.09499 6.63017   2
   8  17  -1 12.1909 7.64521   2
  -7 -17   1 -1.3882 5.75689   1
  -7 -17   1 -0.6312 3.69728   3
   7  17  -1 5.13052 6.56765   2
  -7  17   1 6.01039 6.66737   2
  -6 -17   1 71.1154 10.3196   1
  -6  17   1 65.5120 10.7789   2
   6  17  -1 89.8143 13.4284   2
  -5 -17   1 44.7721 8.69503   1
  -5  17   1 56.4044 9.71784   2
   5  17  -1 62.5371 11.1103   2
  -4 -17   1 91.2980 10.2952   1
  -4  17   1 109.987 13.2380   2
   4  17  -1 86.4821 13.0068   2
  -3 -17   1 24.3430 6.27746   1
   3  17  -1 36.3691 9.00637   2
  -3  17   1 34.4372 8.47025   2
  -2 -17   1 -0.0588 4.10764   1
   2  17  -1 9.84027 6.47860   2
  -2  17   1 11.9750 6.37287   2
  -1 -17   1 -8.6449 3.90024   1
   1  17  -1 -3.6460 5.20914   2
  -1  17   1 -4.2030 5.11914   2
   0  17   1 -0.9158 5.44530   2
   0  17  -1 -4.5989 5.63573   2
  -1 -17  -1 93.3445 9.78321   1
   1  17   1 108.108 13.9577   2
  -1  17  -1 77.9712 11.5157   2
  -2 -17  -1 184.325 14.2364   1
   2  17   1 198.500 19.2688   2
  -2  17  -1 197.951 16.2769   2
  -3 -17  -1 198.103 14.1834   1
  -3  17  -1 160.361 16.1106   2
   3  17   1 171.954 18.4883   2
  -4 -17  -1 132.624 12.8706   1
   4  17   1 137.452 16.9932   2
  -4  17  -1 138.291 14.7239   2
  -5 -17  -1 31.3026 7.90013   1
  -5  17  -1 39.8209 9.22050   2
   5  17   1 29.6920 9.14354   2
  -6 -17  -1 4.58355 6.55465   1
   6  17   1 0.27201 6.32468   2
  -6  17  -1 2.80886 5.78914   2
  -7 -17  -1 7.12336 6.84293   1
  -7  17  -1 -0.1148 5.49914   2
   7  17   1 8.76392 6.59223   2
  -8 -17  -1 3.76577 7.14165   1
   8  17   1 8.88614 7.13513   2
  -8  17  -1 2.68830 5.89154   2
  -9 -17  -1 5.84531 4.76513   3
  -9 -17  -1 -5.2830 6.88789   1
  -9  17  -1 10.6867 6.54694   2
   9  17   1 1.72256 5.96267   2
 -10 -17  -1 -1.0506 7.30818   1
 -10 -17  -1 -0.1449 4.70387   3
  10  17   1 9.50557 7.54912   2
 -10  17  -1 4.31700 6.54281   2
 -11 -17  -1 -0.7723 4.85462   3
 -11 -17  -1 -0.4894 7.83337   1
  11  17   1 6.44211 7.27135   2
 -11  17  -1 -9.0521 6.53344   2
 -12 -17  -1 4.19847 8.07364   1
 -12 -17  -1 27.9466 6.88920   3
 -12  17  -1 8.15490 8.09859   2
  13 -17   1 -6.2593 7.48760   2
 -13 -17  -1 -3.5624 7.96047   1
 -13 -17  -1 1.17195 5.40133   3
 -13  17  -1 2.70073 7.66129   2
  13 -18  -1 5.20329 7.64711   2
 -13 -18   1 0.84183 8.07141   1
 -13 -18   1 13.5379 5.95648   3
 -13  18   1 3.12451 7.25151   2
  13  18  -1 9.54297 7.88546   2
 -12 -18   1 33.2356 10.6941   1
 -12 -18   1 40.1055 7.40556   3
  12  18  -1 47.5736 11.0144   2
 -12  18   1 67.3067 12.0676   2
 -11 -18   1 10.9779 5.38587   3
 -11 -18   1 0.36741 7.53611   1
  11  18  -1 9.65075 8.46925   2
 -11  18   1 4.75124 7.14878   2
 -10 -18   1 22.4053 5.68610   3
 -10 -18   1 2.57482 7.34760   1
 -10  18   1 16.2107 7.77327   2
  10  18  -1 7.74633 7.54533   2
  -9 -18   1 6.54206 4.72242   3
  -9 -18   1 -3.9279 6.67983   1
   9  18  -1 1.42295 6.02311   2
  -9  18   1 -1.9055 5.74022   2
  -8 -18   1 -5.0189 7.42572   1
  -8 -18   1 9.43627 4.78411   3
   8  18  -1 7.57066 7.46081   2
  -8  18   1 7.19183 6.49860   2
  -7 -18   1 -7.0460 6.43688   1
  -7 -18   1 -1.8412 4.08221   3
   7  18  -1 -0.1573 5.97020   2
  -7  18   1 -6.4794 5.45825   2
  -6 -18   1 89.9273 10.9561   1
  -6  18   1 79.2081 12.0807   2
   6  18  -1 95.1765 13.8638   2
  -5 -18   1 3.35141 5.78910   1
   5  18  -1 6.59163 7.54861   2
  -5  18   1 13.3745 6.84156   2
  -4 -18   1 271.215 19.2443   1
   4  18  -1 319.187 24.1140   2
  -4  18   1 300.718 21.9263   2
  -3 -18   1 2.51606 5.48253   1
  -3  18   1 8.39430 6.88198   2
   3  18  -1 -1.3975 6.23633   2
  -2 -18   1 123.285 11.9285   1
   2  18  -1 152.238 16.6401   2
  -2  18   1 163.734 16.9266   2
  -1  18   1 -0.8836 5.89348   2
   1  18  -1 6.00813 6.40717   2
   0  18   1 -7.6749 5.45212   2
   0  18  -1 1.75407 6.51277   2
   1  18   1 62.9713 11.6559   2
  -1  18  -1 68.4167 10.9898   2
  -2 -18  -1 0.97249 5.31004   1
   2  18   1 2.04958 6.67328   2
  -2  18  -1 1.59833 6.06468   2
  -3 -18  -1 -0.7142 5.64321   1
   3  18   1 11.4225 7.40131   2
  -3  18  -1 7.41694 6.45211   2
  -4 -18  -1 61.0891 9.09699   1
   4  18   1 41.3015 10.7391   2
  -4  18  -1 68.3918 10.9604   2
  -5 -18  -1 -6.6601 5.40358   1
  -5  18  -1 2.32372 5.85375   2
   5  18   1 -2.5586 7.32766   2
  -6 -18  -1 51.4080 9.35311   1
   6  18   1 28.1529 9.05981   2
  -6  18  -1 57.1014 9.98649   2
  -7 -18  -1 24.6881 8.12265   1
  -7  18  -1 24.9245 7.57903   2
   7  18   1 18.4239 9.02754   2
  -8 -18  -1 -4.9489 7.45433   1
  -8  18  -1 8.88232 6.47143   2
   8  18   1 -0.4434 7.00681   2
  -9 -18  -1 6.74912 7.58212   1
   9  18   1 4.97467 6.81548   2
  -9  18  -1 10.8361 7.00028   2
 -10 -18  -1 29.2286 6.22359   3
 -10 -18  -1 17.7552 10.2887   1
  10  18   1 22.9435 9.24240   2
 -10  18  -1 22.5658 8.91788   2
 -11 -18  -1 -5.2761 7.59924   1
 -11 -18  -1 15.8437 5.69262   3
 -11  18  -1 -3.0363 6.27270   2
  11  18   1 19.8471 9.14634   2
 -12 -18  -1 8.18383 5.70553   3
 -12 -18  -1 -0.7295 9.36423   1
 -12  18  -1 -3.7017 6.63117   2
 -11 -19   1 -4.0607 7.27900   1
 -11 -19   1 2.87499 4.91200   3
 -11  19   1 -2.1132 7.03187   2
  11  19  -1 3.36646 7.67389   2
 -10 -19   1 19.3473 5.55513   3
 -10 -19   1 15.6157 9.15982   1
  10  19  -1 14.9357 9.20121   2
 -10  19   1 10.0184 7.68099   2
  -9 -19   1 6.47225 4.68541   3
  -9 -19   1 -7.7553 6.42188   1
  -9  19   1 -2.7763 6.42052   2
   9  19  -1 1.43854 6.54938   2
  -8 -19   1 -3.5216 6.98145   1
  -8 -19   1 2.91613 4.34526   3
  -8  19   1 5.52763 6.84900   2
   8  19  -1 -6.6244 6.39214   2
  -7 -19   1 19.5335 7.44605   1
  -7  19   1 23.5376 7.81291   2
   7  19  -1 19.0099 9.24346   2
  -6 -19   1 55.3906 9.73514   1
   6  19  -1 75.3729 13.1122   2
  -6  19   1 59.3628 11.0782   2
  -5 -19   1 17.4282 7.15503   1
  -5  19   1 9.93024 7.23136   2
   5  19  -1 5.98393 8.35381   2
  -4 -19   1 9.78858 6.27291   1
   4  19  -1 7.03243 8.64405   2
  -4  19   1 -0.1679 6.23934   2
  -3 -19   1 -0.0827 5.56764   1
  -3  19   1 -3.6883 6.12048   2
   3  19  -1 3.80817 7.05960   2
   2  19  -1 10.7969 8.63194   2
  -2  19   1 13.2798 7.37940   2
   1  19  -1 42.5685 9.97406   2
  -1  19   1 49.0243 10.3872   2
   0  19   1 1.22189 6.52722   2
   0  19  -1 -7.5311 6.55599   2
   1  19   1 25.9892 9.39573   2
  -1  19  -1 34.6305 9.27525   2
  -2  19  -1 110.551 14.0426   2
   2  19   1 84.9788 13.7142   2
  -3 -19  -1 3.76952 6.15168   1
  -3  19  -1 7.24861 7.12137   2
   3  19   1 1.98069 7.47549   2
  -4 -19  -1 65.5358 9.55258   1
  -4  19  -1 74.0953 11.7373   2
   4  19   1 72.6808 13.8460   2
  -5 -19  -1 44.1351 8.64221   1
   5  19   1 55.1623 12.3187   2
  -5  19  -1 51.7791 9.84385   2
  -6 -19  -1 -13.741 6.40261   1
  -6  19  -1 0.90031 7.10966   2
   6  19   1 -1.1439 6.36268   2
  -7 -19  -1 13.2507 8.13838   1
   7  19   1 -1.3365 6.88959   2
  -7  19  -1 19.1639 7.22431   2
  -8 -19  -1 6.43596 7.55776   1
  -8  19  -1 12.1001 7.61233   2
   8  19   1 10.8213 8.95319   2
  -9 -19  -1 -14.838 7.48919   1
   9  19   1 6.57379 7.04985   2
  -9  19  -1 -5.2892 7.16167   2
 -10 -19  -1 -3.1031 4.77217   3
 -10 -19  -1 -4.0796 8.57286   1
  10  19   1 0.66121 7.61218   2
 -10  19  -1 -7.3581 6.36130   2
 -11 -19  -1 14.8858 5.91282   3
 -11 -19  -1 1.84842 8.34161   1
 -11  19  -1 1.61139 6.93037   2
 -10 -20   1 8.69323 5.32573   3
 -10 -20   1 4.15053 8.27792   1
  10  20  -1 12.9192 8.77984   2
 -10  20   1 11.3924 8.56106   2
  -9 -20   1 0.58733 7.04806   1
  -9 -20   1 7.01090 5.04251   3
  -9  20   1 -1.3721 7.34528   2
   9  20  -1 -0.0429 6.64423   2
  -8 -20   1 49.6734 9.71123   1
  -8 -20   1 50.0862 7.08802   3
  -8  20   1 53.2042 10.9160   2
   8  20  -1 40.5523 10.8201   2
  -7 -20   1 -0.3942 6.97750   1
   7  20  -1 5.64951 7.53910   2
  -7  20   1 8.49257 7.38270   2
  -6 -20   1 -4.3077 5.84131   1
   6  20  -1 7.93073 7.96377   2
  -6  20   1 9.47827 7.44702   2
  -5 -20   1 71.0844 10.1520   1
  -5  20   1 70.7752 12.0238   2
   5  20  -1 71.3060 13.5836   2
  -4 -20   1 -0.4196 5.07608   1
  -4  20   1 5.29981 7.14144   2
   4  20  -1 -0.1478 8.52030   2
  -3  20   1 16.9933 8.76112   2
   3  20  -1 40.7249 10.5551   2
  -2  20   1 10.5610 8.71669   2
   2  20  -1 18.6665 8.45440   2
   1  20  -1 0.52363 6.81643   2
  -1  20   1 7.17119 8.18460   2
   0  20  -1 74.3944 12.8882   2
   0  20   1 84.5592 14.3872   2
  -1  20  -1 -9.1830 5.44768   2
   1  20   1 9.79375 7.72465   2
   2  20   1 48.3028 11.8984   2
  -2  20  -1 68.6658 11.5076   2
   3  20   1 14.6992 8.38475   2
  -3  20  -1 1.62364 7.52476   2
  -4 -20  -1 0.12667 6.37019   1
   4  20   1 3.40835 8.73187   2
  -4  20  -1 3.69639 6.64872   2
  -5 -20  -1 -0.8295 5.94270   1
   5  20   1 0.30632 6.59298   2
  -5  20  -1 10.6155 7.41721   2
  -6 -20  -1 -8.3878 6.86702   1
   6  20   1 -6.7959 7.68976   2
  -6  20  -1 -2.6319 6.17471   2
  -7 -20  -1 -10.945 6.97160   1
   7  20   1 -5.7655 7.89967   2
  -7  20  -1 -4.3618 5.69442   2
  -8 -20  -1 7.41028 8.49284   1
   8  20   1 6.21384 7.84003   2
  -8  20  -1 8.13679 7.25441   2
  -9 -20  -1 -3.3158 7.24959   1
  -9  20  -1 4.65745 7.26502   2
   9  20   1 4.79703 9.31533   2
 -10  20  -1 27.0282 9.91910   2
  -8 -21   1 -2.8767 7.19168   1
  -8  21   1 2.14547 6.72046   2
   8  21  -1 -7.4814 7.25151   2
  -7 -21   1 -0.0432 6.36614   1
   7  21  -1 3.24873 8.03337   2
  -7  21   1 -2.4392 6.52864   2
  -6 -21   1 13.3000 7.36874   1
   6  21  -1 13.7667 8.78245   2
  -6  21   1 19.8643 8.61651   2
  -5 -21   1 2.74014 5.79387   1
  -5  21   1 -1.3289 6.90630   2
   5  21  -1 -1.5386 7.51547   2
   4  21  -1 3.31068 8.87804   2
  -4  21   1 2.15801 6.91689   2
   3  21  -1 -9.0298 7.30914   2
  -3  21   1 -4.6125 6.53632   2
   2  21  -1 53.8949 12.1420   2
  -2  21   1 33.2455 10.7718   2
  -1  21   1 7.68043 7.91193   2
   1  21  -1 6.11243 8.04605   2
   0  21  -1 11.8660 8.15357   2
   0  21   1 7.23707 9.25672   2
   1  21   1 -3.0745 7.42223   2
  -1  21  -1 20.8538 9.06698   2
  -2  21  -1 -1.2966 7.35761   2
   2  21   1 -4.1621 7.44928   2
   3  21   1 10.9233 8.50121   2
  -3  21  -1 10.9172 7.84747   2
  -4  21  -1 -0.3059 6.63249   2
   4  21   1 3.32084 7.81974   2
  -5 -21  -1 10.1741 7.34839   1
   5  21   1 -1.6809 7.48942   2
  -5  21  -1 3.47789 7.27577   2
  -6 -21  -1 17.3799 8.27046   1
  -6  21  -1 7.05168 8.27381   2
   6  21   1 1.04818 7.23472   2
  -7 -21  -1 -2.5713 7.66750   1
  -7  21  -1 -0.3309 6.73376   2
   7  21   1 -4.4889 7.00773   2
  -8 -21  -1 15.1309 9.21026   1
  -8  21  -1 33.2330 9.10712   2
   8  21   1 12.0569 10.2237   2
  -6 -22   1 -1.2092 6.27187   1
   6  22  -1 -1.3433 7.31802   2
  -6  22   1 2.86913 7.82136   2
  -5  22   1 -4.9780 6.93718   2
   5  22  -1 -3.6238 7.74515   2
  -4  22   1 3.96423 7.79428   2
   4  22  -1 13.9638 10.1386   2
  -3  22   1 -9.0510 6.41595   2
   3  22  -1 -3.3382 7.64557   2
  -2  22   1 3.58120 9.55222   2
   2  22  -1 -0.1544 7.98785   2
  -1  22   1 6.04882 8.85530   2
   1  22  -1 6.36064 7.72391   2
   0  22  -1 -3.3531 7.13222   2
   0  22   1 2.13922 8.49080   2
   1  22   1 24.2070 10.6197   2
  -1  22  -1 38.8304 10.9085   2
  -2  22  -1 0.71484 7.30153   2
   2  22   1 -6.6790 7.62230   2
  -3  22  -1 13.7451 8.03573   2
   3  22   1 8.02297 9.94891   2
  -4  22  -1 1.76297 7.65848   2
   4  22   1 5.76088 8.25126   2
  -5  22  -1 -7.7059 6.51967   2
   5  22   1 7.47811 8.37161   2
  -1  23   1 11.1384 9.54204   2
   1  23  -1 1.06932 8.69139   2
   0  23   1 -0.9407 9.97337   2
   0  23  -1 -2.4109 7.12750   2
  21   0  -2 0.55122 4.06815   3
  20   0  -2 0.76583 4.18200   3
  19   0  -2 6.04557 4.46940   3
  18   0  -2 195.013 14.3857   2
  18   0  -2 156.406 11.8815   3
  17   0  -2 12.9966 5.85032   2
  17   0  -2 3.32913 4.29198   3
  16   0  -2 545.462 30.0002   2
  16   0  -2 511.059 27.1814   3
  15   0  -2 -2.0817 3.65425   3
  15   0  -2 -1.7855 4.47749   2
 -15   0   2 2.41917 2.76338   3
 -14   0   2 120.596 8.09867   3
  14   0  -2 116.157 9.60311   3
  14   0  -2 129.940 11.8614   2
  13   0  -2 -3.4289 3.55776   2
 -13   0   2 -0.7486 4.07684   1
 -13   0   2 3.90285 2.54343   3
  13   0  -2 -1.2218 3.19490   3
  12   0  -2 0.62729 3.08155   3
 -12   0   2 -1.2514 2.45639   3
 -12   0   2 -1.9478 3.70555   1
  12   0  -2 -6.0900 3.35819   2
  11   0  -2 -1.4689 2.71917   3
  11   0  -2 3.61676 4.19695   2
 -11   0   2 0.41503 2.26140   3
 -11   0   2 -1.9970 3.63274   1
 -10   0   2 867.083 44.4769   1
  10   0  -2 901.317 42.2781   3
  10   0  -2 865.304 45.0038   2
 -10   0   2 906.972 40.6924   3
  -9   0   2 1.08116 2.72097   1
   9   0  -2 0.06560 2.46056   3
   9   0  -2 2.52610 3.07791   2
  -9   0   2 2.69592 1.91496   3
   8   0  -2 1391.30 70.0111   2
   8   0  -2 1445.44 66.1554   3
  -8   0   2 1484.20 64.6404   3
   7   0  -2 1.49788 2.50543   2
   7   0  -2 -1.1392 1.77941   3
  -7   0   2 0.71928 1.95880   1
  -7   0   2 0.29640 1.32828   3
  -6   0   2 1170.22 56.1632   1
   5   0  -2 -1.9117 1.67418   2
  -5   0   2 1.21128 1.42306   1
  -4   0   2 36.7762 2.94764   1
   4   0  -2 31.2383 3.87737   2
  -3   0   2 2.26531 1.03212   1
   3   0  -2 -1.2069 0.62389   2
   2   0  -2 4281.62 197.226   2
   2   0   2 1416.76 69.6626   1
  -2   0  -2 1498.67 70.0550   1
  -3   0  -2 -2.4452 2.33772   1
   3   0   2 -0.1428 0.83710   2
   3   0   2 2.44197 1.75350   1
  -3   0  -2 -1.8573 0.90825   2
  -4   0  -2 817.972 38.8736   1
   4   0   2 741.459 37.0983   2
   4   0   2 770.834 38.2365   1
   5   0   2 0.32293 1.38813   3
  -5   0  -2 2.29938 2.71436   1
   5   0   2 -0.2038 1.26983   2
  -5   0  -2 -0.0925 2.10946   3
   6   0   2 1298.82 58.0457   3
   6   0   2 1327.26 60.5956   2
  -6   0  -2 1192.41 61.9786   1
  -6   0  -2 1247.63 58.0836   3
   7   0   2 -0.0079 1.75556   3
   7   0   2 0.57716 1.07644   2
  -7   0  -2 2.35295 3.48219   1
  -7   0  -2 0.96976 2.73918   3
   8   0   2 15.3436 3.50208   2
  -8   0  -2 22.2052 4.41241   3
  -8   0  -2 9.50878 4.64997   1
   8   0   2 15.4051 3.26630   3
  -9   0  -2 0.15448 1.09174   3
  -9   0  -2 0.57998 4.50342   1
   9   0   2 0.60710 2.61053   2
   9   0   2 -1.7171 2.04670   3
 -10   0  -2 172.905 12.8714   1
  10   0   2 107.322 8.40222   3
 -11   0  -2 -3.8729 3.83655   3
 -11   0  -2 8.43039 6.07396   1
  11   0   2 -0.1458 2.89197   3
  11   0   2 1.47242 3.32521   2
  12   0   2 171.890 11.5471   2
 -12   0  -2 155.017 14.2445   1
 -12   0  -2 136.055 11.1898   3
  12   0   2 159.799 10.6064   3
 -13   0  -2 -0.3769 3.99203   3
  13   0   2 -0.2153 3.78323   2
  13   0   2 1.11031 3.19941   3
  14   0   2 33.6943 5.35092   3
 -14   0  -2 41.0212 6.51866   3
 -15   0  -2 0.39050 4.29432   3
  15   0   2 5.96923 3.78060   3
  16   0   2 -7.4845 3.16061   3
 -16   0  -2 -9.2601 3.65038   3
  17   0   2 -1.0220 3.79148   3
 -17   0  -2 4.14996 4.45450   3
  18   0   2 36.9237 5.74023   3
 -18   0  -2 23.0478 5.58804   3
  19   0   2 -0.8585 3.85740   3
  21  -1  -2 1.03436 4.31744   3
  20  -1  -2 6.51794 4.46514   3
  20   1  -2 2.93296 4.22594   3
  19  -1  -2 4.84155 4.28657   3
  19   1  -2 -5.9438 3.73120   3
  18  -1  -2 61.4884 7.46214   3
  18  -1  -2 68.1454 9.25523   2
  18   1  -2 52.1474 8.22394   2
  18   1  -2 53.1166 6.99839   3
  17  -1  -2 8.20798 5.32252   2
  17  -1  -2 2.48591 4.29391   3
  17   1  -2 4.23670 5.21796   2
  17   1  -2 0.60712 4.09571   3
 -16  -1   2 13.4888 3.75996   3
  16  -1  -2 14.7753 6.11815   2
  16  -1  -2 10.5664 4.72810   3
  16   1  -2 7.65569 4.34945   3
  16   1  -2 -1.5013 5.06496   2
  15  -1  -2 12.5168 5.17897   2
  15  -1  -2 3.58145 4.34809   3
 -15  -1   2 17.1498 3.96706   3
  15   1  -2 12.2351 4.94893   2
  15   1  -2 11.1267 4.59533   3
  14  -1  -2 56.1939 7.89594   2
  14  -1  -2 50.7768 7.00660   3
 -14  -1   2 65.7118 6.17255   3
 -14  -1   2 57.3759 8.68724   1
  14   1  -2 58.3056 6.94975   3
  14   1  -2 71.0205 8.50986   2
 -14   1   2 58.5256 4.99554   3
 -13  -1   2 75.9372 9.39738   1
  13  -1  -2 81.4663 8.20132   3
  13  -1  -2 68.1252 8.86030   2
 -13  -1   2 84.5121 6.75037   3
  13   1  -2 78.6333 8.01302   3
 -13   1   2 77.4278 5.61619   3
  13   1  -2 81.5274 9.37645   2
  12  -1  -2 395.509 23.3126   2
 -12  -1   2 409.655 23.7349   1
  12  -1  -2 389.342 21.3884   3
 -12  -1   2 396.733 20.2737   3
 -12   1   2 398.688 19.3954   3
  12   1  -2 389.166 21.3278   3
  12   1  -2 454.102 24.0002   2
 -12   1   2 403.599 22.4990   1
 -11  -1   2 364.557 21.2635   1
  11  -1  -2 385.278 21.7555   2
 -11  -1   2 374.872 18.3588   3
  11  -1  -2 354.986 19.4574   3
  11   1  -2 348.084 19.3791   3
  11   1  -2 344.077 21.0013   2
 -11   1   2 351.819 17.4165   3
 -11   1   2 363.633 20.0632   1
 -10  -1   2 1655.18 73.5096   3
  10  -1  -2 1575.85 74.6354   3
 -10  -1   2 1665.98 79.4845   1
  10  -1  -2 1695.00 79.4299   2
 -10   1   2 1612.58 78.4766   1
 -10   1   2 1617.60 72.7630   3
  10   1  -2 1659.18 79.2442   2
  10   1  -2 1566.30 74.7208   3
   9  -1  -2 1300.24 59.4676   3
   9  -1  -2 1283.63 63.3135   2
  -9  -1   2 1319.89 63.1030   1
  -9  -1   2 1286.22 58.2031   3
   9   1  -2 1263.85 59.5514   3
  -9   1   2 1322.59 57.5758   3
   9   1  -2 1211.26 62.9306   2
  -8  -1   2 703.381 31.4310   3
   8  -1  -2 677.034 35.1732   2
   8  -1  -2 672.575 32.4952   3
  -8  -1   2 695.877 34.4461   1
  -8   1   2 682.964 30.7615   3
   8   1  -2 633.587 32.5542   3
  -8   1   2 698.477 33.6156   1
   8   1  -2 646.752 34.8814   2
   7  -1  -2 1867.98 92.2806   2
  -7  -1   2 2053.97 86.2859   3
  -7   1   2 1914.87 92.5375   2
  -7   1   2 1973.56 91.6654   1
   7   1  -2 1786.18 87.2968   3
   7   1  -2 1873.21 92.1069   2
  -7   1   2 2047.68 85.6517   3
  -6  -1   2 256.286 12.2731   1
  -6  -1   2 223.110 10.4544   3
   6  -1  -2 186.557 12.5262   2
   6   1  -2 155.630 11.9121   2
  -6   1   2 216.981 11.1138   1
  -6   1   2 196.182 12.7408   2
  -5  -1   2 614.216 29.0926   1
  -5   1   2 593.955 28.3166   1
   5   1  -2 569.004 29.5139   2
  -5   1   2 558.528 29.8326   2
   4  -1  -2 12.6853 2.67333   2
  -4  -1   2 24.4011 2.82407   1
  -4   1   2 13.7915 1.67465   1
   4   1  -2 13.4561 2.59400   2
  -4   1   2 9.87042 2.52844   2
   3   1  -2 1648.00 77.1527   2
   2  -1  -2 2507.86 118.879   2
  -2  -1   2 2915.70 120.051   1
  -2   1   2 2425.25 118.764   2
   2   1  -2 2390.79 118.340   2
  -1   1   2 2983.06 142.175   2
   1   1  -2 3179.69 141.869   2
  -1  -1  -2 1704.81 89.0879   1
   1   1   2 2047.16 89.1877   1
  -2  -1  -2 894.488 43.7106   1
  -2   1  -2 913.025 41.5460   2
   2   1   2 839.422 43.2236   1
   3  -1   2 131.064 7.22050   2
  -3  -1  -2 127.949 8.78432   1
   3  -1   2 122.885 7.59554   1
   3   1   2 112.559 6.84646   2
  -3   1  -2 132.962 8.12910   1
   3   1   2 125.057 8.11484   1
  -3   1  -2 131.123 7.24410   2
  -4  -1  -2 2756.86 128.103   1
   4  -1   2 2587.26 126.910   1
   4  -1   2 2863.96 125.019   2
  -4   1  -2 2831.04 127.477   1
   4   1   2 2521.81 127.315   1
  -4   1  -2 2752.42 125.005   2
   4   1   2 2521.49 124.613   2
   5  -1   2 4.77565 1.99792   3
   5  -1   2 3.27080 1.72242   2
  -5  -1  -2 4.49183 2.33083   3
   5  -1   2 1.54045 1.66741   1
  -5  -1  -2 1.44523 2.36552   1
  -5   1  -2 1.61029 2.35698   1
   5   1   2 5.86623 2.00191   2
  -5   1  -2 7.29598 2.44596   3
  -5   1  -2 5.98248 2.07093   2
   6  -1   2 2.25053 2.07505   2
  -6  -1  -2 1.95468 2.94522   1
   6  -1   2 -0.4109 1.83565   3
  -6  -1  -2 4.68278 2.75083   3
  -6   1  -2 7.60838 2.81620   3
   6   1   2 3.75434 2.07140   2
  -6   1  -2 9.87651 3.25290   1
  -6   1  -2 1.73217 2.19715   2
   6   1   2 0.31788 0.99399   3
  -7  -1  -2 30.9961 5.52944   1
  -7  -1  -2 33.7499 4.69799   3
   7  -1   2 28.3047 4.01732   3
   7  -1   2 22.9466 3.59114   2
  -7   1  -2 31.7102 4.77214   1
  -7   1  -2 32.8646 4.72995   2
  -8  -1  -2 123.494 8.68760   3
   8  -1   2 128.513 8.57052   2
  -8  -1  -2 105.784 10.4450   1
   8  -1   2 129.998 8.29537   3
  -8   1  -2 85.5795 7.45895   3
   8   1   2 117.141 8.22036   2
  -8   1  -2 86.7975 9.19679   1
   9  -1   2 19.8853 3.88252   3
  -9  -1  -2 10.4458 5.52318   1
   9  -1   2 21.8843 4.21007   2
  -9  -1  -2 10.3271 4.09225   3
   9   1   2 19.8593 3.81908   2
  -9   1  -2 8.12755 2.60932   3
  -9   1  -2 16.7408 5.35272   1
  10  -1   2 70.2441 7.21719   2
 -10  -1  -2 51.1892 8.86375   1
  10  -1   2 62.6924 6.60462   3
 -10   1  -2 77.0153 8.91707   1
  10   1   2 72.4016 7.34548   2
 -10   1  -2 75.5726 7.60512   3
 -11  -1  -2 0.37808 4.12890   3
  11  -1   2 -0.4872 2.78167   3
  11  -1   2 3.42120 3.43289   2
 -11  -1  -2 1.19805 5.36526   1
 -11   1  -2 1.98624 3.89885   3
  11   1   2 -2.4937 2.84810   3
  11   1   2 4.08644 3.54960   2
 -11   1  -2 -2.8786 5.36551   1
 -12  -1  -2 244.671 18.1842   1
  12  -1   2 276.791 15.0974   3
 -12  -1  -2 221.280 15.2786   3
  12  -1   2 276.901 15.8208   2
  12   1   2 265.090 15.6358   2
  12   1   2 244.220 14.3841   3
 -12   1  -2 214.264 14.9419   3
 -13  -1  -2 28.8368 5.87302   3
  13  -1   2 32.7540 5.59274   2
  13  -1   2 28.4351 5.24770   3
 -13  -1  -2 30.1410 7.91241   1
  13   1   2 29.5402 5.59344   2
 -13   1  -2 36.2760 5.90448   3
  13   1   2 36.9205 5.20801   3
  14  -1   2 168.588 11.0372   3
 -14  -1  -2 137.393 11.6371   3
 -14   1  -2 147.018 11.4824   3
  14   1   2 161.455 10.6823   3
 -15  -1  -2 -2.8452 4.24028   3
  15  -1   2 -5.3279 3.23223   3
  15   1   2 -2.2153 3.19919   3
 -15   1  -2 -2.5477 4.07578   3
  16  -1   2 2.08092 3.78195   3
 -16  -1  -2 -3.4066 4.09127   3
 -16   1  -2 2.05674 3.92833   3
  16   1   2 -1.3910 3.29684   3
  17  -1   2 1.27033 3.97167   3
 -17  -1  -2 4.17767 4.52575   3
 -17   1  -2 1.71408 4.15374   3
  17   1   2 2.12307 3.67365   3
  18  -1   2 37.5068 5.93455   3
 -18  -1  -2 26.8013 5.89242   3
  18   1   2 28.1112 5.12399   3
  19  -1   2 2.25843 4.25643   3
  20  -1   2 4.80246 4.07006   3
  20  -2  -2 17.6614 5.47828   3
  19  -2  -2 50.7111 7.19428   3
  19   2  -2 45.8355 6.29369   3
  18  -2  -2 -3.5621 4.66348   2
  18  -2  -2 9.77323 4.70539   3
  18   2  -2 10.9948 6.59636   2
  18   2  -2 -2.1367 3.75496   3
 -17  -2   2 115.807 9.52598   3
  17  -2  -2 143.100 12.1391   2
  17  -2  -2 131.862 10.8751   3
  17   2  -2 142.221 10.4559   3
  17   2  -2 167.179 12.5329   2
  16  -2  -2 39.5662 6.53659   3
  16  -2  -2 34.7642 6.96009   2
 -16  -2   2 29.9589 5.22659   3
  16   2  -2 41.6857 7.66218   2
  16   2  -2 41.1902 6.24356   3
 -15  -2   2 282.126 19.6424   1
 -15  -2   2 258.240 15.2781   3
  15  -2  -2 268.520 17.7577   2
  15  -2  -2 255.867 16.2075   3
  15   2  -2 296.156 18.4230   2
  15   2  -2 273.263 16.1335   3
 -14  -2   2 80.4359 10.4344   1
 -14  -2   2 76.7073 7.44497   3
  14  -2  -2 75.4714 8.08281   3
  14  -2  -2 94.5820 10.1356   2
  14   2  -2 84.8053 8.22639   3
  14   2  -2 82.8213 9.39408   2
  13  -2  -2 338.241 19.3716   3
 -13  -2   2 316.493 18.2370   3
  13  -2  -2 378.579 21.7786   2
 -13  -2   2 336.095 22.0677   1
  13   2  -2 363.530 19.2761   3
  13   2  -2 378.986 21.5791   2
  12  -2  -2 865.485 42.4933   3
 -12  -2   2 861.998 41.4869   3
  12  -2  -2 902.028 45.7537   2
 -12  -2   2 905.049 46.3648   1
  12   2  -2 896.803 42.4368   3
  12   2  -2 877.668 45.3379   2
  11  -2  -2 118.657 9.25574   3
 -11  -2   2 128.514 8.69840   3
  11  -2  -2 130.156 10.8183   2
 -11  -2   2 132.653 11.5165   1
  11   2  -2 141.772 11.0944   2
  11   2  -2 128.141 9.34383   3
 -11   2   2 130.050 6.74308   3
 -11   2   2 124.914 8.79158   1
  10  -2  -2 119.679 9.27106   3
 -10  -2   2 150.277 8.88736   3
  10  -2  -2 146.921 11.1807   2
 -10  -2   2 138.814 10.8948   1
  10   2  -2 134.507 9.50403   3
 -10   2   2 147.461 11.3049   2
 -10   2   2 142.494 7.04913   3
  10   2  -2 122.667 10.4502   2
  -9  -2   2 393.046 19.2840   3
  -9  -2   2 404.691 21.8951   1
   9  -2  -2 409.112 22.4382   2
   9  -2  -2 393.906 20.0094   3
  -9   2   2 393.225 19.9803   1
  -9   2   2 390.573 17.7495   3
   9   2  -2 364.546 21.8831   2
   9   2  -2 369.716 20.1030   3
  -9   2   2 380.551 22.4159   2
  -8  -2   2 3.21768 3.36554   1
   8  -2  -2 2.55731 2.07782   3
   8  -2  -2 4.72771 3.31562   2
  -8  -2   2 0.66694 2.03502   3
  -8   2   2 4.94813 1.82178   1
  -8   2   2 1.42034 3.00536   2
   8   2  -2 7.21447 3.12742   2
   8   2  -2 0.45103 2.29778   3
   7  -2  -2 1521.20 73.4864   2
  -7  -2   2 1612.38 73.5939   1
  -7  -2   2 1583.39 68.2580   3
  -7   2   2 1517.07 71.8647   1
   7   2  -2 1479.91 73.1459   2
   7   2  -2 1434.38 69.0071   3
  -7   2   2 1479.58 73.6078   2
   6  -2  -2 98.3889 7.82751   2
   6   2  -2 92.3154 6.42423   3
  -6   2   2 100.777 5.66840   1
   6   2  -2 101.577 7.59247   2
  -6   2   2 100.901 7.90824   2
  -5  -2   2 0.20613 0.38594   3
   5  -2  -2 0.23881 1.08726   2
  -5  -2   2 4.48589 2.08164   1
  -5   2   2 1.98480 2.09406   2
   5   2  -2 -0.4476 0.94642   2
  -4  -2   2 3462.00 148.205   1
   4  -2  -2 2997.35 146.747   2
  -4   2   2 3026.14 146.789   2
   4   2  -2 3094.19 146.255   2
  -3  -2   2 598.291 29.0751   1
   3   2  -2 589.599 29.0782   2
  -2   2   2 1625.41 76.2711   2
  -1  -2   2 44.3522 2.98259   1
  -1   2   2 38.8866 3.31869   2
   1   2  -2 34.2158 2.94985   2
   0  -2  -2 715.275 36.5864   1
   0   2  -2 766.215 34.8532   2
   0   2   2 755.008 34.9825   2
   0   2   2 725.480 36.3673   1
  -1   2  -2 206.930 10.9355   2
   1   2   2 231.363 10.9239   2
  -2  -2  -2 471.903 25.8669   1
  -2   2  -2 520.166 24.1694   2
   2   2   2 521.134 23.9933   2
   2   2   2 469.175 25.4629   1
  -3  -2  -2 696.739 35.8208   1
   3   2   2 667.854 35.2061   1
  -3   2  -2 715.669 34.0121   2
   3   2   2 735.303 33.9164   2
  -4  -2  -2 53.9217 6.12224   1
   4  -2   2 54.9069 4.30602   1
  -4   2  -2 55.0805 4.61826   2
   4   2   2 50.7266 4.25409   2
  -4   2  -2 55.6206 4.82692   1
  -5  -2  -2 54.6167 7.08763   1
   5  -2   2 80.1861 5.81460   1
  -5  -2  -2 91.6513 6.52652   3
   5  -2   2 88.6632 5.86652   3
   5  -2   2 94.3044 6.51171   2
   5   2   2 88.4926 6.30438   2
  -5   2  -2 96.4612 6.52518   2
  -5   2  -2 105.777 6.83981   1
   5   2   2 89.8496 5.56202   3
  -6  -2  -2 1393.12 67.3003   1
  -6  -2  -2 1450.17 62.4062   3
   6  -2   2 1366.46 62.0035   3
  -6   2  -2 1404.16 65.2483   2
  -6   2  -2 1372.42 62.1171   3
  -6   2  -2 1394.51 65.8046   1
   6   2   2 1243.55 61.5357   3
   6   2   2 1274.20 64.7147   2
  -7  -2  -2 594.727 29.4907   3
   7  -2   2 635.955 30.8747   2
  -7  -2  -2 588.926 32.4012   1
   7  -2   2 620.429 29.3888   3
   7   2   2 558.094 28.7339   3
  -7   2  -2 606.351 30.9379   2
  -7   2  -2 585.436 30.9102   1
  -7   2  -2 649.503 29.4916   3
   8  -2   2 73.0622 6.85265   3
  -8  -2  -2 64.6462 7.08985   3
  -8  -2  -2 57.3448 8.36491   1
   8  -2   2 68.8340 6.91062   2
   8   2   2 79.3174 6.57335   2
  -8   2  -2 77.2199 6.97526   3
  -8   2  -2 70.6301 7.12664   1
   8   2   2 68.0348 6.16372   3
  -8   2  -2 61.9571 6.80575   2
  -9  -2  -2 3.07207 3.57687   3
   9  -2   2 -2.1775 2.45735   3
  -9  -2  -2 -5.2279 5.13174   1
   9  -2   2 6.48444 3.14175   2
  -9   2  -2 3.91974 3.65897   1
  -9   2  -2 -5.2806 2.61345   2
  -9   2  -2 1.96775 3.24936   3
   9   2   2 -2.5171 1.99485   3
   9   2   2 4.81269 3.05066   2
 -10  -2  -2 182.018 12.9400   3
  10  -2   2 194.102 12.3269   3
 -10  -2  -2 176.460 15.7510   1
  10  -2   2 208.231 13.1609   2
 -10   2  -2 193.818 12.5649   3
  10   2   2 212.216 12.0813   3
  10   2   2 223.909 13.2422   2
 -10   2  -2 201.826 14.2379   1
  11  -2   2 413.037 21.5653   2
  11  -2   2 371.714 20.2034   3
 -11  -2  -2 376.168 24.3416   1
 -11  -2  -2 344.536 20.6184   3
  11   2   2 405.336 21.4550   2
 -11   2  -2 345.129 20.1504   3
  11   2   2 380.787 19.7859   3
  12  -2   2 46.1077 6.12669   3
 -12  -2  -2 54.3047 9.26097   1
  12  -2   2 40.4791 6.45527   2
 -12  -2  -2 59.4299 7.50552   3
  12   2   2 52.8382 6.09139   3
  12   2   2 48.9528 6.70546   2
 -12   2  -2 47.3797 6.29625   3
 -13  -2  -2 3.69424 6.35117   1
 -13  -2  -2 9.34999 4.71843   3
  13  -2   2 3.92805 3.81853   3
  13  -2   2 7.88936 4.34110   2
  13   2   2 4.75627 3.44106   3
 -13   2  -2 1.49619 3.94854   3
  13   2   2 7.73436 4.39060   2
  14  -2   2 7.38736 4.38454   3
 -14  -2  -2 0.12800 6.80844   1
 -14  -2  -2 6.28288 4.93858   3
 -14   2  -2 14.2962 4.78641   3
  14   2   2 6.42030 3.51196   3
 -15  -2  -2 10.0055 5.09481   3
  15  -2   2 0.53731 3.89623   3
  15   2   2 7.80151 3.52451   3
 -15   2  -2 1.46934 3.90467   3
 -16  -2  -2 15.9246 5.44396   3
  16  -2   2 16.1494 4.77265   3
 -16   2  -2 15.5736 4.69897   3
  16   2   2 16.3704 4.27224   3
 -17  -2  -2 26.8023 6.21476   3
  17  -2   2 34.1082 5.80032   3
 -18  -2  -2 2.78643 4.78940   3
  18  -2   2 5.59906 4.31153   3
 -19  -2  -2 29.7692 5.92968   3
  19  -2   2 18.2411 5.01045   3
  20  -3  -2 1.95208 4.73508   3
  19  -3  -2 0.83216 4.38377   3
  18  -3  -2 9.37484 6.19958   2
 -18  -3   2 10.9105 4.36092   3
  18  -3  -2 16.9932 5.40237   3
 -17  -3   2 -1.9123 3.62231   3
  17  -3  -2 -0.4149 4.80602   2
  17  -3  -2 3.91830 4.74238   3
  17   3  -2 6.92872 5.37258   2
  16  -3  -2 12.3732 4.59818   3
 -16  -3   2 4.43815 4.02480   3
 -16  -3   2 7.75383 6.67822   1
  16  -3  -2 5.87464 4.89544   2
  16   3  -2 14.8000 5.46731   2
  16   3  -2 13.8759 4.37309   3
  15  -3  -2 -2.6384 3.71350   3
 -15  -3   2 0.27117 3.53472   3
 -15  -3   2 -2.6699 5.90506   1
  15  -3  -2 0.52146 5.19671   2
  15   3  -2 6.59495 5.22375   2
  15   3  -2 1.52188 3.55258   3
 -14  -3   2 229.814 14.8117   3
  14  -3  -2 274.211 16.1784   3
 -14  -3   2 260.967 19.1746   1
  14  -3  -2 280.219 17.7057   2
  14   3  -2 281.210 17.6712   2
  14   3  -2 255.233 15.2350   3
  13  -3  -2 68.4669 7.66461   3
 -13  -3   2 60.0674 8.88542   1
 -13  -3   2 56.0470 6.51790   3
  13  -3  -2 58.0730 8.00645   2
  13   3  -2 61.9403 8.22925   2
  13   3  -2 67.5146 7.07533   3
 -12  -3   2 69.3548 7.02264   3
  12  -3  -2 77.5046 7.88224   3
  12  -3  -2 64.0834 8.57871   2
 -12  -3   2 69.1414 9.58741   1
  12   3  -2 81.9925 9.09309   2
  12   3  -2 78.8394 7.63299   3
  11  -3  -2 84.1233 9.18494   2
  11  -3  -2 77.6818 7.68235   3
 -11  -3   2 79.3807 6.99055   3
 -11  -3   2 75.0058 9.04340   1
 -11   3   2 66.0212 9.08841   2
  11   3  -2 94.3308 9.46638   2
  11   3  -2 61.9250 6.85516   3
  10  -3  -2 72.7676 8.43720   2
 -10  -3   2 77.2502 8.92368   1
  10  -3  -2 82.5201 7.07081   3
  10   3  -2 75.5426 7.32949   3
 -10   3   2 66.8765 5.20819   1
 -10   3   2 69.1108 8.59659   2
  10   3  -2 64.2831 7.91938   2
   9  -3  -2 1667.73 70.8281   3
   9  -3  -2 1615.49 76.1526   2
  -9  -3   2 1625.36 76.6478   1
  -9  -3   2 1533.17 70.5263   3
  -9   3   2 1564.56 76.3421   2
   9   3  -2 1456.03 71.1642   3
   9   3  -2 1524.22 75.7427   2
  -9   3   2 1502.60 73.7847   1
  -8  -3   2 778.382 38.5895   1
   8  -3  -2 783.212 38.9418   2
  -8   3   2 772.139 39.0674   2
  -8   3   2 740.816 36.0020   1
   8   3  -2 706.516 35.5200   3
   8   3  -2 734.469 38.3960   2
   7  -3  -2 11.7984 3.64063   2
  -7  -3   2 5.54990 3.37088   1
  -7  -3   2 8.73927 2.36050   3
   7   3  -2 15.7705 2.79342   3
   7   3  -2 4.07486 2.75161   2
  -7   3   2 9.51846 1.50635   1
  -7   3   2 7.79887 3.23639   2
  -6  -3   2 3227.41 135.920   3
  -6  -3   2 3229.71 145.447   1
   6  -3  -2 3080.63 144.218   2
   6   3  -2 2939.28 136.255   3
  -6   3   2 3018.95 144.230   2
   6   3  -2 2896.98 143.601   2
   5  -3  -2 7.97766 2.35229   2
  -5   3   2 34.1433 4.61258   2
   4   3  -2 6179.49 299.826   2
  -4   3   2 6834.93 300.790   2
  -2  -3   2 349.482 17.7014   1
  -2   3   2 349.416 18.1256   2
   1  -3  -2 356.119 19.4932   1
  -1  -3   2 380.202 18.4886   1
   1   3  -2 383.153 18.4634   2
  -1   3   2 369.578 19.3130   1
  -1   3   2 373.336 18.7805   2
   0  -3  -2 382.319 19.8244   1
   0  -3   2 369.864 18.2881   1
   0   3  -2 371.916 18.3646   2
   0   3   2 380.523 18.5634   2
   0   3   2 376.452 19.4749   1
  -1  -3  -2 311.284 17.4442   1
  -1   3  -2 312.508 15.8351   2
   1   3   2 318.386 17.0992   1
   1   3   2 332.650 15.8860   2
  -2   3  -2 1654.92 79.1370   2
   2   3   2 1740.76 79.0754   2
   3   3   2 1124.59 52.8708   2
  -3   3  -2 1110.16 52.9127   2
   3   3   2 1112.67 54.5053   1
   4   3   2 3052.14 144.488   2
  -4   3  -2 3164.34 144.552   2
   5  -3   2 1744.67 72.7588   3
   5  -3   2 1436.04 76.6568   1
  -5  -3  -2 1624.08 79.2979   1
   5   3   2 1576.53 76.8372   2
  -5   3  -2 1661.14 73.2167   3
  -5   3  -2 1664.03 77.0108   2
  -5   3  -2 1653.45 77.2243   1
   6  -3   2 205.521 10.8362   3
  -6  -3  -2 187.927 13.4652   1
   6  -3   2 163.619 11.4428   2
  -6  -3  -2 197.279 11.4961   3
  -6   3  -2 218.310 12.3421   2
  -6   3  -2 199.950 11.5202   1
  -6   3  -2 209.919 11.3438   3
   7  -3   2 353.773 19.2442   2
  -7  -3  -2 359.721 18.5928   3
   7  -3   2 356.421 17.9398   3
  -7  -3  -2 325.433 20.8622   1
  -7   3  -2 350.685 18.7929   1
   7   3   2 320.927 19.0132   2
  -7   3  -2 358.129 18.1238   3
  -7   3  -2 372.214 19.6807   2
   8  -3   2 203.574 12.6050   2
  -8  -3  -2 189.234 12.2373   3
  -8  -3  -2 191.812 14.5186   1
   8  -3   2 198.341 11.7155   3
  -8   3  -2 183.608 12.1984   1
  -8   3  -2 199.181 11.7268   3
  -8   3  -2 213.808 12.9182   2
   8   3   2 190.927 12.3516   2
  -9  -3  -2 0.88110 5.88097   1
   9  -3   2 9.30089 3.42265   3
  -9  -3  -2 5.56937 4.21919   3
   9  -3   2 8.70853 3.58498   2
  -9   3  -2 6.21311 3.34142   3
  -9   3  -2 13.7652 4.25576   1
   9   3   2 9.61132 2.96236   3
   9   3   2 5.33626 3.06844   2
  -9   3  -2 3.59869 3.52845   2
  10  -3   2 60.7822 6.85944   3
  10  -3   2 60.2256 6.99361   2
 -10  -3  -2 46.4898 8.90565   1
 -10  -3  -2 44.7560 6.70797   3
 -10   3  -2 63.2030 6.60079   3
  10   3   2 67.2127 7.25778   2
 -10   3  -2 64.6699 7.54030   2
  10   3   2 50.6199 5.57583   3
  11  -3   2 286.389 16.8732   3
  11  -3   2 326.546 18.1794   2
 -11  -3  -2 300.886 21.3383   1
 -11  -3  -2 268.384 17.3869   3
  11   3   2 300.701 16.1574   3
 -11   3  -2 252.156 16.3216   3
  11   3   2 367.101 18.5211   2
 -11   3  -2 290.988 18.4322   2
  12  -3   2 56.7781 7.24480   2
  12  -3   2 63.8196 7.19204   3
 -12  -3  -2 66.8579 10.5841   1
 -12  -3  -2 41.6728 7.13207   3
 -12   3  -2 54.1341 6.34333   3
  12   3   2 51.0888 5.89177   3
  12   3   2 69.4239 7.55588   2
 -13  -3  -2 418.736 24.7271   3
  13  -3   2 496.496 25.8706   2
 -13  -3  -2 452.714 28.5891   1
  13  -3   2 496.489 24.7050   3
 -13   3  -2 410.180 23.6553   3
  13   3   2 512.062 25.9760   2
  14  -3   2 16.6515 4.97242   3
 -14  -3  -2 14.9734 5.38491   3
  14  -3   2 12.3577 5.08651   2
 -14  -3  -2 18.3084 7.90788   1
 -14   3  -2 14.8374 4.35326   3
 -15  -3  -2 23.0960 7.12475   1
  15  -3   2 15.2802 5.06646   3
 -15  -3  -2 -4.0017 4.52985   3
 -15   3  -2 11.1874 4.08338   3
 -16  -3  -2 12.0089 5.52960   3
  16  -3   2 7.10472 4.71580   3
 -17  -3  -2 -1.9956 4.67090   3
  17  -3   2 4.61113 4.29829   3
  18  -3   2 11.7862 4.70142   3
 -18  -3  -2 2.12992 4.85759   3
  19  -3   2 1.61074 4.19348   3
 -19  -3  -2 -4.4134 4.18171   3
  20  -4  -2 17.4360 5.74765   3
  19  -4  -2 -1.4938 4.58819   3
  18  -4  -2 9.97230 5.23277   3
  18  -4  -2 6.12841 5.42432   2
 -18  -4   2 7.88533 4.44312   3
 -17  -4   2 11.9353 4.50659   3
  17  -4  -2 0.10073 5.22064   2
  17  -4  -2 3.21531 4.66511   3
  17   4  -2 0.71425 5.17280   2
  16  -4  -2 33.7617 7.25296   2
 -16  -4   2 31.2711 9.12061   1
 -16  -4   2 49.6624 6.53112   3
  16  -4  -2 54.3245 7.40142   3
  16   4  -2 62.5659 8.29029   2
 -15  -4   2 0.90958 6.30352   1
 -15  -4   2 1.25606 3.90576   3
  15  -4  -2 -2.2297 4.68390   2
  15  -4  -2 -3.6968 3.82259   3
  15   4  -2 3.54658 4.28071   2
  14  -4  -2 114.433 11.4309   2
  14  -4  -2 111.616 10.0258   3
 -14  -4   2 105.652 12.6005   1
 -14  -4   2 95.1974 8.89907   3
  14   4  -2 117.687 11.6096   2
 -13  -4   2 115.907 8.98948   3
  13  -4  -2 109.522 9.83147   3
 -13  -4   2 100.398 11.8948   1
  13  -4  -2 109.071 11.2114   2
  13   4  -2 132.038 10.9578   2
 -13   4   2 129.457 12.5786   2
  12  -4  -2 449.397 25.4689   2
  12  -4  -2 413.254 22.7774   3
 -12  -4   2 442.970 26.2785   1
 -12  -4   2 433.269 22.4553   3
 -12   4   2 418.736 25.5461   2
  12   4  -2 463.507 25.5461   2
 -11  -4   2 638.078 32.5802   3
  11  -4  -2 674.575 32.9329   3
 -11  -4   2 761.096 37.3801   1
  11  -4  -2 681.087 36.3136   2
  11   4  -2 646.676 32.9904   3
 -11   4   2 695.590 36.8621   2
  11   4  -2 675.403 36.2494   2
  10  -4  -2 467.724 22.1380   3
 -10  -4   2 433.571 25.3534   1
  10  -4  -2 450.098 25.4494   2
 -10   4   2 449.046 25.5402   2
  10   4  -2 395.616 24.6974   2
   9  -4  -2 45.2967 6.61029   2
  -9  -4   2 37.4251 6.44456   1
   9  -4  -2 45.3616 4.41106   3
  -9   4   2 33.1183 2.93904   1
  -9   4   2 31.6761 6.07269   2
   9   4  -2 24.9986 5.22702   2
  -8  -4   2 15.3624 3.15355   3
   8  -4  -2 7.52541 3.66809   2
  -8  -4   2 10.3875 4.20873   1
  -8   4   2 12.3529 4.03101   2
   8   4  -2 9.82120 3.65680   2
  -7  -4   2 174.400 11.6688   1
   7  -4  -2 191.121 12.3180   2
  -7  -4   2 170.771 9.66275   3
  -7   4   2 177.279 12.1305   2
   7   4  -2 141.840 11.1050   2
  -6  -4   2 251.865 12.9245   3
  -6  -4   2 259.286 15.0723   1
   6  -4  -2 272.095 15.7590   2
  -6   4   2 244.163 15.4960   2
   6   4  -2 242.051 15.0336   2
  -5  -4   2 1259.78 61.5654   1
  -5  -4   2 1313.61 56.9722   3
   5   4  -2 1239.01 61.1184   2
  -5   4   2 1242.13 61.6299   2
  -4  -4   2 -0.6275 0.72650   1
  -4   4   2 13.2479 3.03861   2
  -2  -4   2 51.5246 4.24533   1
  -2   4   2 45.9462 4.74376   2
  -1  -4   2 504.433 24.3551   1
   1  -4  -2 489.336 24.9349   1
  -1   4   2 479.614 24.5546   2
   1   4  -2 488.069 24.2157   2
  -1   4   2 503.107 24.7722   1
   0  -4   2 984.223 47.4492   1
   0  -4  -2 983.406 48.7166   1
   0   4   2 1017.07 48.5462   1
   0   4  -2 1005.72 47.2840   2
   0   4   2 995.244 47.4961   2
   1  -4   2 1196.81 56.8223   1
  -1  -4  -2 1189.10 58.6845   1
   1   4   2 1213.24 58.3649   1
  -1   4  -2 1196.60 56.7607   2
   1   4   2 1227.41 56.8505   2
  -2  -4  -2 4167.04 205.066   1
  -2   4  -2 4475.25 200.853   2
   2   4   2 4399.18 200.790   2
  -4  -4  -2 1217.00 59.4304   1
  -4   4  -2 1174.38 57.1756   2
   4   4   2 1184.54 57.2466   2
  -4   4  -2 1201.58 54.1945   3
  -5  -4  -2 257.684 16.2059   1
   5  -4   2 250.703 12.7829   3
  -5   4  -2 269.635 13.4152   3
  -5   4  -2 261.868 14.6357   2
   5   4   2 240.372 14.5646   2
   6  -4   2 147.975 8.67988   3
  -6  -4  -2 143.997 11.8603   1
  -6  -4  -2 157.688 9.74449   3
  -6   4  -2 161.730 10.5310   2
  -6   4  -2 157.363 9.22569   3
   7  -4   2 1035.13 51.2478   2
   7  -4   2 1062.12 48.0745   3
  -7  -4  -2 1033.21 53.5880   1
  -7  -4  -2 1044.03 48.8321   3
  -7   4  -2 1052.12 50.4200   1
   7   4   2 943.273 51.2223   2
  -7   4  -2 1107.72 48.2367   3
  -7   4  -2 1066.80 51.5395   2
   8  -4   2 53.0872 5.51177   3
   8  -4   2 57.2342 6.40680   2
  -8  -4  -2 44.3428 6.16349   3
  -8  -4  -2 53.2703 8.37948   1
  -8   4  -2 55.2717 6.59443   2
   8   4   2 47.5270 6.14224   2
  -8   4  -2 60.9459 5.79722   1
  -8   4  -2 51.5509 5.43920   3
   9  -4   2 47.5516 6.46630   2
  -9  -4  -2 56.8041 9.20171   1
   9  -4   2 63.2242 6.52267   3
  -9  -4  -2 59.8004 6.94068   3
   9   4   2 77.4026 7.90485   2
  -9   4  -2 63.9517 6.21550   3
  -9   4  -2 66.7404 7.39751   2
 -10  -4  -2 125.395 11.5219   3
  10  -4   2 151.346 11.0609   3
  10  -4   2 178.085 12.0914   2
 -10  -4  -2 146.551 15.0078   1
 -10   4  -2 176.202 10.8532   3
  10   4   2 189.782 12.1718   2
 -10   4  -2 200.255 12.6902   2
 -11  -4  -2 175.116 17.2251   1
  11  -4   2 214.803 13.4469   3
  11  -4   2 212.119 13.9244   2
 -11  -4  -2 200.860 13.8176   3
  11   4   2 246.449 14.4887   2
 -11   4  -2 201.128 14.2719   2
 -11   4  -2 190.422 12.0860   3
  12  -4   2 16.1483 4.67947   3
 -12  -4  -2 13.9653 5.10645   3
  12  -4   2 15.7764 5.32660   2
 -12  -4  -2 17.5575 7.32691   1
 -12   4  -2 19.4251 4.15623   3
 -12   4  -2 22.7517 6.09992   2
  12   4   2 21.8838 5.19093   2
  13  -4   2 47.8666 7.19517   2
 -13  -4  -2 30.1762 6.28779   3
 -13  -4  -2 56.0505 9.90891   1
  13  -4   2 30.7182 5.83274   3
 -13   4  -2 36.8176 5.05197   3
 -14  -4  -2 50.9697 7.50405   3
 -14  -4  -2 73.6303 10.9600   1
  14  -4   2 45.2871 7.05364   2
  14  -4   2 58.6068 7.28264   3
 -14   4  -2 54.7620 5.76600   3
 -15  -4  -2 97.1562 12.7588   1
  15  -4   2 85.8296 8.93746   3
 -15  -4  -2 83.8058 9.37047   3
  16  -4   2 42.6147 6.66210   3
 -16  -4  -2 42.9528 7.27282   3
  17  -4   2 -7.5352 3.91958   3
 -17  -4  -2 -2.5893 4.75065   3
 -18  -4  -2 5.46039 5.17623   3
  18  -4   2 11.5627 4.99731   3
 -19  -4  -2 14.5262 5.24310   3
  19  -4   2 5.81663 4.48832   3
  20  -5  -2 8.70581 5.53678   3
 -19  -5   2 13.3625 4.98237   3
  19  -5  -2 28.2170 6.37000   3
  18  -5  -2 1.59333 4.61499   3
  18  -5  -2 12.7569 6.14660   2
 -18  -5   2 -2.1642 4.19087   3
 -17  -5   2 -5.0193 3.76511   3
 -17  -5   2 -3.0412 6.83494   1
  17  -5  -2 -0.1858 4.65806   3
  17  -5  -2 -1.8947 5.57580   2
  17   5  -2 0.75913 5.09671   2
  16  -5  -2 3.60949 4.65684   3
 -16  -5   2 3.42224 4.24659   3
 -16  -5   2 -4.7187 6.32978   1
  16  -5  -2 5.19160 5.65938   2
  16   5  -2 10.0360 5.65713   2
  15  -5  -2 86.1565 10.1330   2
 -15  -5   2 80.2857 8.43111   3
 -15  -5   2 88.9992 11.9400   1
  15  -5  -2 113.723 10.1211   3
  15   5  -2 96.3471 10.9176   2
  14  -5  -2 6.85271 4.30878   3
 -14  -5   2 6.41540 4.22153   3
 -14  -5   2 -0.4748 5.60017   1
  14  -5  -2 3.11088 5.24767   2
 -14   5   2 3.43830 5.85651   2
  14   5  -2 4.31340 4.84186   2
  13  -5  -2 175.509 11.8926   3
 -13  -5   2 155.243 11.3926   3
 -13  -5   2 173.276 16.0950   1
  13  -5  -2 176.677 14.0949   2
  13   5  -2 180.372 13.9581   2
 -13   5   2 185.362 14.7291   2
 -12  -5   2 11.0782 6.27072   1
  12  -5  -2 24.9285 4.74525   3
  12  -5  -2 17.9645 5.71560   2
 -12  -5   2 16.9750 4.32975   3
  12   5  -2 30.5568 6.26636   2
 -12   5   2 19.4809 6.24376   2
 -11  -5   2 15.5670 5.97343   1
  11  -5  -2 9.50723 3.31810   3
 -11  -5   2 2.50658 3.73454   3
  11  -5  -2 8.77461 4.74527   2
 -11   5   2 5.17531 4.89968   2
  11   5  -2 7.84773 4.76972   2
 -10  -5   2 1.81064 2.84836   3
  10  -5  -2 5.72586 4.39597   2
  10  -5  -2 9.55039 2.85975   3
 -10  -5   2 7.69445 5.20572   1
 -10   5   2 5.21650 4.30849   2
  10   5  -2 8.88500 4.41884   2
   9  -5  -2 28.4848 5.59578   2
   9  -5  -2 33.9301 3.75935   3
  -9  -5   2 35.0748 4.67594   3
  -9  -5   2 36.7892 6.80645   1
   9   5  -2 29.5798 5.71054   2
  -9   5   2 30.7346 5.96135   2
   8  -5  -2 33.1658 5.79541   2
  -8  -5   2 45.0669 4.84707   3
  -8  -5   2 29.9615 6.00806   1
  -8   5   2 42.6784 6.59090   2
   8   5  -2 36.1283 5.86023   2
  -7  -5   2 1481.96 65.0061   3
  -7  -5   2 1467.97 70.6453   1
   7   5  -2 1355.02 69.8670   2
  -7   5   2 1422.45 70.3677   2
  -6  -5   2 274.986 14.1123   3
  -6  -5   2 268.423 16.3604   1
  -6   5   2 269.328 16.8780   2
   6   5  -2 295.643 16.7456   2
  -5  -5   2 4272.98 186.558   3
   5   5  -2 4123.98 196.760   2
  -5   5   2 4275.04 197.432   2
  -4  -5   2 53.7636 4.06568   3
  -4  -5   2 43.6844 5.33759   1
  -4   5   2 58.1401 6.25449   2
   4   5  -2 65.2512 6.01180   2
   1  -5  -2 280.880 15.1174   1
  -1  -5   2 281.479 14.7032   1
  -1   5   2 288.989 14.8844   1
  -1   5   2 273.611 15.1501   2
   1   5  -2 270.932 14.7735   2
   0  -5  -2 238.366 13.9181   1
   0  -5   2 227.910 12.6223   1
   0   5   2 255.871 13.5318   1
   0   5   2 255.911 13.4922   2
   0   5  -2 250.072 13.1778   2
  -1  -5  -2 75.4329 6.93384   1
   1  -5   2 95.1618 5.37083   1
  -1   5  -2 84.4160 6.04214   2
   1   5   2 105.856 6.45703   2
   2  -5   2 58.3051 3.56989   1
  -2  -5  -2 52.3792 6.10837   1
   2   5   2 56.7704 4.77870   2
  -2   5  -2 57.0588 4.71407   2
  -3  -5  -2 347.444 19.9899   1
  -3   5  -2 320.481 18.3048   2
   3   5   2 388.149 18.8269   2
  -4   5  -2 927.985 46.1817   2
  -4   5  -2 968.570 43.2048   3
  -5  -5  -2 717.089 38.6964   1
   5  -5   2 752.166 33.7492   3
  -5   5  -2 717.076 36.6992   2
  -5   5  -2 742.721 33.9238   3
   6  -5   2 562.196 25.5832   3
  -6  -5  -2 543.486 30.1966   1
  -6  -5  -2 559.588 26.6062   3
  -6   5  -2 537.430 25.5577   3
   6   5   2 479.818 28.0746   2
  -6   5  -2 555.956 28.3452   2
  -7  -5  -2 82.8840 7.48123   3
  -7  -5  -2 96.1520 10.6653   1
   7  -5   2 85.1153 5.88606   3
  -7   5  -2 76.6732 8.07806   2
   7   5   2 67.8954 7.53020   2
  -7   5  -2 76.1382 5.86874   3
   8  -5   2 1102.01 53.4940   2
   8  -5   2 1095.01 49.8277   3
  -8  -5  -2 1042.25 55.8501   1
  -8  -5  -2 1027.13 50.5852   3
   8   5   2 1032.80 53.6312   2
  -8   5  -2 1097.46 53.6896   2
  -8   5  -2 1135.96 49.4311   3
  -9  -5  -2 721.286 40.4906   1
   9  -5   2 723.534 34.8010   3
  -9  -5  -2 686.057 35.4608   3
   9  -5   2 739.184 37.5086   2
  -9   5  -2 734.630 34.0937   3
   9   5   2 717.751 37.7571   2
  -9   5  -2 744.788 37.7409   2
  10  -5   2 664.900 32.5945   3
  10  -5   2 652.971 34.6693   2
 -10  -5  -2 633.624 37.5124   1
 -10  -5  -2 622.487 33.0832   3
 -10   5  -2 678.635 35.3159   2
  10   5   2 760.416 35.6046   2
 -10   5  -2 634.867 31.2185   3
 -11  -5  -2 5.50379 4.92647   3
  11  -5   2 7.88152 4.69227   2
 -11  -5  -2 15.2138 7.35842   1
  11  -5   2 13.5069 4.34721   3
 -11   5  -2 2.13103 4.09783   2
 -11   5  -2 4.11067 2.87308   3
  11   5   2 15.5048 4.62611   2
  12  -5   2 53.6252 7.00290   3
  12  -5   2 59.2757 7.89615   2
 -12  -5  -2 62.3496 7.91125   3
 -12  -5  -2 55.6742 10.8861   1
 -12   5  -2 57.6641 5.37224   3
 -12   5  -2 64.8700 8.66588   2
  12   5   2 61.9597 7.85002   2
  13  -5   2 62.7056 7.85516   3
  13  -5   2 80.7082 9.08542   2
 -13  -5  -2 55.0606 10.3665   1
 -13  -5  -2 61.6638 8.23478   3
 -13   5  -2 70.8351 9.32527   2
  14  -5   2 83.0996 8.76343   3
 -14  -5  -2 57.7087 8.15243   3
  14  -5   2 68.3263 8.64715   2
 -14  -5  -2 71.5611 11.2972   1
 -15  -5  -2 8.57492 5.17561   3
  15  -5   2 9.88818 5.08701   3
 -15  -5  -2 15.2714 7.36242   1
 -16  -5  -2 78.3028 12.0464   1
 -16  -5  -2 63.0246 8.67313   3
  16  -5   2 80.0113 8.82730   3
 -17  -5  -2 42.1254 7.48982   3
  17  -5   2 39.7251 6.84904   3
  18  -5   2 4.74670 4.73072   3
 -18  -5  -2 9.85810 5.53181   3
  19  -5   2 0.25797 4.52368   3
 -19  -5  -2 -3.3830 4.37591   3
  20  -6  -2 4.09337 5.14613   3
 -20  -6   2 4.93758 4.87311   3
 -19  -6   2 2.66793 4.32067   3
  19  -6  -2 1.44013 4.72481   3
  18  -6  -2 -0.0650 4.85716   3
  18  -6  -2 8.24978 6.49549   2
 -18  -6   2 0.82642 4.41050   3
 -18  -6   2 5.02745 8.10702   1
  17  -6  -2 -6.0067 5.12394   2
  17  -6  -2 -2.4849 4.43462   3
 -17  -6   2 4.67857 4.56649   3
 -17  -6   2 -2.7419 7.19872   1
  17   6  -2 9.73950 5.35410   2
 -16  -6   2 -11.531 6.65616   1
  16  -6  -2 3.47974 5.45034   2
  16  -6  -2 -1.2337 4.29542   3
 -16  -6   2 -0.2096 4.00745   3
  16   6  -2 6.09212 5.45280   2
 -15  -6   2 5.65661 4.34979   3
  15  -6  -2 0.87242 4.52621   3
 -15  -6   2 -9.9174 5.55600   1
  15  -6  -2 0.65903 5.33163   2
  15   6  -2 1.09819 4.54184   2
 -15   6   2 7.11215 6.63011   2
 -14  -6   2 71.7597 7.86191   3
  14  -6  -2 74.5154 8.36840   3
 -14  -6   2 71.2194 10.8066   1
  14  -6  -2 69.9306 9.45019   2
 -14   6   2 86.7568 10.5830   2
  14   6  -2 72.6459 9.59166   2
  13  -6  -2 225.706 15.8864   2
 -13  -6   2 207.180 16.9120   1
  13  -6  -2 214.281 13.5310   3
 -13  -6   2 194.838 13.3252   3
 -13   6   2 226.658 16.3978   2
  13   6  -2 243.972 16.3826   2
  12  -6  -2 18.0439 5.89741   2
 -12  -6   2 33.0134 7.63650   1
  12  -6  -2 36.7259 5.04933   3
 -12  -6   2 30.1264 5.02625   3
 -12   6   2 31.3233 6.89387   2
  12   6  -2 19.4719 5.84765   2
 -11  -6   2 144.411 10.4149   3
  11  -6  -2 159.580 12.7202   2
  11  -6  -2 156.256 9.75163   3
 -11  -6   2 146.058 13.2890   1
  11   6  -2 165.878 13.2305   2
 -11   6   2 161.102 12.9864   2
  10  -6  -2 4.79925 2.49737   3
  10  -6  -2 4.31909 4.26638   2
 -10  -6   2 10.3202 6.39514   1
 -10  -6   2 1.82048 3.25075   3
  10   6  -2 9.07727 4.21834   2
 -10   6   2 6.89179 4.92508   2
   9  -6  -2 112.451 6.93532   3
   9  -6  -2 110.883 11.1959   2
  -9  -6   2 129.826 11.7219   1
  -9  -6   2 119.331 8.34104   3
  -9   6   2 123.533 11.7093   2
   9   6  -2 94.5262 10.6299   2
  -8  -6   2 247.171 13.5993   3
  -8  -6   2 255.919 16.5190   1
   8  -6  -2 234.428 16.1793   2
  -8   6   2 267.252 16.7250   2
   8   6  -2 238.793 16.1896   2
  -7  -6   2 1594.66 77.8028   1
  -7  -6   2 1615.02 71.6777   3
   7   6  -2 1548.90 77.2084   2
  -7   6   2 1574.68 77.4822   2
  -6  -6   2 585.266 31.8919   1
  -6  -6   2 604.125 28.6192   3
  -6   6   2 597.506 32.2768   2
   6   6  -2 642.585 32.1327   2
  -5  -6   2 762.810 35.6130   3
  -5   6   2 745.317 39.4342   2
   5   6  -2 811.351 39.2515   2
  -4  -6   2 11.0616 2.28755   3
  -4  -6   2 11.2983 3.46441   1
  -4   6   2 10.7810 3.10531   2
   4   6  -2 11.6038 3.12130   2
  -3  -6   2 47.8400 5.36602   1
   3  -6  -2 55.4875 4.08633   1
   3   6  -2 52.9976 5.43154   2
   1  -6  -2 2126.43 88.0118   1
   1   6  -2 1561.06 86.3485   2
   0  -6  -2 762.140 37.4882   1
   0  -6   2 754.302 36.4201   1
   0   6  -2 732.947 36.6411   2
  -1  -6  -2 5280.05 247.368   1
   1  -6   2 5402.81 245.630   1
  -1   6  -2 5086.40 242.934   2
   2  -6   2 62.9893 3.93147   1
  -2  -6  -2 52.8126 6.43943   1
  -2   6  -2 60.9952 5.30907   2
  -3  -6  -2 4016.32 185.848   1
   3  -6   2 4212.51 182.812   1
   3   6   2 3448.96 181.823   2
  -3   6  -2 3965.35 181.963   2
  -4  -6  -2 728.943 36.9933   1
  -4   6  -2 746.651 35.3254   2
   4   6   2 759.490 35.6031   2
  -4   6  -2 607.777 31.6072   3
  -5  -6  -2 213.166 16.2136   1
   5  -6   2 273.241 13.0257   3
  -5   6  -2 254.384 15.1674   2
  -5   6  -2 280.252 12.7201   3
   5   6   2 243.304 15.3771   2
  -6  -6  -2 254.277 14.0696   3
  -6  -6  -2 215.297 16.6761   1
   6  -6   2 263.623 12.9980   3
  -6   6  -2 251.880 15.3407   2
   6   6   2 236.336 15.3958   2
  -6   6  -2 265.856 12.5197   3
   7  -6   2 13.6114 3.05223   3
  -7  -6  -2 14.0239 4.14474   3
  -7  -6  -2 16.9969 6.37675   1
  -7   6  -2 8.22532 3.58414   2
   7   6   2 11.4269 3.96019   2
  -7   6  -2 21.3046 2.70175   3
  -8  -6  -2 1.46809 5.95162   1
   8  -6   2 -3.9580 2.37015   3
  -8  -6  -2 5.81407 3.81522   3
  -8   6  -2 3.16164 2.11067   3
   8   6   2 2.59694 3.50013   2
  -8   6  -2 5.03991 3.59268   2
  -9  -6  -2 216.987 14.3519   3
   9  -6   2 243.888 13.3757   3
  -9  -6  -2 222.058 18.6821   1
   9  -6   2 225.526 14.9349   2
  -9   6  -2 242.850 15.6027   2
   9   6   2 237.881 15.4531   2
  -9   6  -2 224.742 11.7971   3
 -10  -6  -2 43.1922 9.47690   1
 -10  -6  -2 51.4926 7.21929   3
  10  -6   2 70.0894 7.09927   3
  10  -6   2 59.3330 7.81553   2
  10   6   2 66.3618 8.17762   2
 -10   6  -2 55.6540 4.62803   3
 -10   6  -2 55.3270 7.63032   2
  11  -6   2 309.086 19.0589   2
 -11  -6  -2 260.150 21.0595   1
 -11  -6  -2 264.832 17.5418   3
  11  -6   2 287.737 17.1518   3
 -11   6  -2 328.412 19.3568   2
  11   6   2 364.375 19.6363   2
 -12  -6  -2 17.0533 7.36643   1
 -12  -6  -2 0.17826 4.69121   3
  12  -6   2 7.60287 4.34145   3
  12  -6   2 8.00965 4.66308   2
  12   6   2 10.4853 4.96786   2
 -12   6  -2 4.02287 4.89684   2
  13  -6   2 4.58838 4.56795   3
  13  -6   2 7.55478 4.53135   2
 -13  -6  -2 -1.9769 4.64211   3
 -13  -6  -2 8.71387 7.00348   1
 -13   6  -2 -1.4574 4.49492   2
  14  -6   2 6.05440 4.86003   3
  14  -6   2 17.5406 5.70939   2
 -14  -6  -2 4.06387 7.89591   1
 -14  -6  -2 0.42896 4.98043   3
 -14   6  -2 10.3242 5.98208   2
 -15  -6  -2 129.331 11.8927   3
 -15  -6  -2 123.496 14.7136   1
  15  -6   2 123.837 11.2356   3
  16  -6   2 3.13516 4.94075   3
 -16  -6  -2 2.28509 5.45774   3
 -16  -6  -2 3.66389 7.92396   1
  17  -6   2 37.1134 6.76401   3
 -17  -6  -2 37.4140 10.0838   1
 -17  -6  -2 33.5995 7.16329   3
 -18  -6  -2 -1.8020 4.96336   3
  18  -6   2 2.03400 4.85578   3
 -19  -6  -2 -3.5015 4.77311   3
  19  -6   2 -0.6397 4.62201   3
 -20  -7   2 -7.0726 3.98402   3
  20  -7  -2 3.17124 5.15791   3
  19  -7  -2 34.4016 6.98668   3
 -19  -7   2 25.6060 6.05741   3
  18  -7  -2 16.9976 7.05467   2
 -18  -7   2 3.34955 4.68731   3
  18  -7  -2 6.77203 5.50892   3
 -18  -7   2 0.96707 8.42209   1
 -17  -7   2 10.3510 8.74170   1
  17  -7  -2 9.24778 6.49729   2
  17  -7  -2 7.07365 5.38831   3
 -17  -7   2 10.5529 5.18741   3
  17   7  -2 20.1333 7.04509   2
 -16  -7   2 -1.3266 6.54215   1
  16  -7  -2 9.17680 5.77036   2
  16  -7  -2 -11.213 4.05904   3
 -16  -7   2 1.68061 4.29510   3
 -16   7   2 3.52934 6.25355   2
  16   7  -2 0.40326 4.94953   2
  15  -7  -2 59.0503 9.18287   2
  15  -7  -2 63.1281 8.15896   3
 -15  -7   2 65.7547 7.72603   3
 -15  -7   2 49.3522 10.8435   1
  15   7  -2 89.3078 10.3182   2
 -15   7   2 65.6644 9.94266   2
  14  -7  -2 36.1646 7.70019   2
  14  -7  -2 29.5914 5.85087   3
 -14  -7   2 30.8275 9.02777   1
 -14  -7   2 36.7716 6.13138   3
 -14   7   2 26.9411 7.59831   2
  14   7  -2 31.3989 7.49513   2
  13  -7  -2 86.0616 10.7422   2
  13  -7  -2 89.5930 8.28303   3
 -13  -7   2 95.6308 8.84727   3
 -13  -7   2 77.3360 12.0041   1
  13   7  -2 91.8093 11.0082   2
 -13   7   2 93.5538 11.2410   2
 -12  -7   2 -3.3929 3.37160   3
  12  -7  -2 -0.5662 2.91211   3
  12  -7  -2 -5.4867 3.72787   2
 -12  -7   2 4.48478 5.73524   1
  12   7  -2 0.30650 3.91463   2
 -12   7   2 0.63481 3.97435   2
  11  -7  -2 101.538 7.20607   3
 -11  -7   2 107.275 8.51223   3
 -11  -7   2 87.3295 11.0714   1
  11  -7  -2 105.031 11.3549   2
 -11   7   2 109.444 11.7733   2
  11   7  -2 76.9673 10.0689   2
  10  -7  -2 87.1990 9.99459   2
  10  -7  -2 77.9424 6.02015   3
 -10  -7   2 70.9825 7.13822   3
 -10  -7   2 84.2208 10.8028   1
 -10   7   2 71.7025 9.24040   2
  10   7  -2 66.7147 8.98419   2
  -9  -7   2 42.5106 7.93918   1
   9  -7  -2 58.0858 8.17682   2
  -9  -7   2 53.2151 5.87925   3
   9   7  -2 44.4162 7.24046   2
  -9   7   2 61.9577 8.25827   2
  -8  -7   2 301.544 18.3199   1
  -8  -7   2 266.293 14.7227   3
  -8   7   2 258.947 17.6170   2
   8   7  -2 269.428 17.7643   2
  -7  -7   2 286.203 14.2772   3
  -7  -7   2 242.562 16.5688   1
   7   7  -2 244.941 16.5353   2
  -7   7   2 273.299 17.1824   2
  -6  -7   2 19.3705 3.33241   3
  -6   7   2 11.5409 4.05153   2
   6   7  -2 14.8746 4.17161   2
  -5  -7   2 738.716 39.0997   1
  -5  -7   2 787.923 35.4903   3
   5   7  -2 784.522 39.1195   2
  -5   7   2 746.760 39.4234   2
  -4  -7   2 233.936 11.7697   3
   4  -7  -2 230.689 11.7479   1
  -4  -7   2 214.339 13.9287   1
   4   7  -2 221.199 13.7904   2
   3  -7  -2 0.13000 1.66406   1
  -3  -7   2 -3.1980 2.29788   1
  -3  -7   2 -2.5178 1.38203   3
  -3   7   2 -0.7099 2.25934   2
   3   7  -2 0.10735 2.02267   2
   3   7  -2 0.30818 1.62385   3
  -2  -7   2 146.890 9.53986   1
   2  -7  -2 149.183 8.88459   1
   2   7  -2 130.712 9.20771   2
  -2   7   2 155.347 10.0952   2
   1  -7  -2 1798.99 87.2517   1
  -1  -7   2 1846.37 87.1774   1
  -1   7   2 1842.62 87.0538   2
   0  -7   2 223.125 12.2173   1
   0  -7  -2 228.909 13.1298   1
   0   7   2 218.707 13.2502   2
   0   7  -2 213.922 12.7823   2
  -1  -7  -2 1416.88 69.5908   1
   1  -7   2 1424.16 67.8408   1
  -1   7  -2 1418.40 68.2408   2
   1   7   2 1460.62 68.6842   2
   2  -7   2 3.69914 1.45433   1
  -2  -7  -2 5.26733 3.53159   1
   2   7   2 5.82871 2.86866   2
  -2   7  -2 2.17745 2.30848   2
  -3  -7  -2 101.777 9.83893   1
   3  -7   2 112.948 6.20326   1
   3   7   2 116.294 8.83929   2
  -3   7  -2 113.961 8.19296   2
  -4  -7  -2 89.8570 9.85918   1
   4  -7   2 110.784 6.46870   3
  -4   7  -2 118.773 8.50072   2
   4   7   2 127.468 9.25350   2
  -5  -7  -2 89.4184 10.7851   1
   5  -7   2 136.695 7.72095   3
   5   7   2 158.379 10.7001   2
  -5   7  -2 162.774 10.2492   2
  -6  -7  -2 582.756 26.7047   3
  -6  -7  -2 436.543 29.5268   1
   6  -7   2 570.962 25.5180   3
   6   7   2 519.444 28.9015   2
  -6   7  -2 553.874 28.7273   2
  -7  -7  -2 2358.70 118.085   1
   7  -7   2 2518.63 107.842   3
  -7  -7  -2 2514.58 109.033   3
  -7   7  -2 2444.54 114.956   2
   7   7   2 2216.71 115.029   2
  -8  -7  -2 343.946 24.5283   1
   8  -7   2 385.167 19.4649   3
  -8  -7  -2 373.345 20.7217   3
  -8   7  -2 421.404 22.7077   2
   8   7   2 407.753 23.0048   2
  -9  -7  -2 1389.61 63.8278   3
  -9  -7  -2 1270.13 70.0808   1
   9  -7   2 1413.48 62.6721   3
   9   7   2 1342.57 67.5889   2
  -9   7  -2 1393.31 67.6453   2
 -10  -7  -2 30.7989 5.85557   3
  10  -7   2 34.1599 6.57542   2
  10  -7   2 35.5393 5.19530   3
 -10  -7  -2 30.1667 9.41404   1
 -10   7  -2 31.9966 6.30680   2
  10   7   2 33.4307 6.11095   2
  11  -7   2 259.173 15.4457   3
 -11  -7  -2 251.013 20.5510   1
 -11  -7  -2 228.908 16.0823   3
  11  -7   2 274.099 17.5970   2
  11   7   2 309.723 17.8504   2
 -11   7  -2 260.720 17.4414   2
 -12  -7  -2 126.954 15.4337   1
  12  -7   2 144.607 10.9729   3
 -12  -7  -2 134.325 12.0057   3
  12  -7   2 125.233 11.4747   2
 -12   7  -2 153.987 12.7314   2
  12   7   2 177.879 12.5561   2
  13  -7   2 17.8475 5.56003   3
  13  -7   2 25.9498 6.31900   2
 -13  -7  -2 16.9373 8.10240   1
 -13  -7  -2 14.3330 5.77252   3
 -13   7  -2 23.4522 6.78899   2
 -14  -7  -2 0.81158 5.08756   3
 -14  -7  -2 6.92744 7.85594   1
  14  -7   2 8.34572 4.99631   2
  14  -7   2 -0.0669 4.53850   3
 -14   7  -2 4.09871 5.91093   2
 -15  -7  -2 33.0199 7.26180   3
 -15  -7  -2 44.3394 10.8179   1
  15  -7   2 35.0112 6.86349   3
 -16  -7  -2 -12.204 4.35638   3
  16  -7   2 7.17072 5.26430   3
 -16  -7  -2 -2.2312 7.41724   1
  17  -7   2 52.9053 7.93313   3
 -17  -7  -2 62.4637 8.49651   3
 -17  -7  -2 73.1417 12.6336   1
  18  -7   2 11.0521 5.57015   3
 -18  -7  -2 8.45054 5.74467   3
  19  -7   2 19.1216 6.01221   3
 -19  -7  -2 -0.4890 5.15126   3
 -19  -8   2 -18.573 7.18036   1
  19  -8  -2 2.12421 5.27555   3
 -19  -8   2 -2.7736 4.41044   3
  18  -8  -2 0.35125 5.13053   2
 -18  -8   2 -4.9589 4.41581   3
  18  -8  -2 9.75358 5.58599   3
 -18  -8   2 -3.3727 6.69094   1
  17  -8  -2 41.9525 8.78045   2
 -17  -8   2 27.7777 6.29047   3
 -17  -8   2 25.8281 9.08392   1
  17  -8  -2 35.2179 7.03470   3
 -17   8   2 65.1283 10.8627   2
  16  -8  -2 5.34112 5.35827   3
 -16  -8   2 -7.6381 6.56450   1
  16  -8  -2 5.61939 5.46559   2
 -16  -8   2 6.25212 4.84099   3
 -16   8   2 1.87214 5.54197   2
  16   8  -2 9.72024 5.82695   2
  15  -8  -2 22.8766 6.68618   2
  15  -8  -2 24.5084 5.89458   3
 -15  -8   2 23.2156 5.64092   3
 -15  -8   2 10.7551 8.60754   1
  15   8  -2 7.60298 5.32276   2
 -15   8   2 18.5066 7.18998   2
 -14  -8   2 27.2559 9.41074   1
  14  -8  -2 46.4750 6.67048   3
 -14  -8   2 46.6879 6.71521   3
  14  -8  -2 58.8049 8.95051   2
 -14   8   2 43.3648 8.42681   2
  14   8  -2 87.2764 10.2752   2
  13  -8  -2 144.340 13.9027   2
  13  -8  -2 153.860 10.4165   3
 -13  -8   2 142.514 10.8807   3
 -13  -8   2 133.435 14.8802   1
 -13   8   2 140.654 14.0414   2
  13   8  -2 151.366 12.9330   2
 -12  -8   2 32.6239 5.58709   3
 -12  -8   2 38.0217 8.68682   1
  12  -8  -2 45.6052 7.77211   2
 -12   8   2 45.7672 8.15329   2
  12   8  -2 46.2823 7.82142   2
 -11  -8   2 9.63535 6.24229   1
  11  -8  -2 7.67426 5.05879   2
 -11  -8   2 4.81261 3.74866   3
  11   8  -2 9.84033 5.08541   2
 -11   8   2 5.43542 4.78821   2
 -10  -8   2 18.4257 6.67057   1
 -10  -8   2 14.3180 4.30725   3
  10  -8  -2 15.2888 5.30397   2
  10   8  -2 21.1920 6.09150   2
 -10   8   2 14.9386 5.41575   2
  -9  -8   2 180.970 14.7649   1
  -9  -8   2 155.580 10.6223   3
   9   8  -2 176.406 13.6200   2
  -9   8   2 166.171 13.3266   2
  -8  -8   2 170.292 10.6364   3
  -8   8   2 176.691 13.2985   2
   8   8  -2 175.132 13.2103   2
  -7  -8   2 291.208 15.4480   3
  -7   8   2 292.557 18.5737   2
   7   8  -2 292.954 18.4036   2
  -6  -8   2 940.341 43.4319   3
  -6  -8   2 923.784 47.9525   1
   6   8  -2 987.957 47.9980   2
  -6   8   2 910.709 47.9411   2
  -5  -8   2 102.858 8.96094   1
  -5  -8   2 91.4704 6.56447   3
  -5   8   2 92.4350 9.57007   2
   5   8  -2 113.298 8.89996   2
  -4  -8   2 1012.77 51.0790   1
   4  -8  -2 1103.88 48.9995   1
  -4  -8   2 1003.52 46.6378   3
   4   8  -2 981.485 46.7189   3
   4   8  -2 1010.11 50.7438   2
  -3  -8   2 385.045 17.2540   3
   3  -8  -2 380.158 18.2163   1
  -3  -8   2 354.625 19.4680   1
   3   8  -2 352.691 19.7095   2
   3   8  -2 282.178 16.9617   3
  -3   8   2 364.393 20.2456   2
   2  -8  -2 762.617 37.6487   1
  -2  -8   2 743.385 38.1800   1
  -2  -8   2 801.015 35.1443   3
   2   8  -2 789.553 38.5777   2
  -2   8   2 718.078 38.6645   2
   1  -8  -2 16.9407 3.63887   1
  -1  -8   2 11.6953 3.24926   1
  -1   8   2 16.1534 3.70586   2
   0  -8  -2 2805.08 133.503   1
   0  -8   2 2915.75 132.736   1
   0   8  -2 2732.21 131.723   2
   0   8   2 2785.08 132.349   2
  -1  -8  -2 1809.57 88.1981   1
   1  -8   2 1872.04 86.5591   1
  -1   8  -2 1810.88 86.8520   2
   1   8   2 1809.29 87.3175   2
   2  -8   2 3031.96 143.306   1
  -2  -8  -2 3004.48 145.701   1
  -2   8  -2 3016.69 143.178   2
   2   8   2 3176.25 143.798   2
   3  -8   2 745.253 34.9794   1
  -3  -8  -2 718.854 38.2058   1
  -3   8  -2 679.094 36.6521   2
   3   8   2 774.440 37.6751   2
   4  -8   2 659.489 30.3435   1
   4  -8   2 638.835 29.2872   3
  -4  -8  -2 618.807 34.2362   1
  -4   8  -2 606.558 32.6020   2
   4   8   2 629.207 33.3898   2
  -5  -8  -2 413.505 25.0764   1
  -5  -8  -2 444.155 21.3070   3
   5  -8   2 425.984 20.2940   3
   5   8   2 419.610 24.0223   2
  -5   8  -2 411.171 23.2508   2
   6  -8   2 211.484 11.0914   3
  -6  -8  -2 208.862 12.3760   3
  -6   8  -2 222.214 14.1267   2
   6   8   2 175.917 13.8614   2
  -7  -8  -2 202.952 12.1627   3
   7  -8   2 193.922 10.6240   3
  -7   8  -2 183.299 13.1431   2
   7   8   2 168.134 13.2929   2
  -8  -8  -2 392.231 25.0144   1
  -8  -8  -2 369.303 20.3520   3
   8  -8   2 374.818 18.8343   3
  -8   8  -2 374.985 22.2087   2
   8   8   2 360.117 22.1594   2
   9  -8   2 58.3380 6.03971   3
  -9  -8  -2 31.4715 8.83962   1
  -9  -8  -2 62.6376 7.52932   3
  -9   8  -2 42.0632 7.40755   2
   9   8   2 73.3974 8.97411   2
  10  -8   2 110.864 11.0823   2
  10  -8   2 97.7203 7.95747   3
 -10  -8  -2 91.6530 9.18254   3
 -10  -8  -2 101.974 13.2587   1
  10   8   2 105.653 10.8742   2
 -10   8  -2 108.284 10.9273   2
  11  -8   2 45.0839 7.74195   2
  11  -8   2 41.3836 6.00982   3
 -11  -8  -2 42.5563 7.03878   3
 -11  -8  -2 20.9330 8.69960   1
 -11   8  -2 52.8234 8.20197   2
  11   8   2 51.2935 7.55411   2
  12  -8   2 6.22680 4.72008   2
 -12  -8  -2 20.2863 6.12570   3
 -12  -8  -2 6.61381 7.50762   1
  12  -8   2 5.79025 4.16676   3
  12   8   2 9.63831 5.12968   2
 -12   8  -2 0.63392 5.32797   2
 -13  -8  -2 4.10861 4.94929   3
  13  -8   2 4.76639 5.23498   2
 -13  -8  -2 1.22752 7.29243   1
  13  -8   2 -9.4359 3.67463   3
 -13   8  -2 5.62722 5.59180   2
  14  -8   2 9.73597 5.53014   3
 -14  -8  -2 2.85486 7.77773   1
 -14  -8  -2 0.23119 5.29649   3
  14  -8   2 4.87276 5.42809   2
 -14   8  -2 5.43481 6.21245   2
  15  -8   2 30.0677 7.01888   3
 -15  -8  -2 49.1945 10.4784   1
 -15  -8  -2 40.4644 7.71476   3
 -15   8  -2 31.3269 8.12280   2
  16  -8   2 37.6659 7.34248   3
 -16  -8  -2 32.2709 7.02884   3
 -16  -8  -2 44.2625 11.1887   1
 -17  -8  -2 11.4261 8.39961   1
  17  -8   2 16.6066 6.00304   3
 -17  -8  -2 9.79599 5.82722   3
 -18  -8  -2 -10.368 8.27306   1
 -18  -8  -2 7.00722 5.65431   3
  18  -8   2 2.09973 5.08022   3
  19  -9  -2 0.39203 5.33500   3
 -19  -9   2 6.19640 8.88056   1
 -19  -9   2 3.39359 5.01510   3
 -18  -9   2 21.5546 6.00794   3
 -18  -9   2 26.8897 10.5089   1
  18  -9  -2 15.9982 7.14075   2
  18  -9  -2 21.0992 6.24369   3
  17  -9  -2 -0.9846 5.11319   2
 -17  -9   2 0.49632 5.01975   3
 -17  -9   2 6.04400 7.56631   1
  17  -9  -2 4.51624 5.03148   3
 -17   9   2 8.52240 6.84788   2
 -16  -9   2 -4.0080 7.22424   1
  16  -9  -2 -2.3344 4.56436   3
 -16  -9   2 -1.4154 4.41076   3
  16  -9  -2 3.55686 6.38303   2
 -16   9   2 -5.5809 6.36368   2
  16   9  -2 -1.6581 5.13359   2
 -15  -9   2 70.2697 11.9178   1
 -15  -9   2 80.4862 8.75265   3
  15  -9  -2 74.2610 8.58659   3
  15  -9  -2 93.2408 11.2681   2
 -15   9   2 71.3223 10.6733   2
  15   9  -2 100.188 11.4854   2
 -14  -9   2 36.8686 9.48326   1
 -14  -9   2 43.1486 6.74532   3
  14  -9  -2 35.5281 8.59767   2
  14   9  -2 42.2365 7.68241   2
 -14   9   2 45.4197 9.11697   2
 -13  -9   2 22.1584 8.45182   1
 -13  -9   2 21.6845 5.37424   3
  13  -9  -2 29.4157 7.74534   2
  13   9  -2 28.2361 7.11545   2
 -13   9   2 26.7478 7.61230   2
 -12  -9   2 10.7437 4.63505   3
 -12  -9   2 15.9553 7.23300   1
  12  -9  -2 7.07986 5.86580   2
  12   9  -2 12.0983 5.64957   2
 -12   9   2 10.1070 6.22927   2
 -11  -9   2 131.545 10.1061   3
 -11  -9   2 133.900 13.6567   1
  11  -9  -2 163.107 13.0516   2
  11   9  -2 134.526 13.2869   2
 -11   9   2 131.075 13.3692   2
 -10  -9   2 19.2347 6.99155   1
 -10  -9   2 37.6912 5.57934   3
 -10   9   2 43.7498 7.85479   2
  10   9  -2 25.9093 6.19747   2
  -9  -9   2 14.1840 3.99673   3
  -9  -9   2 18.8797 7.20390   1
   9   9  -2 21.5945 5.78362   2
  -9   9   2 12.2290 5.60144   2
  -8  -9   2 19.3619 4.05063   3
  -8  -9   2 19.3404 6.12096   1
   8   9  -2 20.3740 5.50161   2
  -8   9   2 13.7088 5.14821   2
  -7  -9   2 34.4102 4.62927   3
  -7   9   2 35.2039 6.45104   2
   7   9  -2 24.0245 5.79454   2
  -6  -9   2 509.418 25.0293   3
  -6  -9   2 505.793 28.5498   1
  -6   9   2 512.627 28.8800   2
   6   9  -2 579.175 29.0768   2
   6   9  -2 495.717 24.6623   3
  -5  -9   2 240.152 15.7739   1
   5  -9  -2 268.448 12.7184   1
  -5  -9   2 247.423 13.1899   3
   5   9  -2 215.475 12.6844   3
   5   9  -2 276.414 16.3020   2
  -4  -9   2 263.710 16.5513   1
   4  -9  -2 294.582 14.5720   1
  -4  -9   2 260.002 14.0709   3
   4   9  -2 282.443 16.9616   2
  -3  -9   2 141.343 8.45905   3
   3  -9  -2 157.190 9.23737   1
  -3  -9   2 146.524 10.3725   1
   3   9  -2 162.529 11.0415   2
  -3   9   2 137.673 10.8320   2
  -2  -9   2 9.32954 2.29147   3
  -2  -9   2 4.93929 3.25832   1
   2  -9  -2 7.06799 3.02326   1
  -2   9   2 14.2053 4.02411   2
   2   9  -2 19.9109 4.15661   2
  -1  -9   2 185.869 9.42211   3
  -1  -9   2 158.807 10.8537   1
   1  -9  -2 171.132 10.9982   1
  -1   9   2 173.035 12.0299   2
   0  -9  -2 432.036 23.6491   1
   0  -9   2 432.546 22.7267   1
   0   9  -2 439.241 23.7196   2
   0   9   2 455.953 24.4030   2
  -1  -9  -2 12.1089 4.34844   1
   1  -9   2 2.97072 2.18062   1
  -1   9  -2 12.8847 3.74719   2
   1   9   2 6.59787 3.37940   2
   2  -9   2 44.2358 3.90102   3
   2  -9   2 46.1385 4.08288   1
  -2  -9  -2 41.0688 6.45802   1
   2   9   2 42.2484 6.20131   2
  -2   9  -2 40.4628 5.66425   2
  -3  -9  -2 1428.29 69.7800   1
   3  -9   2 1354.40 66.3657   1
   3  -9   2 1433.41 62.9721   3
   3   9   2 1423.83 69.0483   2
  -3   9  -2 1390.36 68.0810   2
   4  -9   2 6.43873 1.57513   1
  -4  -9  -2 3.73658 5.64123   1
   4  -9   2 6.28762 2.09897   3
  -4   9  -2 7.37267 3.66737   2
   4   9   2 4.13253 4.00706   2
   5  -9   2 1107.11 50.0482   3
  -5  -9  -2 1143.09 50.9783   3
  -5  -9  -2 1137.42 57.1324   1
  -5   9  -2 1100.83 54.8685   2
   5   9   2 1022.74 55.6139   2
   6  -9   2 172.486 9.65544   3
  -6  -9  -2 196.097 11.2198   3
  -6   9  -2 170.088 12.3520   2
   6   9   2 135.265 12.6884   2
  -7  -9  -2 1.50791 3.75706   3
  -7  -9  -2 7.48754 7.28163   1
   7  -9   2 1.05183 2.41360   3
  -7   9  -2 5.20950 4.19691   2
   7   9   2 -2.6040 3.43451   2
   8  -9   2 681.817 31.2347   3
  -8  -9  -2 700.281 32.7423   3
  -8  -9  -2 647.704 37.5839   1
  -8   9  -2 627.369 35.0116   2
   8   9   2 605.354 35.4460   2
   9  -9   2 32.2870 4.68031   3
  -9  -9  -2 33.1376 5.93455   3
  -9  -9  -2 45.2896 9.46012   1
   9   9   2 34.9121 6.67224   2
  -9   9  -2 31.1229 6.66592   2
  10  -9   2 223.319 13.2869   3
 -10  -9  -2 226.846 14.8952   3
 -10  -9  -2 229.575 18.8019   1
  10   9   2 252.348 16.5467   2
 -10   9  -2 219.104 16.0160   2
  11  -9   2 186.704 12.0483   3
  11  -9   2 196.570 14.7318   2
 -11  -9  -2 161.197 17.3778   1
 -11  -9  -2 153.776 13.1400   3
 -11   9  -2 196.950 14.8250   2
  11   9   2 234.984 15.2984   2
  12  -9   2 36.6684 5.91500   3
 -12  -9  -2 38.0292 9.65766   1
 -12  -9  -2 40.0421 7.16543   3
  12  -9   2 34.4356 6.97046   2
  12   9   2 50.4316 7.82182   2
 -12   9  -2 33.3030 7.25312   2
  13  -9   2 173.766 12.5485   3
  13  -9   2 183.738 14.0069   2
 -13  -9  -2 168.005 13.1674   3
 -13  -9  -2 157.100 17.1407   1
 -13   9  -2 160.701 15.1821   2
  14  -9   2 2.91005 4.88602   2
 -14  -9  -2 0.41691 7.79121   1
  14  -9   2 8.82429 5.15976   3
 -14  -9  -2 9.03922 5.77879   3
 -14   9  -2 5.98276 6.21593   2
 -15  -9  -2 42.2482 10.6089   1
 -15  -9  -2 39.6642 7.69879   3
  15  -9   2 34.9965 7.21489   3
 -15   9  -2 49.9657 9.50974   2
 -16  -9  -2 4.88906 9.07739   1
  16  -9   2 24.9081 6.66046   3
 -16  -9  -2 15.4666 6.40333   3
 -17  -9  -2 -1.2608 8.56208   1
 -17  -9  -2 -6.2716 4.82653   3
  17  -9   2 -2.2336 5.14860   3
 -18  -9  -2 0.55734 5.34385   3
 -18  -9  -2 15.6472 8.91216   1
  18  -9   2 5.10452 5.76531   3
 -19 -10   2 -6.7888 4.36818   3
  18 -10  -2 -3.5763 6.29680   2
 -18 -10   2 0.48795 5.01392   3
 -18 -10   2 -11.582 7.83874   1
  18 -10  -2 -10.832 4.71783   3
 -18  10   2 2.88951 7.45324   2
  17 -10  -2 53.0140 8.13929   3
  17 -10  -2 63.8535 9.95521   2
 -17 -10   2 74.1487 13.0433   1
 -17 -10   2 39.5620 7.36915   3
 -17  10   2 58.3548 10.1387   2
 -16 -10   2 -2.2000 7.63469   1
 -16 -10   2 3.07606 4.76559   3
  16 -10  -2 1.23195 5.44960   3
  16 -10  -2 -2.3851 5.96322   2
 -16  10   2 12.1260 7.46308   2
  16  10  -2 1.50320 5.64337   2
 -15 -10   2 12.6138 5.28546   3
  15 -10  -2 10.9268 6.35861   2
 -15 -10   2 3.20218 7.75489   1
 -15  10   2 20.5100 7.43354   2
  15  10  -2 19.7288 6.34902   2
  14 -10  -2 16.5021 6.60280   2
 -14 -10   2 12.6976 8.92912   1
 -14 -10   2 17.5982 5.27999   3
  14  10  -2 23.3570 7.12206   2
 -14  10   2 21.6686 7.05026   2
 -13 -10   2 25.6913 8.66984   1
 -13 -10   2 11.5712 4.74864   3
  13 -10  -2 15.6370 6.48643   2
 -13  10   2 15.3946 7.51831   2
  13  10  -2 20.6362 6.50910   2
 -12 -10   2 243.138 14.7148   3
 -12 -10   2 227.043 18.6048   1
  12 -10  -2 234.475 17.4985   2
 -12  10   2 202.800 16.9815   2
  12  10  -2 248.938 17.5080   2
 -11 -10   2 10.9262 7.08132   1
 -11 -10   2 2.90079 3.94326   3
  11 -10  -2 11.2551 5.67703   2
 -11  10   2 16.8568 6.22617   2
  11  10  -2 -0.1974 4.63999   2
 -10 -10   2 69.1241 10.0588   1
 -10 -10   2 83.2215 7.71891   3
 -10  10   2 77.5141 10.2863   2
  10  10  -2 91.8403 11.0851   2
  -9 -10   2 -1.5025 3.20895   3
  -9 -10   2 -1.4350 5.06839   1
   9  10  -2 2.80162 4.11695   2
  -9  10   2 -1.3631 3.64710   2
  -8 -10   2 17.4744 6.41155   1
  -8 -10   2 27.0029 4.60104   3
   8  10  -2 43.9936 7.67976   2
  -8  10   2 36.5869 7.10847   2
  -7 -10   2 74.3184 6.63223   3
  -7 -10   2 80.0217 9.48334   1
   7  10  -2 68.6762 8.90606   2
   7  10  -2 74.0722 5.46313   3
  -7  10   2 62.6252 8.68660   2
  -6 -10   2 -3.2334 4.61302   1
  -6 -10   2 -0.5350 2.52375   3
  -6  10   2 1.88665 3.74467   2
   6  10  -2 8.69101 2.17302   3
   6  10  -2 2.71857 3.74833   2
  -5 -10   2 89.4698 9.68641   1
  -5 -10   2 108.765 7.42778   3
   5  10  -2 120.072 10.0166   2
  -4 -10   2 690.600 37.4979   1
  -4 -10   2 730.204 33.8162   3
   4 -10  -2 761.773 35.4393   1
   4  10  -2 691.554 37.7906   2
  -3 -10   2 1588.94 76.8014   1
   3 -10  -2 1610.90 75.4336   1
  -3 -10   2 1543.84 70.9393   3
   3  10  -2 1563.79 76.7533   2
   2 -10  -2 398.930 20.9188   1
  -2 -10   2 402.741 19.0678   3
  -2 -10   2 405.323 21.7000   1
   2  10  -2 382.024 22.0380   2
  -2  10   2 349.554 22.2132   2
   1 -10  -2 1812.15 88.3252   1
  -1 -10   2 1856.51 88.3195   1
  -1 -10   2 1917.53 82.2869   3
  -1  10   2 1753.66 88.7589   2
   0 -10  -2 -1.6188 3.08522   1
   0 -10   2 -2.9791 1.84116   3
   0 -10   2 -1.0155 2.67555   1
   0  10   2 0.98790 3.51629   2
   0  10  -2 -1.0679 2.50500   2
   1 -10   2 139.100 7.63617   3
   1 -10   2 119.674 8.39766   1
  -1 -10  -2 138.699 10.3622   1
   1  10   2 140.206 10.8186   2
  -1  10  -2 126.535 9.94255   2
   2 -10   2 52.3312 4.65407   1
  -2 -10  -2 49.4151 7.19340   1
   2 -10   2 51.9520 4.23664   3
  -2  10  -2 51.0549 6.63890   2
   2  10   2 62.1188 7.75466   2
  -3 -10  -2 615.961 33.1876   1
   3 -10   2 596.409 29.6407   1
   3 -10   2 615.274 28.3259   3
  -3  10  -2 578.179 31.9212   2
   3  10   2 652.165 33.4159   2
  -4 -10  -2 -5.9390 5.27200   1
   4 -10   2 0.71941 1.99801   3
  -4  10  -2 8.79179 4.08097   2
   4  10   2 -3.4717 3.61125   2
  -5 -10  -2 1607.60 78.2883   1
  -5 -10  -2 1617.87 70.6798   3
   5 -10   2 1525.80 69.7282   3
  -5  10  -2 1557.30 75.7957   2
   5  10   2 1451.35 76.6510   2
  -6 -10  -2 258.640 19.2673   1
   6 -10   2 261.436 13.1255   3
  -6 -10  -2 269.810 14.5028   3
   6  10   2 219.330 16.7670   2
  -6  10  -2 223.917 16.2530   2
  -7 -10  -2 390.494 19.5037   3
  -7 -10  -2 355.344 23.6726   1
   7 -10   2 360.329 17.8422   3
   7  10   2 279.395 21.2358   2
  -7  10  -2 381.188 21.8419   2
  -8 -10  -2 70.1859 7.59292   3
  -8 -10  -2 69.2564 10.7345   1
   8 -10   2 64.0693 5.93193   3
   8  10   2 59.7342 8.78143   2
  -8  10  -2 82.0595 9.21555   2
  -9 -10  -2 26.5525 5.59060   3
  -9 -10  -2 33.3687 8.89746   1
   9 -10   2 26.7427 4.21735   3
  -9  10  -2 25.6971 6.38538   2
   9  10   2 24.8324 6.11236   2
 -10 -10  -2 39.6640 9.90873   1
  10 -10   2 61.0300 6.40885   3
 -10 -10  -2 55.9955 7.60371   3
 -10  10  -2 47.7861 8.43697   2
  10  10   2 54.9957 7.97578   2
  11 -10   2 0.35333 3.71201   3
 -11 -10  -2 -8.5014 6.72012   1
 -11 -10  -2 -0.0209 4.58553   3
  11 -10   2 -3.4457 4.30604   2
  11  10   2 6.49783 5.04912   2
 -11  10  -2 5.17783 5.13247   2
  12 -10   2 12.8920 4.73710   3
 -12 -10  -2 -5.9460 8.47883   1
  12 -10   2 2.70873 5.75855   2
 -12 -10  -2 10.2206 5.71114   3
 -12  10  -2 9.44159 6.22975   2
  13 -10   2 7.30953 4.98489   3
  13 -10   2 3.75310 5.75692   2
 -13 -10  -2 2.73685 5.32551   3
 -13 -10  -2 -5.1373 7.83787   1
 -13  10  -2 7.04700 6.09973   2
  14 -10   2 42.0364 7.26628   3
  14 -10   2 55.9522 9.22103   2
 -14 -10  -2 46.8395 12.0011   1
 -14 -10  -2 30.9592 7.41859   3
 -14  10  -2 51.6441 9.44439   2
 -15 -10  -2 -1.9049 5.47949   3
 -15 -10  -2 4.44616 9.17072   1
  15 -10   2 -4.0129 4.65987   3
 -15  10  -2 6.50134 6.80537   2
  16 -10   2 12.4379 6.05997   3
 -16 -10  -2 23.8936 10.3490   1
 -16 -10  -2 14.3199 6.27617   3
 -17 -10  -2 -6.8289 5.07407   3
  17 -10   2 7.62107 5.55562   3
 -17 -10  -2 4.71277 8.85939   1
 -18 -10  -2 -2.5508 5.29396   3
  18 -11  -2 1.46468 5.88180   2
 -18 -11   2 8.93764 5.58110   3
  18 -11  -2 1.99933 5.52522   3
 -18 -11   2 -5.0237 7.40928   1
 -18  11   2 2.19142 6.67377   2
 -17 -11   2 0.66041 4.83093   3
  17 -11  -2 2.68515 6.91649   2
 -17 -11   2 -2.5326 7.26562   1
 -17  11   2 -6.9317 6.85305   2
 -16 -11   2 -1.6039 7.26308   1
  16 -11  -2 6.39100 6.52484   2
 -16 -11   2 2.37755 5.10668   3
 -16  11   2 1.94558 6.04585   2
  16  11  -2 1.49865 5.86106   2
  15 -11  -2 3.71260 6.72258   2
 -15 -11   2 18.5047 9.24403   1
 -15 -11   2 5.23604 4.99476   3
  15  11  -2 17.8252 6.87456   2
 -15  11   2 6.93802 6.89006   2
 -14 -11   2 11.4832 9.12142   1
  14 -11  -2 33.9861 8.11733   2
 -14 -11   2 21.7673 5.90428   3
  14  11  -2 25.7489 7.25218   2
 -14  11   2 20.2634 7.32082   2
  13 -11  -2 0.74668 5.38341   2
 -13 -11   2 -1.7847 3.92295   3
 -13 -11   2 -10.045 6.03901   1
  13  11  -2 3.61397 5.71113   2
 -13  11   2 -4.7864 5.28892   2
 -12 -11   2 6.28807 4.49699   3
 -12 -11   2 7.84612 7.37001   1
  12 -11  -2 -0.6682 5.10263   2
  12  11  -2 -0.6895 4.55152   2
 -12  11   2 1.30190 5.58930   2
 -11 -11   2 148.443 10.9089   3
 -11 -11   2 144.746 14.7856   1
  11  11  -2 128.405 13.9085   2
 -11  11   2 159.465 15.3286   2
 -10 -11   2 152.881 10.6816   3
 -10 -11   2 138.469 14.1431   1
  10  11  -2 136.098 13.9324   2
 -10  11   2 151.593 14.6381   2
  -9 -11   2 202.869 15.7830   1
  -9 -11   2 201.318 12.5860   3
   9  11  -2 216.802 15.8389   2
  -9  11   2 195.544 15.8963   2
  -8 -11   2 75.5697 10.0351   1
  -8 -11   2 61.9472 6.26842   3
  -8  11   2 53.1480 8.34194   2
   8  11  -2 66.5758 9.15015   2
  -7 -11   2 232.091 16.4580   1
  -7 -11   2 233.903 13.3642   3
  -7  11   2 234.006 16.9103   2
   7  11  -2 239.472 16.7521   2
  -6 -11   2 349.660 21.5419   1
  -6 -11   2 353.817 18.3567   3
   6  11  -2 374.732 22.3444   2
  -6  11   2 351.268 22.0729   2
  -5 -11   2 151.589 11.9879   1
  -5 -11   2 161.602 9.48503   3
  -5  11   2 139.213 11.8721   2
   5  11  -2 142.348 12.2200   2
  -4 -11   2 202.222 11.1250   3
  -4 -11   2 198.116 13.9507   1
   4 -11  -2 186.818 11.2268   1
   4  11  -2 196.702 14.2691   2
   3 -11  -2 33.9006 4.73837   1
  -3 -11   2 34.4401 4.19284   3
  -3 -11   2 37.5253 5.95781   1
   3  11  -2 33.7312 6.18775   2
   2 -11  -2 54.1936 6.14706   1
  -2 -11   2 43.8269 6.25573   1
  -2 -11   2 52.2578 4.79003   3
  -2  11   2 56.4379 7.66266   2
  -1 -11   2 431.548 23.0894   1
  -1 -11   2 435.507 20.8307   3
   1 -11  -2 419.727 23.2201   1
  -1  11   2 427.903 24.8823   2
   0 -11   2 -0.9080 2.20183   3
   0 -11   2 1.85871 2.95520   1
   0 -11  -2 3.75705 3.87010   1
   0  11  -2 0.33696 1.42744   2
   0  11   2 1.38593 4.01606   2
   1 -11   2 180.189 9.30616   3
  -1 -11  -2 173.768 12.5605   1
   1 -11   2 179.456 10.2997   1
  -1  11  -2 123.133 11.0803   2
   1  11   2 155.604 12.4882   2
  -2 -11  -2 327.604 20.2132   1
   2 -11   2 337.102 16.6177   3
   2 -11   2 356.204 17.7191   1
  -2  11  -2 323.669 19.8562   2
   2  11   2 329.861 20.8079   2
   3 -11   2 64.8669 5.05384   1
   3 -11   2 70.1734 5.24093   3
  -3 -11  -2 79.8544 9.31902   1
  -3  11  -2 78.7475 8.39105   2
   3  11   2 69.1616 8.95175   2
   4 -11   2 913.719 40.4725   3
  -4 -11  -2 883.927 46.4860   1
   4  11   2 847.878 46.3204   2
  -4  11  -2 865.711 45.1031   2
   5 -11   2 2.57123 2.26987   3
  -5 -11  -2 3.74085 6.77791   1
   5  11   2 8.13757 4.81426   2
  -5  11  -2 3.10843 4.06348   2
  -6 -11  -2 552.084 32.3262   1
   6 -11   2 544.350 26.2647   3
  -6 -11  -2 559.125 27.4105   3
  -6  11  -2 590.151 30.8173   2
   6  11   2 518.332 31.5478   2
  -7 -11  -2 2.94217 3.72028   3
  -7 -11  -2 -1.2505 6.30993   1
   7 -11   2 3.69161 2.54015   3
  -7  11  -2 -1.3983 4.01315   2
   7  11   2 5.67167 4.47878   2
   8 -11   2 5.30640 2.94044   3
  -8 -11  -2 2.02792 3.89645   3
  -8 -11  -2 -2.4161 6.35355   1
  -8  11  -2 3.26270 4.84657   2
   8  11   2 7.43471 4.68963   2
  -9 -11  -2 57.0466 7.34484   3
  -9 -11  -2 57.3158 10.5882   1
   9 -11   2 59.4405 6.00238   3
  -9  11  -2 59.3740 9.04619   2
   9  11   2 64.3231 9.50014   2
  10 -11   2 34.4519 4.99982   3
 -10 -11  -2 26.0305 6.21133   3
 -10 -11  -2 16.7722 9.46336   1
 -10  11  -2 35.0229 7.37578   2
  10  11   2 41.2117 7.90317   2
 -11 -11  -2 83.4476 9.18366   3
 -11 -11  -2 76.2238 13.0259   1
  11 -11   2 69.7711 7.39525   3
  11  11   2 74.5172 9.61992   2
 -11  11  -2 73.2300 10.4183   2
 -12 -11  -2 270.370 17.8980   3
  12 -11   2 282.057 19.5237   2
 -12 -11  -2 262.917 23.0223   1
  12 -11   2 284.504 16.7222   3
 -12  11  -2 314.919 20.0802   2
 -13 -11  -2 22.4713 9.88457   1
  13 -11   2 27.9750 7.20667   2
  13 -11   2 32.5444 6.11533   3
 -13 -11  -2 25.9569 6.87875   3
 -13  11  -2 30.7424 7.77322   2
  14 -11   2 110.497 10.6764   3
 -14 -11  -2 122.165 15.7069   1
 -14 -11  -2 111.792 11.3709   3
  14 -11   2 103.995 12.5585   2
 -14  11  -2 98.9632 12.4183   2
 -15 -11  -2 1.96738 8.40723   1
 -15 -11  -2 1.37354 5.82681   3
  15 -11   2 9.27735 5.66007   3
 -15  11  -2 11.6452 7.34645   2
 -16 -11  -2 4.89767 9.23830   1
  16 -11   2 1.27165 5.09080   3
 -16 -11  -2 -3.3334 5.46190   3
 -17 -11  -2 -2.1834 8.99582   1
  17 -11   2 1.09802 5.27678   3
 -17 -11  -2 -4.2957 5.41072   3
  18 -12  -2 6.82270 6.85611   2
 -18 -12   2 23.0980 6.51928   3
 -18  12   2 22.3243 8.06983   2
 -17 -12   2 8.98268 5.65872   3
  17 -12  -2 11.8989 7.60924   2
 -17 -12   2 -12.926 6.96258   1
 -17  12   2 22.6998 8.94836   2
 -16 -12   2 14.4902 5.90811   3
 -16 -12   2 29.9851 9.96387   1
  16 -12  -2 21.3399 7.56499   2
  16  12  -2 39.1101 7.83027   2
 -16  12   2 15.1149 7.69700   2
 -15 -12   2 30.4028 6.57614   3
 -15 -12   2 22.4602 9.61665   1
  15 -12  -2 26.8842 8.07677   2
 -15  12   2 18.7059 7.40316   2
  15  12  -2 30.8318 7.20835   2
 -14 -12   2 16.0649 9.52544   1
 -14 -12   2 16.1457 5.63352   3
  14 -12  -2 21.9357 8.03024   2
 -14  12   2 11.2953 7.39105   2
  14  12  -2 25.7481 7.35843   2
 -13 -12   2 9.94380 4.95412   3
 -13 -12   2 7.82272 7.14377   1
  13 -12  -2 12.7278 6.63536   2
  13  12  -2 11.9019 6.27883   2
 -13  12   2 17.9196 6.98225   2
  12 -12  -2 5.45236 6.12629   2
 -12 -12   2 13.3499 4.84107   3
 -12 -12   2 5.18789 7.08386   1
  12  12  -2 16.3170 6.05285   2
 -12  12   2 3.58039 5.69803   2
 -11 -12   2 65.7467 7.36540   3
 -11 -12   2 47.4047 9.74273   1
  11  12  -2 68.0681 9.92467   2
 -11  12   2 43.8345 9.09479   2
 -10 -12   2 3.65276 4.12433   3
 -10 -12   2 4.27534 6.49068   1
  10  12  -2 10.8720 6.29558   2
 -10  12   2 8.06111 5.93893   2
  -9 -12   2 130.781 13.8869   1
  -9 -12   2 155.543 10.7325   3
   9  12  -2 174.979 14.7767   2
  -9  12   2 151.085 14.7283   2
  -8 -12   2 147.805 10.4609   3
  -8 -12   2 160.203 14.2662   1
   8  12  -2 174.333 14.1139   2
  -8  12   2 166.498 13.7942   2
  -7 -12   2 113.196 11.4291   1
  -7 -12   2 110.030 8.25297   3
  -7  12   2 107.561 11.8874   2
   7  12  -2 104.875 12.2387   2
  -6 -12   2 12.5555 3.70547   3
  -6 -12   2 16.6571 6.19980   1
   6  12  -2 36.5464 7.47516   2
  -6  12   2 18.0340 5.56940   2
  -5 -12   2 152.735 9.86204   3
  -5 -12   2 148.211 12.3336   1
   5  12  -2 194.058 13.9949   2
  -5  12   2 164.559 13.0847   2
  -4 -12   2 1067.45 48.9960   3
  -4 -12   2 1004.94 53.5232   1
  -4  12   2 1107.62 54.9431   2
   4  12  -2 1088.29 54.6377   2
  -3 -12   2 132.807 8.69615   3
  -3 -12   2 136.858 10.9131   1
   3 -12  -2 150.130 9.83740   1
  -3  12   2 135.035 11.7924   2
   3  12  -2 137.978 11.7760   2
  -2 -12   2 712.672 38.1501   1
   2 -12  -2 745.061 37.5836   1
  -2 -12   2 745.424 34.7721   3
  -2  12   2 736.160 39.8155   2
   2  12  -2 785.061 39.5676   2
   1 -12  -2 79.3936 7.92527   1
  -1 -12   2 77.6237 6.09769   3
  -1 -12   2 84.3016 7.89991   1
  -1  12   2 79.0448 9.46943   2
   0 -12  -2 51.0898 7.25094   1
   0 -12   2 51.7878 5.08213   3
   0 -12   2 67.0569 6.56640   1
   0  12   2 67.5413 8.93602   2
  -1 -12  -2 68.3260 7.92983   1
   1 -12   2 72.2519 6.36070   1
   1 -12   2 59.8114 5.33536   3
   1  12   2 70.9458 9.27928   2
  -1  12  -2 61.8695 8.00066   2
   2 -12   2 14.1508 3.17233   1
  -2 -12  -2 10.5080 5.49190   1
   2 -12   2 17.3524 3.10612   3
   2  12   2 21.0984 5.86977   2
  -2  12  -2 26.4622 5.49190   2
  -3 -12  -2 101.526 10.9110   1
   3 -12   2 115.990 7.01451   3
  -3  12  -2 96.2424 10.3030   2
   3  12   2 102.675 11.6270   2
   4 -12   2 223.304 11.4479   3
  -4 -12  -2 189.105 16.1565   1
  -4  12  -2 225.020 14.9204   2
   4  12   2 186.411 15.4226   2
  -5 -12  -2 8.91449 6.60054   1
   5 -12   2 13.5305 2.95316   3
  -5  12  -2 10.9991 4.81728   2
   5  12   2 13.3335 5.89506   2
  -6 -12  -2 448.850 27.6033   1
   6 -12   2 466.377 22.0348   3
  -6  12  -2 493.400 26.7692   2
   6  12   2 384.446 26.7828   2
  -7 -12  -2 6.57433 7.53104   1
  -7 -12  -2 34.7561 5.46597   3
   7 -12   2 23.3374 3.76366   3
   7  12   2 9.88654 5.36447   2
  -7  12  -2 22.0267 6.32045   2
   8 -12   2 156.469 9.93663   3
  -8 -12  -2 173.419 11.7919   3
  -8 -12  -2 177.476 16.7565   1
   8  12   2 146.514 15.1003   2
  -8  12  -2 168.996 13.3993   2
   9 -12   2 37.1958 4.88964   3
  -9 -12  -2 23.3922 8.87584   1
  -9 -12  -2 41.6297 6.53145   3
   9  12   2 32.7116 7.69400   2
  -9  12  -2 40.2467 7.58293   2
 -10 -12  -2 52.0675 7.57754   3
 -10 -12  -2 57.1989 11.0954   1
  10 -12   2 73.0895 6.92408   3
  10  12   2 68.4853 10.0276   2
 -10  12  -2 92.9580 10.9556   2
 -11 -12  -2 10.8693 8.42116   1
 -11 -12  -2 -0.8687 4.71391   3
  11 -12   2 1.62991 4.19105   3
 -11  12  -2 7.02049 6.44607   2
  11  12   2 15.6662 5.97635   2
  12 -12   2 60.3137 7.33757   3
 -12 -12  -2 35.9420 7.46568   3
 -12 -12  -2 51.1562 11.7656   1
  12 -12   2 62.6889 9.97487   2
 -12  12  -2 62.5034 9.62205   2
  13 -12   2 -1.7393 4.51746   3
 -13 -12  -2 -6.5863 7.69630   1
 -13 -12  -2 8.41440 5.72951   3
  13 -12   2 7.66858 6.89737   2
 -13  12  -2 1.59981 6.68192   2
 -14 -12  -2 7.79371 9.02554   1
  14 -12   2 13.8704 7.03641   2
 -14 -12  -2 8.71569 5.92888   3
  14 -12   2 7.20614 5.14015   3
 -14  12  -2 6.65966 7.10152   2
  15 -12   2 -1.5913 4.90308   3
 -15 -12  -2 -8.5372 8.80701   1
 -15 -12  -2 -15.162 4.64568   3
 -15  12  -2 6.32068 5.98233   2
  16 -12   2 2.81378 5.14381   3
 -16 -12  -2 -0.0684 8.18072   1
 -16 -12  -2 -7.3581 5.29832   3
 -17 -12  -2 -5.3378 8.09975   1
  17 -12   2 -11.189 4.82123   3
 -17 -12  -2 -6.6884 5.04917   3
 -17 -13   2 -4.6285 7.67797   1
 -17 -13   2 -6.4861 4.91249   3
  17 -13  -2 -6.8579 5.68057   2
 -17  13   2 -7.4726 6.09922   2
 -16 -13   2 12.6318 8.81331   1
 -16 -13   2 -4.0077 4.95558   3
  16 -13  -2 2.97216 6.69011   2
 -16  13   2 -6.5836 5.76431   2
 -15 -13   2 0.67433 4.77120   3
  15 -13  -2 -0.7432 6.79083   2
 -15 -13   2 -15.109 6.52606   1
 -15  13   2 2.00497 6.98128   2
  15  13  -2 4.78216 5.55054   2
 -14 -13   2 -6.4191 7.07489   1
  14 -13  -2 -5.0337 5.73345   2
 -14 -13   2 3.29141 4.95917   3
 -14  13   2 3.72279 5.97493   2
  14  13  -2 -7.7543 5.01818   2
 -13 -13   2 -3.3432 4.41551   3
 -13 -13   2 2.86232 7.46991   1
  13 -13  -2 5.00622 6.37218   2
 -13  13   2 3.51972 5.95191   2
  13  13  -2 6.49548 6.16786   2
  12 -13  -2 -0.5710 5.60781   2
 -12 -13   2 15.6881 7.85084   1
 -12 -13   2 4.85073 4.44737   3
 -12  13   2 0.73296 5.56854   2
  12  13  -2 14.6309 6.08136   2
 -11 -13   2 8.34070 6.91827   1
 -11 -13   2 14.7999 4.86417   3
 -11  13   2 17.2738 7.01870   2
  11  13  -2 10.8223 5.79748   2
 -10 -13   2 445.825 28.1398   1
 -10 -13   2 453.412 23.8393   3
  10  13  -2 437.366 28.1295   2
 -10  13   2 474.648 28.3349   2
  -9 -13   2 11.4797 4.46390   3
  -9 -13   2 24.4797 7.95334   1
   9  13  -2 4.25327 5.69935   2
  -9  13   2 18.3878 6.85218   2
  -8 -13   2 461.178 23.5416   3
  -8 -13   2 439.485 27.3570   1
   8  13  -2 490.499 28.8000   2
  -8  13   2 444.403 27.8255   2
  -7 -13   2 1.98343 5.99727   1
  -7 -13   2 2.96611 3.34790   3
  -7  13   2 5.62671 5.09350   2
   7  13  -2 4.33113 5.23420   2
  -6 -13   2 5.04091 3.28353   3
  -6 -13   2 -1.5599 4.69093   1
  -6  13   2 -2.7431 3.93142   2
   6  13  -2 0.84264 4.19631   2
  -5 -13   2 6.62492 3.18472   3
  -5 -13   2 4.39392 4.71150   1
  -5  13   2 8.01410 4.53573   2
   5  13  -2 5.86779 5.04237   2
  -4 -13   2 31.3658 6.31994   1
  -4 -13   2 42.8476 4.89582   3
  -4  13   2 27.4146 6.58540   2
   4  13  -2 41.7223 7.58985   2
  -3 -13   2 8.75301 5.16263   1
  -3 -13   2 12.1240 3.39908   3
   3  13  -2 5.97590 4.77262   2
  -3  13   2 8.52345 4.75910   2
  -2 -13   2 1116.78 58.1161   1
  -2 -13   2 1183.12 53.7084   3
   2 -13  -2 1178.69 57.5958   1
   2  13  -2 1177.18 59.5727   2
  -2  13   2 1220.95 60.3463   2
  -1 -13   2 6.64305 4.42522   1
  -1 -13   2 7.69631 3.21785   3
   1 -13  -2 7.19311 4.55826   1
  -1  13   2 9.63619 4.99341   2
   1  13  -2 4.86186 4.92560   2
   0 -13   2 547.003 28.0958   1
   0 -13  -2 505.133 28.5909   1
   0 -13   2 562.869 25.7992   3
   0  13   2 530.727 30.9606   2
   0  13  -2 519.152 29.9200   2
   1 -13   2 26.5530 4.31338   1
   1 -13   2 17.9986 3.53943   3
  -1 -13  -2 20.7915 5.70587   1
  -1  13  -2 32.6925 6.21899   2
   1  13   2 25.3421 6.60963   2
   2 -13   2 11.8983 3.03130   3
  -2 -13  -2 8.87980 5.18264   1
   2 -13   2 12.0952 3.39603   1
  -2  13  -2 12.3086 4.68290   2
   2  13   2 15.6643 5.99941   2
  -3 -13  -2 89.7211 10.8690   1
   3  13   2 130.987 13.2097   2
  -3  13  -2 110.056 11.0645   2
  -4 -13  -2 48.6295 7.99757   1
  -4  13  -2 39.6255 6.74361   2
   4  13   2 27.4209 7.14583   2
  -5 -13  -2 85.2910 10.7378   1
  -5  13  -2 100.521 10.6381   2
   5  13   2 84.7153 11.3376   2
  -6 -13  -2 76.5975 10.9954   1
  -6  13  -2 87.2886 10.1623   2
   6  13   2 66.7906 10.6046   2
  -7 -13  -2 27.2058 8.48303   1
  -7  13  -2 40.6781 7.89084   2
   7  13   2 24.2937 6.89112   2
   8 -13   2 108.055 7.51410   3
  -8 -13  -2 119.472 9.84529   3
  -8 -13  -2 61.9861 11.4990   1
  -8  13  -2 98.9021 11.1643   2
   8  13   2 76.9463 11.1096   2
   9 -13   2 74.8300 6.73618   3
  -9 -13  -2 60.1879 10.9588   1
  -9 -13  -2 67.4862 8.04013   3
   9  13   2 49.7980 9.65749   2
  -9  13  -2 57.0950 8.94457   2
 -10 -13  -2 17.9047 8.86881   1
 -10 -13  -2 29.0367 6.41881   3
  10 -13   2 42.0891 5.45368   3
  10  13   2 21.9853 7.78020   2
 -10  13  -2 15.2532 6.49478   2
 -11 -13  -2 44.6524 11.6332   1
 -11 -13  -2 21.3166 6.57647   3
  11 -13   2 33.2078 5.58075   3
 -11  13  -2 35.6642 8.56466   2
  11  13   2 30.8886 8.03469   2
 -12 -13  -2 81.2763 9.87389   3
 -12 -13  -2 83.8685 13.5656   1
  12 -13   2 96.1024 11.9232   2
  12 -13   2 79.7826 8.30273   3
 -12  13  -2 67.1671 10.5787   2
  13 -13   2 22.9409 7.74505   2
 -13 -13  -2 35.4473 7.46973   3
 -13 -13  -2 32.5911 10.5394   1
  13 -13   2 22.9786 5.82061   3
 -13  13  -2 18.2078 7.48257   2
 -14 -13  -2 17.6773 6.59168   3
  14 -13   2 18.7253 5.86716   3
 -14 -13  -2 11.7069 9.68990   1
  14 -13   2 26.2152 8.25199   2
 -14  13  -2 14.5921 7.90806   2
 -15 -13  -2 22.0080 6.82883   3
 -15 -13  -2 5.47716 9.30162   1
  15 -13   2 17.0714 6.02220   3
 -15  13  -2 16.8936 7.34750   2
  16 -13   2 -1.1028 5.42067   3
 -16 -13  -2 -2.1539 5.66597   3
 -16 -13  -2 -0.2313 8.36570   1
 -16 -14   2 18.9710 6.25770   3
  16 -14  -2 29.7290 8.59350   2
 -16 -14   2 16.0925 9.29176   1
 -16  14   2 34.0328 8.71401   2
  15 -14  -2 24.9517 8.24813   2
 -15 -14   2 31.3397 6.86608   3
 -15 -14   2 16.7964 9.14953   1
 -15  14   2 1.41624 7.43875   2
  15  14  -2 27.1547 8.16223   2
  14 -14  -2 -0.7899 6.22479   2
 -14 -14   2 -0.8210 8.48279   1
 -14 -14   2 8.24094 5.40456   3
  14  14  -2 18.4663 7.04682   2
 -14  14   2 11.0577 7.11798   2
 -13 -14   2 3.16452 4.60723   3
 -13 -14   2 -8.9488 7.25571   1
  13 -14  -2 -0.2926 5.92303   2
 -13  14   2 -9.3235 4.96777   2
  13  14  -2 0.29203 5.07614   2
 -12 -14   2 -5.9701 4.07278   3
 -12 -14   2 -16.459 5.28174   1
 -12  14   2 7.15205 6.27515   2
  12  14  -2 -0.2482 5.51653   2
 -11 -14   2 17.7975 5.21492   3
 -11 -14   2 6.64867 7.26039   1
  11  14  -2 26.2238 7.55019   2
 -11  14   2 13.2049 7.46879   2
 -10 -14   2 1.08592 6.49592   1
 -10 -14   2 11.7881 4.63493   3
  10  14  -2 13.8650 7.02404   2
 -10  14   2 5.77647 5.88502   2
  -9 -14   2 77.5433 10.8231   1
  -9 -14   2 79.8515 7.99987   3
   9  14  -2 93.0410 12.6431   2
  -9  14   2 74.9870 10.9961   2
  -8 -14   2 365.185 23.9853   1
  -8 -14   2 368.697 20.3313   3
   8  14  -2 407.076 25.7845   2
  -8  14   2 401.798 25.4460   2
  -7 -14   2 29.3541 7.35315   1
  -7 -14   2 15.0493 4.54080   3
   7  14  -2 16.2078 6.89690   2
  -7  14   2 27.8654 7.12326   2
  -6 -14   2 111.134 11.3660   1
  -6 -14   2 101.449 8.27697   3
   6  14  -2 120.905 13.2445   2
  -6  14   2 106.321 12.3144   2
  -5 -14   2 3.90594 4.92615   1
  -5 -14   2 1.85534 3.11752   3
   5  14  -2 -3.2798 4.14919   2
  -5  14   2 -2.9905 3.91707   2
  -4 -14   2 44.1238 6.95565   1
  -4 -14   2 37.6271 4.88924   3
   4  14  -2 52.6948 8.53032   2
  -4  14   2 55.2115 8.83693   2
  -3 -14   2 35.3330 6.62440   1
  -3 -14   2 42.1855 5.05094   3
   3  14  -2 36.7301 7.49456   2
  -3  14   2 46.2119 8.09851   2
   2 -14  -2 -0.8161 3.64602   1
  -2 -14   2 6.72667 2.97664   3
  -2 -14   2 0.82835 4.24608   1
   2  14  -2 -1.6943 4.14508   2
  -2  14   2 7.74480 5.16697   2
  -1 -14   2 103.700 7.46712   3
  -1 -14   2 95.7698 9.03869   1
   1 -14  -2 102.560 9.56667   1
   1  14  -2 94.2699 11.0423   2
  -1  14   2 98.2711 11.6655   2
   0 -14  -2 224.143 16.0136   1
   0 -14   2 271.241 15.6936   1
   0  14  -2 263.427 17.7119   2
   0  14   2 264.664 18.6828   2
  -1 -14  -2 0.91221 4.31314   1
   1 -14   2 1.54098 3.24177   1
   1  14   2 0.15679 4.50635   2
  -1  14  -2 3.59163 4.41817   2
  -2 -14  -2 214.858 15.8817   1
  -2  14  -2 230.482 16.2056   2
   2  14   2 244.213 17.9321   2
  -3 -14  -2 -3.6672 4.42709   1
  -3  14  -2 7.07302 5.19493   2
   3  14   2 -4.8636 3.92005   2
  -4 -14  -2 15.6188 6.14672   1
  -4  14  -2 8.89095 5.47758   2
   4  14   2 20.5725 6.90874   2
  -5 -14  -2 174.280 14.4221   1
  -5  14  -2 159.679 13.4349   2
   5  14   2 157.555 16.5084   2
  -6 -14  -2 35.9172 8.84416   1
   6  14   2 36.5851 8.39373   2
  -6  14  -2 49.0646 8.12933   2
  -7 -14  -2 8.30365 7.13190   1
   7  14   2 6.53027 6.04807   2
  -7  14  -2 19.2035 6.10442   2
  -8 -14  -2 -1.0113 7.09870   1
  -8  14  -2 25.5863 6.84758   2
   8  14   2 6.63107 6.13774   2
  -9 -14  -2 4.85898 4.90287   3
  -9 -14  -2 -5.8912 6.66127   1
  -9  14  -2 -2.0418 4.96765   2
   9  14   2 5.12991 5.91393   2
 -10 -14  -2 109.669 15.3107   1
 -10 -14  -2 158.071 12.0160   3
 -10  14  -2 114.634 13.1949   2
  10  14   2 150.867 15.4532   2
 -11 -14  -2 0.77631 4.97889   3
 -11 -14  -2 -1.5459 7.41490   1
  11 -14   2 1.42535 4.14241   3
 -11  14  -2 -3.7249 6.34327   2
  11  14   2 12.0790 6.85371   2
 -12 -14  -2 64.7104 12.3379   1
  12 -14   2 67.1535 7.49373   3
 -12 -14  -2 50.7593 8.26303   3
 -12  14  -2 45.9258 9.24297   2
  13 -14   2 2.30595 4.66488   3
  13 -14   2 12.1624 7.58956   2
 -13 -14  -2 -4.0820 7.98080   1
 -13 -14  -2 -1.4971 5.52232   3
 -13  14  -2 10.6425 7.07517   2
  14 -14   2 1.00386 4.68871   3
  14 -14   2 6.49650 6.59007   2
 -14 -14  -2 -13.172 7.68572   1
 -14 -14  -2 3.27169 5.70069   3
 -14  14  -2 -7.2321 5.32229   2
 -15 -14  -2 -4.3616 5.51247   3
 -15 -14  -2 10.2956 9.05679   1
  15 -14   2 7.92874 5.37120   3
 -15  14  -2 -1.9314 6.73556   2
 -16 -15   2 6.76622 8.37307   1
 -16 -15   2 -1.6520 5.42405   3
  16 -15  -2 1.85566 6.98714   2
 -16  15   2 9.16092 7.71663   2
  15 -15  -2 12.7448 8.21017   2
 -15 -15   2 16.9618 6.09389   3
 -15 -15   2 -5.2578 8.50356   1
 -15  15   2 10.7249 8.34087   2
  15  15  -2 4.76501 7.33204   2
  14 -15  -2 29.6017 8.84337   2
 -14 -15   2 30.0148 6.76235   3
 -14 -15   2 13.0431 8.79137   1
 -14  15   2 35.4323 8.94033   2
  14  15  -2 11.4655 6.97015   2
 -13 -15   2 5.33483 5.19347   3
  13 -15  -2 7.27911 7.57083   2
 -13 -15   2 -8.2083 7.62734   1
  13  15  -2 5.72056 6.19153   2
 -13  15   2 12.6072 7.49848   2
 -12 -15   2 0.10713 6.92915   1
 -12 -15   2 17.3101 5.40820   3
 -12  15   2 2.98001 6.51926   2
  12  15  -2 24.2650 8.22317   2
 -11 -15   2 100.524 13.4003   1
 -11 -15   2 125.262 10.0955   3
  11  15  -2 113.283 14.0978   2
 -11  15   2 89.6004 12.7685   2
 -10 -15   2 4.41175 4.45590   3
 -10 -15   2 1.83937 7.12600   1
 -10  15   2 8.16066 6.24598   2
  10  15  -2 -1.6070 5.44908   2
  -9 -15   2 106.523 12.6491   1
  -9 -15   2 115.909 9.54053   3
   9  15  -2 114.791 14.4601   2
  -9  15   2 112.163 13.0520   2
  -8 -15   2 -0.7469 3.70622   3
  -8 -15   2 -4.3644 5.74774   1
   8  15  -2 5.62775 6.08361   2
  -8  15   2 4.96303 5.81447   2
  -7 -15   2 73.7081 7.39556   3
  -7 -15   2 82.0174 10.8525   1
  -7  15   2 71.8034 10.4910   2
   7  15  -2 112.020 13.3389   2
  -6 -15   2 192.990 11.6729   3
  -6 -15   2 157.360 13.9104   1
   6  15  -2 190.302 16.0655   2
  -6  15   2 174.929 15.2572   2
  -5 -15   2 135.900 9.18982   3
  -5 -15   2 117.197 11.5922   1
   5  15  -2 123.495 13.5841   2
  -5  15   2 105.996 12.4422   2
  -4 -15   2 160.804 9.94219   3
  -4 -15   2 129.939 11.6107   1
   4  15  -2 147.033 14.7709   2
  -4  15   2 148.372 15.2698   2
  -3 -15   2 55.0451 7.81877   1
  -3 -15   2 63.6396 6.12536   3
  -3  15   2 72.0040 10.1851   2
   3  15  -2 59.4616 9.57168   2
  -2 -15   2 9.14182 5.08860   1
  -2 -15   2 16.6144 4.11799   3
  -2  15   2 16.1075 6.19059   2
   2  15  -2 12.6425 5.98738   2
   1 -15  -2 423.679 23.5819   1
  -1 -15   2 387.167 22.9885   1
  -1  15   2 446.030 26.8551   2
   1  15  -2 439.343 26.1216   2
   0 -15   2 12.6138 4.58937   1
   0 -15  -2 13.8888 5.65159   1
   0  15  -2 20.2290 6.39364   2
   0  15   2 27.4679 7.50529   2
  -1 -15  -2 252.311 16.3391   1
   1  15   2 246.811 19.0276   2
  -1  15  -2 245.832 17.6445   2
  -2 -15  -2 10.5673 5.96711   1
  -2  15  -2 9.32264 5.35809   2
   2  15   2 26.8120 7.87354   2
  -3 -15  -2 1.63991 5.79464   1
  -3  15  -2 13.7276 5.80760   2
   3  15   2 11.8869 6.68377   2
  -4 -15  -2 49.7480 8.73230   1
   4  15   2 54.3574 10.0654   2
  -4  15  -2 53.0977 8.63680   2
  -5 -15  -2 -3.8816 5.80691   1
  -5  15  -2 2.67458 5.16958   2
   5  15   2 6.58710 5.77721   2
  -6 -15  -2 -0.4979 6.40416   1
  -6  15  -2 1.87670 5.24575   2
   6  15   2 -4.1313 5.20590   2
  -7 -15  -2 36.2760 9.43786   1
  -7  15  -2 57.8909 9.23655   2
   7  15   2 44.7331 9.61298   2
  -8 -15  -2 71.3630 11.7823   1
  -8  15  -2 84.9848 11.0155   2
   8  15   2 84.1195 11.9884   2
  -9 -15  -2 2.25080 7.59980   1
  -9 -15  -2 -4.1608 4.37291   3
  -9  15  -2 9.17343 5.89655   2
   9  15   2 4.05945 5.84985   2
 -10 -15  -2 39.3480 10.5067   1
 -10 -15  -2 40.0488 7.11894   3
 -10  15  -2 21.5458 8.03171   2
  10  15   2 57.1616 10.4168   2
 -11 -15  -2 5.17826 5.67438   3
 -11 -15  -2 -5.4262 7.28539   1
 -11  15  -2 -0.0830 5.75992   2
 -12 -15  -2 2.24674 5.60579   3
 -12 -15  -2 -3.5904 7.88503   1
  12 -15   2 -1.3838 4.12638   3
 -12  15  -2 -6.5869 6.44215   2
  13 -15   2 3.79660 4.58778   3
 -13 -15  -2 -11.862 7.64303   1
  13 -15   2 7.40001 6.60068   2
 -13 -15  -2 3.12316 5.87004   3
 -13  15  -2 6.94411 6.34955   2
 -14 -15  -2 -8.4448 8.90752   1
  14 -15   2 -0.5832 6.49998   2
  14 -15   2 -1.7448 4.74732   3
 -14 -15  -2 -1.3951 5.59862   3
 -14  15  -2 3.49466 6.95511   2
 -15 -15  -2 -13.313 8.74255   1
 -15 -15  -2 -13.919 4.85249   3
  15 -15   2 1.24992 5.34193   3
 -15 -16   2 -6.2195 7.47814   1
  15 -16  -2 9.86144 7.68452   2
 -15 -16   2 1.10783 5.35107   3
 -15  16   2 -6.3783 6.29852   2
 -14 -16   2 22.4315 9.22728   1
  14 -16  -2 36.3441 10.4212   2
 -14 -16   2 38.3020 7.35729   3
 -14  16   2 35.0034 10.2263   2
  14  16  -2 21.9329 8.08000   2
 -13 -16   2 15.1165 5.72149   3
  13 -16  -2 6.30633 7.03777   2
 -13 -16   2 2.23240 8.82059   1
 -13  16   2 10.1549 7.15660   2
  13  16  -2 1.38072 6.39980   2
 -12 -16   2 94.5638 13.7211   1
 -12 -16   2 90.8160 9.50055   3
  12  16  -2 116.806 14.6095   2
 -12  16   2 80.8031 12.6771   2
 -11 -16   2 -1.3721 6.82956   1
 -11 -16   2 -4.7483 4.25235   3
  11  16  -2 0.93868 6.19808   2
 -11  16   2 2.15228 6.46726   2
 -10 -16   2 19.7962 8.09758   1
 -10 -16   2 32.7797 6.05279   3
 -10  16   2 28.0394 8.72787   2
  10  16  -2 24.7883 8.55481   2
  -9 -16   2 30.8020 8.41790   1
  -9 -16   2 51.1297 6.61934   3
  -9  16   2 43.0383 9.29378   2
   9  16  -2 53.8311 10.0733   2
  -8 -16   2 -0.0905 5.97178   1
  -8 -16   2 0.45930 3.95713   3
  -8  16   2 -0.8111 5.25586   2
   8  16  -2 -8.7355 5.68155   2
  -7 -16   2 48.3255 6.18991   3
  -7 -16   2 31.4683 7.72081   1
   7  16  -2 28.7811 8.51800   2
  -7  16   2 35.6553 8.09492   2
  -6 -16   2 -6.1578 4.89018   1
  -6 -16   2 8.63722 4.04704   3
   6  16  -2 7.83028 6.52478   2
  -6  16   2 1.29309 5.72485   2
  -5 -16   2 12.1568 5.89654   1
  -5 -16   2 18.7312 4.45961   3
   5  16  -2 2.51327 6.40767   2
  -5  16   2 9.94260 5.99669   2
  -4 -16   2 53.4166 7.58927   1
  -4 -16   2 45.4990 5.68790   3
   4  16  -2 36.9445 8.60705   2
  -4  16   2 52.4070 9.28914   2
  -3 -16   2 11.0984 5.47875   1
   3  16  -2 32.6385 7.91873   2
  -3  16   2 27.4476 7.51229   2
  -2 -16   2 41.9615 6.72135   1
   2  16  -2 17.3302 7.11985   2
  -2  16   2 26.6523 7.15200   2
  -1 -16   2 19.6145 5.20600   1
   1  16  -2 32.3725 7.57294   2
  -1  16   2 35.8481 8.27847   2
   0 -16  -2 16.4437 5.77921   1
   0  16   2 27.1435 7.75758   2
   0  16  -2 23.6032 7.51514   2
  -1 -16  -2 122.728 11.5832   1
   1  16   2 148.888 16.0626   2
  -1  16  -2 130.440 13.6162   2
  -2 -16  -2 70.3200 9.00749   1
   2  16   2 90.6136 12.6255   2
  -2  16  -2 84.2661 10.9254   2
  -3 -16  -2 18.7041 6.47247   1
  -3  16  -2 27.7285 7.10563   2
   3  16   2 16.4907 7.48438   2
  -4 -16  -2 1.59623 6.64079   1
  -4  16  -2 3.91971 5.67924   2
   4  16   2 1.64870 6.20391   2
  -5 -16  -2 72.8934 10.8921   1
  -5  16  -2 76.1797 10.4241   2
   5  16   2 61.7589 11.8762   2
  -6 -16  -2 23.2557 8.15778   1
   6  16   2 15.1635 7.58297   2
  -6  16  -2 26.0454 7.66955   2
  -7 -16  -2 11.4346 8.22953   1
  -7  16  -2 2.85060 5.39654   2
   7  16   2 5.05375 6.25070   2
  -8 -16  -2 -3.1335 6.55970   1
   8  16   2 -8.7608 5.58257   2
  -8  16  -2 -3.7236 5.12892   2
  -9 -16  -2 8.44135 7.81144   1
  -9  16  -2 14.0411 7.36247   2
   9  16   2 6.56429 7.00850   2
 -10 -16  -2 14.9740 9.07300   1
 -10 -16  -2 8.59852 5.32572   3
 -10  16  -2 1.05166 5.80913   2
  10  16   2 11.0165 6.45312   2
 -11 -16  -2 -12.947 7.21378   1
 -11 -16  -2 2.69043 5.30284   3
 -11  16  -2 15.4117 6.98879   2
 -12 -16  -2 0.04887 5.53746   3
 -12 -16  -2 -1.5605 8.14706   1
 -12  16  -2 -8.9246 6.30355   2
  13 -16   2 4.76161 5.07780   3
  13 -16   2 4.21660 8.03670   2
 -13 -16  -2 -14.397 8.34153   1
 -13 -16  -2 0.42562 5.50273   3
 -13  16  -2 5.41691 7.55402   2
 -14 -16  -2 6.69688 9.19117   1
  14 -16   2 4.33950 8.26371   2
  14 -16   2 8.81403 5.32537   3
 -14 -16  -2 -2.9784 5.79709   3
 -14  16  -2 19.2799 8.17070   2
 -14 -17   2 -5.1739 8.15983   1
 -14 -17   2 10.3903 5.87555   3
  14 -17  -2 17.0351 9.05279   2
  14  17  -2 13.0093 7.58968   2
 -14  17   2 6.91817 7.98379   2
 -13 -17   2 31.1140 6.64876   3
  13 -17  -2 12.7346 7.88332   2
 -13 -17   2 8.47667 8.15672   1
  13  17  -2 18.0185 8.06918   2
 -13  17   2 12.7698 7.58516   2
 -12 -17   2 -0.2638 4.83026   3
 -12 -17   2 -7.5420 6.94150   1
 -12  17   2 5.29292 7.13670   2
  12  17  -2 0.94473 6.37395   2
 -11 -17   2 -3.1854 4.48896   3
 -11 -17   2 5.51211 7.53223   1
  11  17  -2 -2.8131 5.78833   2
 -11  17   2 6.30232 7.58523   2
 -10 -17   2 9.58818 4.75374   3
 -10 -17   2 -7.1670 7.18020   1
  10  17  -2 9.31952 6.80967   2
 -10  17   2 1.58989 5.95939   2
  -9 -17   2 -10.058 5.53826   1
  -9 -17   2 2.94229 4.25551   3
  -9  17   2 0.37581 5.82921   2
   9  17  -2 1.84406 6.06698   2
  -8 -17   2 25.0699 7.46688   1
  -8 -17   2 23.0821 5.22193   3
   8  17  -2 33.0154 9.00112   2
  -8  17   2 38.0932 8.81322   2
  -7 -17   2 69.6032 10.1132   1
  -7 -17   2 87.8364 8.23722   3
   7  17  -2 57.8489 11.5312   2
  -7  17   2 109.293 12.9619   2
  -6 -17   2 71.9868 10.1873   1
  -6 -17   2 98.2223 8.44039   3
  -6  17   2 103.360 13.1115   2
   6  17  -2 104.062 13.6934   2
  -5 -17   2 182.096 11.5764   3
  -5 -17   2 168.020 13.6496   1
   5  17  -2 171.524 17.7861   2
  -5  17   2 162.376 17.0415   2
  -4 -17   2 131.920 11.5407   1
   4  17  -2 145.130 15.7279   2
  -4  17   2 126.082 14.4155   2
  -3 -17   2 137.281 12.4391   1
  -3  17   2 130.116 15.3308   2
   3  17  -2 149.772 15.9568   2
  -2 -17   2 31.4494 6.36356   1
   2  17  -2 40.0131 8.94388   2
  -2  17   2 37.4856 8.64835   2
  -1 -17   2 2.72443 4.38485   1
   1  17  -2 3.01953 5.31327   2
  -1  17   2 11.1550 7.42552   2
   0  17   2 -2.7134 5.43008   2
   0  17  -2 -5.4910 4.77492   2
  -1 -17  -2 -5.7175 4.58944   1
   1  17   2 -4.6153 6.46851   2
  -1  17  -2 -4.6402 4.78330   2
  -2 -17  -2 33.2229 7.52470   1
  -2  17  -2 51.4496 9.21834   2
   2  17   2 42.5072 10.0219   2
  -3 -17  -2 154.764 14.4215   1
  -3  17  -2 182.824 15.1084   2
   3  17   2 170.970 18.6979   2
  -4 -17  -2 39.8490 8.88152   1
  -4  17  -2 65.8999 10.3685   2
   4  17   2 46.6878 10.9397   2
  -5 -17  -2 36.5979 9.13968   1
  -5  17  -2 71.4786 10.4187   2
   5  17   2 29.3997 9.40085   2
  -6 -17  -2 0.88251 7.12087   1
  -6  17  -2 12.8198 6.44191   2
   6  17   2 13.0903 7.19220   2
  -7 -17  -2 -7.6924 6.13038   1
  -7  17  -2 8.62807 6.28298   2
   7  17   2 10.4330 7.29579   2
  -8 -17  -2 1.86826 7.37168   1
  -8  17  -2 14.6722 6.78247   2
   8  17   2 13.4304 7.37716   2
  -9 -17  -2 -9.3586 8.12787   1
   9  17   2 9.07355 7.33312   2
  -9  17  -2 4.56222 6.27826   2
 -10 -17  -2 1.49120 5.10983   3
 -10 -17  -2 -1.8044 7.95355   1
 -10  17  -2 -10.473 5.84950   2
  10  17   2 -5.3383 6.15613   2
 -11 -17  -2 -2.5265 5.14032   3
 -11 -17  -2 -11.185 7.61370   1
 -11  17  -2 -2.6978 6.54366   2
 -12 -17  -2 -20.313 7.03082   1
 -12 -17  -2 8.60643 5.92309   3
 -12  17  -2 0.81578 7.39045   2
  13 -17   2 6.78258 8.42893   2
 -13 -17  -2 2.69482 5.85451   3
 -13 -17  -2 -6.8400 7.67038   1
 -13  17  -2 13.2563 8.20818   2
  13 -18  -2 50.3344 11.7135   2
 -13 -18   2 33.7092 10.3579   1
 -13 -18   2 49.0236 7.68430   3
 -13  18   2 42.9295 11.0931   2
  13  18  -2 65.1516 12.2216   2
 -12 -18   2 1.40706 5.03085   3
 -12 -18   2 -2.3102 7.05759   1
 -12  18   2 1.23063 6.95175   2
  12  18  -2 6.81455 7.22858   2
 -11 -18   2 47.0654 7.27153   3
 -11 -18   2 47.6038 10.3643   1
  11  18  -2 34.1845 10.4267   2
 -11  18   2 60.9854 10.9948   2
 -10 -18   2 7.36373 4.92685   3
 -10 -18   2 -7.8967 6.39246   1
  10  18  -2 1.36887 7.25206   2
 -10  18   2 -4.4957 5.96962   2
  -9 -18   2 -5.0644 5.74802   1
  -9 -18   2 1.77444 4.45118   3
   9  18  -2 11.1452 7.29481   2
  -9  18   2 -3.1210 5.51642   2
  -8 -18   2 9.03585 4.43124   3
  -8 -18   2 -13.346 6.18972   1
   8  18  -2 -6.4641 5.63373   2
  -8  18   2 8.47809 6.48347   2
  -7 -18   2 -3.4962 3.78827   3
  -7 -18   2 -4.1462 5.52519   1
   7  18  -2 1.58274 6.67791   2
  -7  18   2 5.50345 6.12254   2
  -6 -18   2 7.63769 4.32114   3
  -6 -18   2 -3.8786 5.20444   1
   6  18  -2 0.60231 6.21816   2
  -6  18   2 3.23940 7.02816   2
  -5 -18   2 9.85971 6.39748   1
  -5 -18   2 11.7367 4.54327   3
   5  18  -2 15.5302 7.99963   2
  -5  18   2 9.09234 6.76874   2
  -4 -18   2 4.89983 5.77838   1
   4  18  -2 17.6175 7.58676   2
  -4  18   2 14.5584 7.51393   2
  -3 -18   2 81.2144 9.63883   1
   3  18  -2 102.123 13.6528   2
  -3  18   2 100.242 13.6316   2
  -2 -18   2 -6.1456 4.34546   1
   2  18  -2 -1.9591 6.03850   2
  -2  18   2 5.10762 6.16831   2
   1  18  -2 9.24455 6.58754   2
  -1  18   2 9.97984 6.85405   2
   0  18  -2 9.69188 6.68167   2
   0  18   2 -4.5714 6.75568   2
   1  18   2 130.217 16.2276   2
  -1  18  -2 107.683 13.8260   2
  -2 -18  -2 65.7413 9.26787   1
  -2  18  -2 96.8327 12.5538   2
   2  18   2 55.8225 11.7654   2
  -3 -18  -2 31.4375 7.45177   1
   3  18   2 51.7257 11.3147   2
  -3  18  -2 37.4590 8.60556   2
  -4 -18  -2 -7.1294 5.44881   1
  -4  18  -2 -2.3692 5.58146   2
   4  18   2 -1.8154 6.46548   2
  -5 -18  -2 9.63319 7.58713   1
  -5  18  -2 24.5410 7.66835   2
   5  18   2 -0.6725 6.82366   2
  -6 -18  -2 -9.1160 6.68348   1
  -6  18  -2 -3.0882 5.27871   2
   6  18   2 -4.8554 5.76817   2
  -7 -18  -2 15.2145 8.20421   1
  -7  18  -2 23.6096 7.76956   2
   7  18   2 20.5210 8.35435   2
  -8 -18  -2 -0.9498 7.32431   1
   8  18   2 3.60762 6.87125   2
  -8  18  -2 20.9926 7.63041   2
  -9 -18  -2 10.4552 8.15179   1
  -9  18  -2 -5.7930 6.13712   2
   9  18   2 10.8139 8.02104   2
 -10 -18  -2 -3.5353 7.84176   1
 -10  18  -2 8.11372 6.99702   2
 -11 -18  -2 -6.1829 7.82836   1
 -11 -18  -2 13.2653 6.01049   3
 -11  18  -2 12.1204 7.50489   2
 -12 -18  -2 -2.7340 8.21196   1
 -12 -18  -2 -2.5286 5.54536   3
 -12  18  -2 -2.1310 6.76107   2
  12  19  -2 9.79595 8.61120   2
 -12  19   2 1.40335 7.65640   2
 -11 -19   2 -4.5874 7.61006   1
 -11 -19   2 -2.3100 4.57506   3
 -11  19   2 -3.0020 6.71408   2
  11  19  -2 10.6286 7.47369   2
 -10 -19   2 4.15827 4.75513   3
 -10 -19   2 0.36834 6.99029   1
 -10  19   2 0.02222 6.84386   2
  10  19  -2 6.55314 7.20949   2
  -9 -19   2 6.08246 7.49817   1
  -9 -19   2 7.07971 4.75787   3
  -9  19   2 12.5877 7.54277   2
   9  19  -2 0.11279 6.17625   2
  -8 -19   2 -4.1253 6.58467   1
  -8 -19   2 4.01471 4.26209   3
  -8  19   2 8.27096 6.83083   2
   8  19  -2 4.54562 7.41635   2
  -7 -19   2 15.8181 7.01305   1
  -7 -19   2 20.4985 5.19922   3
   7  19  -2 25.2815 9.23835   2
  -7  19   2 10.6005 7.11590   2
  -6 -19   2 62.6636 9.25972   1
  -6 -19   2 55.1808 6.87330   3
  -6  19   2 65.4925 11.9955   2
   6  19  -2 65.5659 12.7595   2
  -5 -19   2 88.5931 10.5453   1
   5  19  -2 80.9302 13.2178   2
  -5  19   2 77.1603 12.5538   2
  -4 -19   2 13.0825 6.37092   1
  -4  19   2 21.7079 8.24105   2
   4  19  -2 22.8961 9.50374   2
  -3 -19   2 -6.3346 4.83466   1
   3  19  -2 1.91208 6.93476   2
  -3  19   2 -2.5691 6.33964   2
  -2  19   2 12.3282 7.75102   2
   2  19  -2 5.37147 7.77953   2
   1  19  -2 44.9469 10.2852   2
  -1  19   2 32.9934 9.52191   2
   0  19  -2 57.3728 10.4606   2
   0  19   2 62.7905 12.1054   2
   1  19   2 3.97161 7.73347   2
  -1  19  -2 7.97934 6.73592   2
  -2 -19  -2 18.5295 6.26838   1
   2  19   2 11.5322 7.89564   2
  -2  19  -2 35.6215 8.79644   2
  -3 -19  -2 8.38356 6.63011   1
   3  19   2 13.9149 9.24219   2
  -3  19  -2 23.3788 7.89645   2
  -4 -19  -2 3.44577 6.74284   1
   4  19   2 -0.2229 8.06146   2
  -4  19  -2 6.48198 6.86026   2
  -5 -19  -2 4.90112 7.01067   1
   5  19   2 10.5597 7.86873   2
  -5  19  -2 0.69795 6.07528   2
  -6 -19  -2 1.83881 7.45650   1
  -6  19  -2 19.9383 8.61120   2
   6  19   2 10.9096 9.21345   2
  -7 -19  -2 30.9755 8.66768   1
  -7  19  -2 18.4807 7.72549   2
   7  19   2 6.55992 8.48134   2
  -8 -19  -2 -4.9524 7.97033   1
  -8  19  -2 -0.1950 7.13811   2
   8  19   2 -4.2369 7.72407   2
  -9 -19  -2 37.4150 11.0869   1
   9  19   2 24.4453 9.77085   2
  -9  19  -2 39.7844 9.50570   2
 -10 -19  -2 -15.245 7.93661   1
 -10  19  -2 -9.7892 7.11587   2
 -11  19  -2 -3.2426 6.46890   2
 -10 -20   2 6.81445 5.04886   3
 -10 -20   2 7.33956 7.54438   1
  10  20  -2 9.74049 7.59289   2
 -10  20   2 16.1627 8.59261   2
  -9 -20   2 13.4198 5.29310   3
  -9 -20   2 12.9501 8.00407   1
  -9  20   2 14.2648 7.87827   2
   9  20  -2 9.98476 7.47337   2
  -8 -20   2 3.83587 4.52646   3
  -8 -20   2 -0.6917 6.21590   1
   8  20  -2 7.01809 7.39274   2
  -8  20   2 -0.0848 6.67638   2
  -7 -20   2 62.0219 7.30208   3
  -7 -20   2 33.4498 8.97005   1
  -7  20   2 61.0379 11.3862   2
   7  20  -2 46.8393 11.7213   2
  -6 -20   2 -12.572 5.57769   1
  -6 -20   2 1.66225 4.27453   3
   6  20  -2 -9.3274 6.53460   2
  -6  20   2 12.0223 7.51531   2
  -5 -20   2 -2.7244 5.01115   1
   5  20  -2 0.56820 7.39129   2
  -5  20   2 3.26060 6.70448   2
  -4 -20   2 3.80634 5.66680   1
   4  20  -2 8.87235 9.26931   2
  -4  20   2 -4.1078 6.24676   2
   3  20  -2 -1.8782 6.32747   2
  -3  20   2 -6.6684 5.67335   2
  -2  20   2 2.45590 6.89465   2
   2  20  -2 -9.3253 5.71588   2
  -1  20   2 32.0835 9.90432   2
   1  20  -2 35.9056 9.95251   2
   0  20   2 5.41920 7.65696   2
   0  20  -2 10.2970 7.75351   2
  -1  20  -2 47.9955 10.4375   2
   1  20   2 58.1733 12.5720   2
  -2  20  -2 11.0032 7.52125   2
   2  20   2 -8.5331 7.30606   2
  -3 -20  -2 34.6533 7.65264   1
  -3  20  -2 38.1800 9.34289   2
   3  20   2 29.4841 10.0874   2
  -4 -20  -2 5.22354 7.11271   1
   4  20   2 9.99104 8.21991   2
  -4  20  -2 7.60431 7.13599   2
  -5 -20  -2 -6.1444 6.04890   1
   5  20   2 -6.6801 6.55405   2
  -5  20  -2 -5.9462 5.79201   2
  -6 -20  -2 -16.033 6.63449   1
  -6  20  -2 0.75889 6.49337   2
   6  20   2 -7.2971 7.01095   2
  -7 -20  -2 5.08419 7.38488   1
   7  20   2 -7.3035 6.85060   2
  -7  20  -2 9.47460 7.08512   2
  -8 -20  -2 -13.627 6.70988   1
   8  20   2 -6.2093 8.21608   2
  -8  20  -2 -1.3327 6.66877   2
  -9 -20  -2 1.64449 8.06785   1
  -9  20  -2 7.42886 7.97363   2
   9  20   2 14.4162 8.69778   2
  -8 -21   2 14.7960 5.10083   3
  -8 -21   2 2.39435 6.49727   1
   8  21  -2 8.39569 8.65784   2
  -8  21   2 -6.9768 6.00570   2
  -7 -21   2 -3.9671 5.65229   1
  -7 -21   2 3.57262 4.61263   3
   7  21  -2 0.29924 8.69723   2
  -7  21   2 -11.143 7.16867   2
  -6 -21   2 3.11753 5.92151   1
  -6  21   2 23.9057 8.58375   2
   6  21  -2 -4.1715 9.16487   2
  -5 -21   2 4.17868 6.01476   1
  -5  21   2 -1.3568 6.87027   2
   5  21  -2 0.31627 8.01658   2
   4  21  -2 6.76418 8.86401   2
  -4  21   2 -5.4841 6.49719   2
  -3  21   2 12.5162 8.56315   2
   3  21  -2 16.2960 9.78624   2
  -2  21   2 5.68251 8.39123   2
   2  21  -2 15.5503 8.32661   2
   1  21  -2 33.8341 10.1515   2
  -1  21   2 50.0184 11.8760   2
   0  21   2 18.7448 8.73875   2
   0  21  -2 8.41771 7.82129   2
   1  21   2 -6.4548 8.39276   2
  -1  21  -2 -1.6880 6.06420   2
   2  21   2 2.40001 9.24370   2
  -2  21  -2 6.02167 7.30727   2
   3  21   2 1.83912 9.18521   2
  -3  21  -2 -0.3881 7.26466   2
   4  21   2 -2.7677 6.88929   2
  -4  21  -2 -2.2534 6.22795   2
  -5 -21  -2 -8.3242 6.77177   1
  -5  21  -2 -6.7836 5.69990   2
   5  21   2 2.55168 7.42150   2
  -6 -21  -2 -7.6570 6.29556   1
   6  21   2 0.43771 8.90429   2
  -6  21  -2 -3.6532 7.46035   2
  -7 -21  -2 0.10747 7.11236   1
   7  21   2 -0.4583 6.97854   2
  -7  21  -2 11.2253 8.30294   2
  -6  22   2 14.1654 8.50715   2
   6  22  -2 -6.0848 7.37639   2
  -5  22   2 16.5382 9.07950   2
   5  22  -2 -1.3296 7.78606   2
   4  22  -2 -10.120 8.21345   2
  -4  22   2 9.93955 8.61192   2
  -3  22   2 32.3422 10.5842   2
   3  22  -2 33.0536 11.1828   2
   2  22  -2 5.60056 9.35995   2
  -2  22   2 -9.0912 7.84842   2
   1  22  -2 7.48133 7.88987   2
  -1  22   2 17.2928 9.77283   2
   0  22  -2 11.9768 8.61061   2
   0  22   2 28.9727 11.0533   2
   1  22   2 14.2649 9.47961   2
  -1  22  -2 6.46099 7.48745   2
   2  22   2 14.4433 10.0076   2
  -2  22  -2 43.7326 10.8118   2
   3  22   2 3.68656 8.40803   2
  -3  22  -2 3.16202 7.28235   2
   4  22   2 1.06419 8.38527   2
  -4  22  -2 -5.5430 6.19568   2
  -5  22  -2 4.52672 7.49018   2
   5  22   2 7.13984 9.58055   2
  21   0  -3 5.39403 4.43067   3
  20   0  -3 8.06588 4.73356   3
  19   0  -3 1.03026 4.16557   3
  19   0  -3 -0.2502 4.95368   2
  18   0  -3 5.96483 4.38060   3
  18   0  -3 -4.1888 4.62237   2
  17   0  -3 139.761 10.9166   3
  17   0  -3 131.683 12.7364   2
  16   0  -3 -5.2855 4.17870   2
  16   0  -3 3.65108 4.05668   3
  15   0  -3 297.078 17.6183   3
  15   0  -3 313.579 19.5510   2
  14   0  -3 1.55890 5.00903   2
  14   0  -3 -2.0898 3.53009   3
 -14   0   3 -0.7060 1.98141   3
  13   0  -3 56.2642 6.84899   3
  13   0  -3 62.8934 8.25261   2
 -13   0   3 54.7010 7.14147   1
 -13   0   3 56.5520 4.68366   3
  12   0  -3 -0.5284 4.08198   2
 -12   0   3 3.09492 3.55008   1
  12   0  -3 2.51123 3.27454   3
 -12   0   3 -2.8694 1.84507   3
 -11   0   3 1094.44 55.7717   1
  11   0  -3 1151.97 56.7831   2
 -11   0   3 1151.83 51.0329   3
  11   0  -3 1123.07 53.1044   3
  10   0  -3 3.28326 3.61449   2
 -10   0   3 -1.3017 1.62231   3
  10   0  -3 -1.5593 2.64783   3
 -10   0   3 1.01898 2.75545   1
  -9   0   3 5.16917 2.62842   1
   9   0  -3 4.70113 3.37026   2
  -9   0   3 11.3598 1.96261   3
   9   0  -3 5.05890 3.00798   3
  -8   0   3 2.76843 1.94355   1
   8   0  -3 -1.2082 2.16852   3
   8   0  -3 -3.0265 2.48407   2
  -8   0   3 -0.2115 1.15529   3
  -7   0   3 2.70810 1.79615   1
  -7   0   3 7.15446 1.28671   3
   7   0  -3 1.26602 2.65896   2
   6   0  -3 1.71654 2.19522   2
  -6   0   3 -0.5674 1.43398   1
   4   0  -3 -0.0452 0.63289   2
  -4   0   3 -0.2378 0.96548   1
  -3   0   3 32.3229 2.66697   1
   3   0  -3 30.6615 3.63175   2
  -2   0   3 0.32167 0.68335   1
   2   0  -3 -0.3011 0.98034   2
   1   0  -3 2089.31 96.4884   2
   0   0   3 8.96747 2.16131   1
   1   0   3 7.84433 2.16511   1
   2   0   3 0.02623 1.39695   1
   3   0   3 2348.30 113.124   2
  -3   0  -3 2602.70 117.085   1
   3   0   3 2414.52 116.505   1
   4   0   3 -1.9927 2.13027   1
   4   0   3 -3.4047 1.15022   2
  -4   0  -3 -2.8152 2.47459   1
   4   0   3 -5.2424 0.62599   3
  -5   0  -3 -1.0175 2.34482   3
   5   0   3 -0.1046 1.49757   2
   5   0   3 -3.1025 0.78069   3
  -5   0  -3 -3.1553 2.64778   1
   5   0   3 -3.0830 2.13378   1
   6   0   3 3.95061 2.69628   1
  -6   0  -3 2.85657 2.32149   1
   6   0   3 0.22821 1.58140   2
   6   0   3 0.30357 0.92300   3
  -6   0  -3 2.14990 3.05267   3
  -7   0  -3 98.4298 7.39682   3
  -7   0  -3 109.396 8.76910   1
   7   0   3 56.9243 5.42114   2
  -8   0  -3 1.42610 3.41639   3
   8   0   3 -0.7211 0.71684   3
   8   0   3 -0.0554 2.08695   2
  -8   0  -3 -2.8078 3.82830   1
  -9   0  -3 493.665 29.1943   1
   9   0   3 548.373 27.1994   2
  10   0   3 2.38141 3.22779   2
 -10   0  -3 -2.1907 3.93166   3
  10   0   3 -0.1460 2.34979   3
 -10   0  -3 -7.0447 4.92449   1
  11   0   3 1010.29 45.7194   3
 -11   0  -3 896.194 50.3399   1
 -11   0  -3 882.921 46.3124   3
  11   0   3 1060.45 48.0834   2
 -12   0  -3 1.57401 4.30159   3
  12   0   3 0.87895 3.08621   3
 -12   0  -3 -5.4360 5.51323   1
  12   0   3 -0.7138 3.39767   2
 -13   0  -3 267.645 17.2474   3
  13   0   3 299.413 16.2131   3
 -14   0  -3 0.51531 4.48823   3
  14   0   3 3.09046 3.45475   3
  15   0   3 12.7926 4.07857   3
 -15   0  -3 8.89542 5.11796   3
  16   0   3 -1.7903 3.58555   3
 -16   0  -3 -3.9304 4.29865   3
 -17   0  -3 -1.2057 4.51414   3
  17   0   3 4.40962 3.98004   3
 -18   0  -3 -3.9686 4.31929   3
  18   0   3 0.44167 3.70654   3
  19   0   3 10.2221 4.26433   3
  21  -1  -3 5.74397 4.69980   3
  21   1  -3 -0.7067 3.97122   3
  20  -1  -3 16.6256 5.42887   3
  20   1  -3 18.4750 5.21376   3
  19  -1  -3 61.1991 9.01367   2
  19  -1  -3 50.4211 7.32335   3
  19   1  -3 53.5535 7.08862   3
  19   1  -3 64.9591 9.43001   2
  18  -1  -3 47.8806 8.02527   2
  18  -1  -3 41.9857 6.80540   3
  18   1  -3 62.2671 7.50258   3
  18   1  -3 59.0726 8.61778   2
  17  -1  -3 234.917 16.6892   2
  17  -1  -3 204.703 14.2793   3
  17   1  -3 227.141 16.4658   2
  17   1  -3 226.344 14.2265   3
  16  -1  -3 71.1307 9.36630   2
  16  -1  -3 61.1065 7.68500   3
  16   1  -3 49.2803 6.99156   3
  16   1  -3 73.4019 9.03959   2
  15  -1  -3 1.28264 4.09046   3
 -15  -1   3 4.39105 2.82763   3
  15  -1  -3 8.20481 4.96684   2
  15   1  -3 3.68225 5.06573   2
  15   1  -3 2.50108 4.03137   3
 -14  -1   3 181.982 13.8410   1
  14  -1  -3 170.808 12.1217   3
  14  -1  -3 165.397 13.3460   2
 -14  -1   3 181.067 10.4322   3
  14   1  -3 184.702 12.2114   3
  14   1  -3 202.818 14.5690   2
 -13  -1   3 10.3277 2.88151   3
 -13  -1   3 6.22333 4.49501   1
  13  -1  -3 3.98074 4.29088   2
  13  -1  -3 1.71566 3.49822   3
  13   1  -3 4.41204 3.65449   3
  13   1  -3 11.4876 5.40561   2
 -12  -1   3 298.972 17.4957   1
 -12  -1   3 290.851 14.5489   3
  12  -1  -3 269.712 18.0414   2
  12  -1  -3 276.358 16.1155   3
 -12   1   3 264.363 13.1468   3
  12   1  -3 310.227 18.4976   2
  12   1  -3 288.489 16.2405   3
 -12   1   3 262.420 16.1345   1
  11  -1  -3 1024.67 49.3065   3
  11  -1  -3 1092.23 53.2082   2
 -11  -1   3 1048.55 52.3655   1
 -11  -1   3 1004.12 47.5587   3
 -11   1   3 1046.90 46.5473   3
  11   1  -3 1047.68 52.7733   2
  11   1  -3 1078.16 49.5307   3
 -11   1   3 1025.57 51.2939   1
 -10  -1   3 833.683 37.7121   3
 -10  -1   3 793.339 41.4872   1
  10  -1  -3 842.063 42.5603   2
  10  -1  -3 837.072 39.3794   3
 -10   1   3 815.061 36.6970   3
 -10   1   3 821.504 40.6184   1
  10   1  -3 790.327 42.1923   2
  10   1  -3 833.021 39.5444   3
   9  -1  -3 1536.73 69.0775   3
  -9  -1   3 1502.65 67.5025   3
   9  -1  -3 1522.80 73.6690   2
  -9  -1   3 1548.44 73.0943   1
   9   1  -3 1464.89 73.3788   2
  -9   1   3 1507.88 66.5941   3
   9   1  -3 1462.14 69.1721   3
  -8  -1   3 1141.34 54.9553   1
   8  -1  -3 1168.47 52.0055   3
   8  -1  -3 1123.21 55.9015   2
  -8  -1   3 1207.74 50.7014   3
   8   1  -3 1041.54 52.0480   3
  -8   1   3 1082.52 54.0365   1
   8   1  -3 1098.98 55.5593   2
   7  -1  -3 347.831 20.5803   2
  -7  -1   3 394.981 17.3831   3
  -7  -1   3 335.303 19.1799   1
  -7   1   3 346.366 20.7245   2
  -7   1   3 393.597 18.8011   1
   7   1  -3 385.780 20.7180   2
   7   1  -3 354.973 18.6867   3
   6  -1  -3 238.960 14.0618   2
  -6  -1   3 211.334 12.4102   1
   6   1  -3 219.034 13.5981   2
  -6   1   3 222.109 13.9909   2
  -6   1   3 248.537 12.0728   1
  -5   1   3 114.237 8.34661   2
   4  -1  -3 0.80766 0.68041   2
  -4  -1   3 14.8713 2.00284   1
  -4   1   3 10.4609 1.48872   1
   3  -1  -3 625.624 32.9338   2
  -3  -1   3 716.915 32.4953   1
   3   1  -3 665.149 32.6183   2
  -3   1   3 690.423 32.1704   1
  -3   1   3 641.008 33.0121   2
   2  -1  -3 1264.41 62.4499   2
  -2  -1   3 1253.58 62.6430   1
  -2   1   3 1277.74 62.4831   2
   2   1  -3 1402.51 62.1309   2
  -2   1   3 1426.99 62.6661   1
  -1  -1   3 77.4285 4.50095   1
  -1   1   3 76.1705 4.67269   1
   1   1  -3 76.0027 4.45963   2
  -1   1   3 68.8228 4.66493   2
   1  -1   3 1672.78 79.6780   1
   1   1   3 1709.28 80.8728   1
   2  -1   3 140.956 8.08825   1
  -2  -1  -3 143.906 9.54716   1
   2   1   3 121.359 8.70256   1
  -3  -1  -3 350.546 19.9298   1
   3  -1   3 382.220 18.9621   1
   3   1   3 334.991 19.3187   1
  -3   1  -3 360.705 17.6496   2
   3   1   3 343.959 17.3611   2
   4  -1   3 0.33039 1.77619   1
  -4  -1  -3 6.24385 3.30178   1
   4  -1   3 0.26578 1.37340   3
   4  -1   3 1.33180 1.27631   2
   4   1   3 3.05438 2.33059   1
   4   1   3 1.14819 1.14180   2
  -4   1  -3 1.14578 2.26469   3
   4   1   3 -0.0991 0.57944   3
  -4   1  -3 0.23125 1.24990   2
  -4   1  -3 3.28078 2.40785   1
   5  -1   3 2151.21 91.8010   3
   5  -1   3 1919.80 97.2792   1
  -5  -1  -3 2178.73 92.0715   3
   5  -1   3 2170.62 95.4466   2
  -5   1  -3 2175.89 98.1196   1
   5   1   3 1954.83 97.8693   1
  -5   1  -3 2014.14 95.4030   2
   5   1   3 1863.71 91.0885   3
  -5   1  -3 2056.51 92.0390   3
   5   1   3 1929.02 95.1003   2
   6  -1   3 60.8645 5.16816   2
  -6  -1  -3 63.5196 7.67552   1
   6  -1   3 51.0377 5.65911   1
  -6  -1  -3 85.7127 7.10041   3
   6  -1   3 63.3759 5.77272   3
  -6   1  -3 49.1290 6.17707   1
   6   1   3 55.7220 4.73728   3
   6   1   3 54.1008 5.19410   2
  -6   1  -3 53.1622 5.36540   2
  -6   1  -3 60.1793 6.13229   3
   7  -1   3 -0.3202 2.09681   3
   7  -1   3 0.65622 0.92155   2
  -7  -1  -3 3.38037 4.18998   1
  -7  -1  -3 -0.8772 3.00170   3
  -7   1  -3 -0.7459 2.28506   2
  -7   1  -3 -1.1779 2.06873   1
   7   1   3 -3.1684 1.65469   3
   7   1   3 -0.9819 1.56852   2
  -7   1  -3 -2.5428 2.82005   3
   8  -1   3 73.9059 6.58268   3
  -8  -1  -3 53.0601 6.62957   3
   8  -1   3 72.8722 6.65824   2
  -8  -1  -3 58.0144 8.00784   1
   8   1   3 72.0193 6.30352   3
  -8   1  -3 68.3909 7.10532   3
  -8   1  -3 59.2416 7.52106   1
   8   1   3 73.6484 6.09514   2
  -9  -1  -3 407.190 24.5494   1
  -9  -1  -3 388.392 21.8565   3
   9  -1   3 405.820 22.0109   2
  -9   1  -3 391.430 23.4891   1
   9   1   3 447.844 22.0960   2
   9   1   3 401.710 20.7495   3
  10  -1   3 389.849 19.9807   2
 -10  -1  -3 337.890 19.7369   3
 -10  -1  -3 299.642 21.8973   1
  10  -1   3 344.830 18.7079   3
 -10   1  -3 333.344 21.3710   1
  10   1   3 392.758 19.8342   2
 -10   1  -3 301.658 19.1672   3
  10   1   3 383.531 18.6945   3
 -11  -1  -3 -1.7167 4.26679   3
  11  -1   3 0.68320 3.46439   2
 -11  -1  -3 12.2800 6.78904   1
  11  -1   3 4.67737 3.24543   3
 -11   1  -3 -0.2977 5.60586   1
 -11   1  -3 6.10588 4.40369   3
  11   1   3 5.81092 3.37945   3
  11   1   3 4.83391 3.36679   2
 -12  -1  -3 98.0407 11.4292   1
  12  -1   3 76.2228 7.96574   2
 -12  -1  -3 62.4597 7.87074   3
  12  -1   3 85.7338 8.05247   3
  12   1   3 90.0979 8.39055   2
 -12   1  -3 73.8030 8.47778   3
  12   1   3 81.8916 7.28304   3
 -13  -1  -3 13.5062 5.26114   3
 -13  -1  -3 24.0767 7.36357   1
  13  -1   3 10.5227 3.97939   3
 -13   1  -3 24.3215 5.75305   3
  13   1   3 16.4033 4.20048   3
 -14  -1  -3 16.1158 5.59407   3
  14  -1   3 13.3729 4.22202   3
 -14   1  -3 16.8457 5.36771   3
  14   1   3 20.5018 4.41245   3
 -15  -1  -3 -2.9614 4.32974   3
  15  -1   3 4.93466 3.88899   3
  15   1   3 -3.0550 3.12064   3
 -15   1  -3 -3.7396 4.11000   3
  16  -1   3 45.7483 6.21078   3
 -16  -1  -3 38.6155 7.00703   3
  16   1   3 43.7704 5.53695   3
 -16   1  -3 35.0299 6.42089   3
 -17  -1  -3 8.08177 5.29102   3
  17  -1   3 20.3601 4.80441   3
  17   1   3 21.3058 4.50606   3
 -17   1  -3 16.3151 5.16186   3
 -18  -1  -3 30.1170 6.23356   3
  18  -1   3 38.0957 5.91686   3
 -19  -1  -3 53.6528 7.10100   3
  19  -1   3 52.0170 6.43971   3
  21  -2  -3 3.91821 4.75982   3
  20  -2  -3 6.02083 5.04887   3
  19  -2  -3 21.2594 5.60754   3
  19  -2  -3 21.1941 7.08980   2
  19   2  -3 31.1218 7.95493   2
  19   2  -3 18.7834 5.11948   3
  18  -2  -3 43.6969 8.35794   2
  18  -2  -3 40.4110 6.82096   3
  18   2  -3 54.6552 8.49321   2
  18   2  -3 47.2441 6.60153   3
  17  -2  -3 12.2137 6.38388   2
  17  -2  -3 10.2646 4.85270   3
  17   2  -3 16.0383 5.60910   2
  17   2  -3 5.85996 4.41318   3
  16  -2  -3 28.9766 5.79852   3
  16  -2  -3 23.4181 6.35018   2
 -16  -2   3 25.5913 4.35386   3
  16   2  -3 27.1380 5.60968   3
  16   2  -3 32.4383 6.87287   2
 -15  -2   3 49.2981 8.35057   1
  15  -2  -3 51.7941 8.20807   2
 -15  -2   3 47.6948 5.49897   3
  15  -2  -3 58.6772 7.26027   3
  15   2  -3 42.5858 6.24369   3
  15   2  -3 36.4333 7.11479   2
  14  -2  -3 22.3539 5.18745   3
 -14  -2   3 18.8789 3.88619   3
  14  -2  -3 22.6194 5.79170   2
 -14  -2   3 18.0982 6.20806   1
  14   2  -3 27.8251 6.46927   2
  14   2  -3 21.9682 4.98058   3
  13  -2  -3 72.1355 7.97591   3
  13  -2  -3 71.3483 8.98195   2
 -13  -2   3 75.1665 9.13591   1
 -13  -2   3 75.3019 6.49354   3
  13   2  -3 74.1001 7.64046   3
  13   2  -3 75.0339 8.95102   2
 -12  -2   3 26.2064 4.02251   3
  12  -2  -3 21.7008 5.64552   2
  12  -2  -3 27.1455 5.02873   3
 -12  -2   3 31.6491 6.34429   1
  12   2  -3 34.4431 6.18363   2
  12   2  -3 25.4328 4.73663   3
 -11  -2   3 627.220 32.8597   1
  11  -2  -3 623.150 30.3670   3
  11  -2  -3 659.470 33.4914   2
 -11  -2   3 595.120 28.9064   3
  11   2  -3 600.635 30.2877   3
  11   2  -3 594.582 32.8136   2
 -11   2   3 583.187 30.6522   1
 -10  -2   3 517.462 26.4995   1
  10  -2  -3 481.876 27.0528   2
 -10  -2   3 506.602 23.3000   3
  10  -2  -3 475.076 24.2862   3
  10   2  -3 468.618 26.7596   2
  10   2  -3 432.496 24.2711   3
 -10   2   3 490.061 27.3757   2
   9  -2  -3 29.4486 4.05792   3
  -9  -2   3 23.8658 3.32289   3
  -9  -2   3 35.8967 5.18039   1
   9  -2  -3 26.3054 5.27973   2
   9   2  -3 25.5142 4.27948   3
  -9   2   3 28.8366 3.33586   1
  -9   2   3 29.3086 5.74897   2
   9   2  -3 15.7848 4.54145   2
   8  -2  -3 25.1741 5.12917   2
  -8  -2   3 25.8584 3.12232   3
  -8  -2   3 24.1823 4.13818   1
  -8   2   3 30.2881 5.37650   2
   8   2  -3 19.6158 4.41384   2
  -8   2   3 25.9410 2.96213   1
   8   2  -3 23.0315 3.88990   3
  -7  -2   3 130.228 8.57327   1
   7  -2  -3 134.117 9.69057   2
  -7  -2   3 131.962 7.06827   3
   7   2  -3 111.893 9.21621   2
  -7   2   3 124.859 7.12414   1
   7   2  -3 112.881 7.87241   3
  -7   2   3 125.135 9.75247   2
   6  -2  -3 128.595 9.53877   2
  -6  -2   3 125.987 7.05442   3
  -6  -2   3 125.750 8.34283   1
   6   2  -3 128.596 7.91570   3
  -6   2   3 139.871 7.35960   1
  -6   2   3 135.784 9.77508   2
   6   2  -3 146.304 9.44338   2
   3  -2  -3 3109.71 146.526   2
  -3  -2   3 3254.82 147.569   1
  -3   2   3 3285.27 147.260   1
   3   2  -3 2963.62 145.718   2
  -3   2   3 3101.58 146.440   2
   2   2  -3 1600.03 73.3180   2
  -2   2   3 1463.20 73.7799   2
  -2   2   3 1634.65 74.1324   1
  -1  -2   3 1691.68 75.7528   1
   1   2  -3 1606.82 74.6574   2
  -1   2   3 1605.02 76.3657   1
  -1   2   3 1520.77 75.0562   2
   0  -2   3 130.006 6.90555   1
   0   2   3 125.185 6.99214   2
   0   2   3 142.871 8.45235   1
   0   2  -3 124.066 6.72938   2
  -2  -2  -3 88.2086 7.82258   1
   2  -2   3 98.5730 5.78935   1
  -2   2  -3 88.9821 5.55389   2
   2   2   3 102.436 5.45344   2
   2   2   3 91.5155 7.30865   1
  -3  -2  -3 2131.52 101.005   1
   3  -2   3 2167.67 99.1862   1
   3   2   3 2026.79 100.410   1
   3   2   3 2030.27 97.0821   2
  -3   2  -3 2108.93 97.3230   2
   4  -2   3 651.672 30.1318   3
   4  -2   3 663.533 32.2402   1
  -4   2  -3 653.915 31.5545   2
  -4   2  -3 638.762 30.9426   3
   4   2   3 650.287 33.3694   1
  -4   2  -3 684.112 32.6781   1
   4   2   3 586.696 31.2198   2
  -5  -2  -3 530.915 28.0459   1
  -5  -2  -3 519.139 24.8674   3
   5  -2   3 493.427 25.8466   1
   5  -2   3 518.219 24.5023   3
   5  -2   3 535.050 25.5473   2
   5   2   3 503.669 26.8723   1
  -5   2  -3 514.169 26.4293   1
  -5   2  -3 531.534 25.6328   2
   5   2   3 449.544 25.1122   2
  -5   2  -3 516.305 25.1081   3
   5   2   3 481.686 23.7399   3
   6  -2   3 366.005 17.7579   3
  -6  -2  -3 344.930 18.0185   3
   6  -2   3 326.313 18.1295   1
   6  -2   3 324.011 18.0138   2
  -6  -2  -3 345.801 20.3833   1
   6   2   3 321.291 16.7645   3
   6   2   3 316.162 18.0142   2
  -6   2  -3 357.735 18.3891   2
  -6   2  -3 336.704 17.9771   3
  -6   2  -3 381.511 19.2683   1
  -7  -2  -3 517.015 28.4331   1
   7  -2   3 416.627 25.3723   2
  -7  -2  -3 488.583 25.2562   3
   7  -2   3 543.530 25.1823   3
  -7   2  -3 534.837 26.1920   2
  -7   2  -3 523.456 26.8219   1
   7   2   3 504.359 24.2735   3
  -8  -2  -3 29.2445 6.40552   1
   8  -2   3 26.7751 4.24857   3
   8  -2   3 28.1393 4.36352   2
  -8  -2  -3 28.3196 5.21532   3
  -8   2  -3 20.2566 3.81360   3
   8   2   3 21.9084 3.69592   3
  -8   2  -3 31.2782 4.79919   2
   8   2   3 28.5899 4.23432   2
   9  -2   3 -1.1919 2.56397   3
  -9  -2  -3 -0.1216 3.88631   3
  -9  -2  -3 3.18663 5.18800   1
   9  -2   3 -0.1216 2.62996   2
   9   2   3 -0.5105 2.42752   3
   9   2   3 0.72336 2.73591   2
  -9   2  -3 2.80901 4.13261   1
  -9   2  -3 -4.1339 2.74279   2
  -9   2  -3 1.44684 3.45432   3
  10  -2   3 307.175 17.1121   3
  10  -2   3 354.532 18.2046   2
 -10  -2  -3 331.410 21.3332   1
 -10  -2  -3 268.086 17.7325   3
 -10   2  -3 288.899 17.5514   3
 -10   2  -3 280.903 19.0267   1
  10   2   3 309.353 16.5130   3
  10   2   3 327.348 17.8391   2
  11  -2   3 46.5882 5.99778   3
 -11  -2  -3 39.9617 7.04763   3
 -11  -2  -3 43.3573 8.47507   1
  11  -2   3 51.0386 6.51446   2
  11   2   3 51.8528 6.34631   2
 -11   2  -3 56.6934 7.09122   3
  11   2   3 42.4530 5.33522   3
  12  -2   3 684.470 34.2523   3
  12  -2   3 715.761 36.0090   2
 -12  -2  -3 724.617 39.5256   1
 -12  -2  -3 632.382 34.8439   3
  12   2   3 744.826 33.6804   3
 -12   2  -3 679.971 34.6970   3
  13  -2   3 16.9319 4.71170   3
 -13  -2  -3 11.6564 5.21003   3
 -13  -2  -3 3.98950 6.92561   1
  13   2   3 17.5301 4.00823   3
 -13   2  -3 18.0420 5.28991   3
  14  -2   3 7.67465 4.14072   3
 -14  -2  -3 16.7496 7.73234   1
 -14  -2  -3 12.3119 5.29573   3
 -14   2  -3 13.6715 5.08364   3
  14   2   3 11.2788 3.78515   3
 -15  -2  -3 -0.5348 4.74400   3
  15  -2   3 -0.7866 3.74220   3
 -15   2  -3 6.45333 4.58044   3
  16  -2   3 -4.2011 3.56528   3
 -16  -2  -3 -4.9064 4.67079   3
 -16   2  -3 -2.3848 4.06767   3
  17  -2   3 24.9833 5.13558   3
 -17  -2  -3 16.3432 5.71209   3
 -17   2  -3 14.0498 5.00820   3
 -18  -2  -3 5.45863 4.84482   3
  18  -2   3 8.71357 4.52989   3
  19  -2   3 0.94736 4.30326   3
 -19  -2  -3 2.34275 4.67892   3
  21  -3  -3 10.7360 5.34426   3
  20  -3  -3 7.34448 4.95349   3
  19  -3  -3 -10.410 4.40468   2
  19  -3  -3 1.04296 4.65937   3
  18  -3  -3 51.5019 8.18789   2
  18  -3  -3 41.4655 7.04538   3
  18   3  -3 53.2765 8.60784   2
  17  -3  -3 16.9341 6.05694   2
  17  -3  -3 12.2565 4.88059   3
 -17  -3   3 18.8607 4.20805   3
  17   3  -3 21.0773 6.81040   2
  17   3  -3 16.3747 4.85754   3
 -16  -3   3 9.30895 6.44713   1
 -16  -3   3 2.74474 3.54692   3
  16  -3  -3 -2.9474 4.53531   2
  16  -3  -3 8.19806 4.64757   3
  16   3  -3 2.23089 4.82500   2
  16   3  -3 -2.7429 3.70931   3
 -15  -3   3 240.009 17.7713   1
  15  -3  -3 218.739 14.6224   3
  15  -3  -3 225.049 16.2030   2
 -15  -3   3 221.418 13.4067   3
  15   3  -3 279.470 17.4106   2
  15   3  -3 211.948 14.0492   3
  14  -3  -3 3.81267 4.09928   3
 -14  -3   3 13.6474 6.67581   1
  14  -3  -3 4.38985 4.55175   2
 -14  -3   3 5.87354 3.42798   3
  14   3  -3 9.42180 5.27838   2
  14   3  -3 8.59812 3.98901   3
  13  -3  -3 528.399 29.1883   2
 -13  -3   3 479.558 25.0275   3
 -13  -3   3 509.807 29.4522   1
  13  -3  -3 477.535 26.1317   3
  13   3  -3 509.089 26.1522   3
  13   3  -3 562.758 29.4068   2
  12  -3  -3 0.72838 3.34038   3
  12  -3  -3 0.49753 4.05846   2
 -12  -3   3 -0.8987 2.86102   3
 -12  -3   3 -0.4695 4.90567   1
  12   3  -3 -3.1549 3.14835   3
  12   3  -3 0.13045 3.78497   2
 -11  -3   3 212.959 12.2003   3
  11  -3  -3 220.696 13.0949   3
 -11  -3   3 225.192 15.5199   1
  11  -3  -3 235.488 15.4039   2
 -11   3   3 217.904 15.5700   2
  11   3  -3 206.576 13.0807   3
  11   3  -3 206.659 14.8010   2
 -10  -3   3 80.9992 6.29829   3
  10  -3  -3 77.6096 9.14685   2
 -10  -3   3 88.9227 9.10750   1
  10  -3  -3 86.0806 7.22333   3
 -10   3   3 82.0397 9.61643   2
 -10   3   3 75.6360 5.56038   1
  10   3  -3 90.3868 7.25100   3
  10   3  -3 86.4389 9.17722   2
   9  -3  -3 71.5561 5.42819   3
  -9  -3   3 77.3479 7.97010   1
  -9  -3   3 66.4081 5.46405   3
   9  -3  -3 68.0782 8.11033   2
  -9   3   3 77.5058 8.70077   2
  -9   3   3 70.8461 4.85022   1
   9   3  -3 72.3283 8.32448   2
   9   3  -3 63.6488 6.34152   3
  -8  -3   3 379.811 21.7138   1
  -8  -3   3 412.944 19.3612   3
   8  -3  -3 418.584 22.9750   2
   8   3  -3 390.269 22.3695   2
   8   3  -3 399.888 20.2750   3
  -8   3   3 392.413 19.7038   1
  -8   3   3 391.674 22.8880   2
   7  -3  -3 377.852 21.5913   2
  -7  -3   3 385.713 20.5774   1
  -7  -3   3 403.655 18.2995   3
   7   3  -3 370.306 18.9187   3
  -7   3   3 385.605 21.7711   2
  -7   3   3 370.054 18.5845   1
   7   3  -3 347.209 20.8424   2
  -6  -3   3 812.107 39.0256   1
   6  -3  -3 791.054 39.8699   2
  -6   3   3 760.853 37.2366   1
  -6   3   3 777.767 39.8969   2
   6   3  -3 794.365 36.3172   3
   6   3  -3 757.513 39.2136   2
  -5   3   3 3389.16 162.807   2
  -5   3   3 3557.37 162.564   1
  -4  -3   3 -0.8897 0.51128   1
   4   3  -3 -0.1933 0.61767   2
  -4   3   3 -0.1438 0.69320   2
  -3   3   3 1607.72 73.3469   1
  -3   3   3 1473.34 73.4308   2
  -2  -3   3 598.277 29.6618   1
  -2   3   3 608.319 30.2718   2
   2   3  -3 595.113 29.5840   2
  -2   3   3 635.824 30.2070   1
  -1  -3   3 2460.98 107.692   1
   1   3  -3 2269.78 106.120   2
  -1   3   3 2218.67 106.610   2
  -1   3   3 2201.71 108.716   1
   0  -3  -3 108.014 7.73341   1
   0  -3   3 91.0156 5.41768   1
   0   3  -3 89.7387 5.51508   2
   0   3   3 99.6777 5.90241   2
   0   3   3 90.3341 6.89121   1
  -1  -3  -3 1238.12 62.5993   1
   1  -3   3 1286.19 60.2469   1
   1   3   3 1221.64 62.1644   1
  -1   3  -3 1298.20 59.5968   2
   1   3   3 1320.61 59.6585   2
   2  -3   3 2158.84 104.729   1
   2   3   3 2324.16 103.495   2
  -2   3  -3 2217.54 103.562   2
   3  -3   3 515.009 25.1766   1
   3   3   3 514.494 27.2632   1
   3   3   3 531.718 25.1654   2
  -3   3  -3 488.260 25.1488   2
   4  -3   3 2661.91 116.456   1
   4  -3   3 2496.99 109.372   3
  -4  -3  -3 2423.68 118.548   1
   4   3   3 2270.91 117.674   1
   4   3   3 2395.09 114.693   2
  -4   3  -3 2507.40 114.864   2
  -5  -3  -3 1146.22 57.8078   1
   5  -3   3 1174.31 52.1755   3
   5  -3   3 1143.69 55.3383   1
  -5   3  -3 1146.23 55.0213   2
  -5   3  -3 1226.16 55.8898   1
   5   3   3 1039.44 54.8502   2
  -6  -3  -3 1404.42 68.6601   1
  -6  -3  -3 1505.91 63.2442   3
   6  -3   3 1412.29 62.4966   3
   6  -3   3 1241.18 65.6714   1
   6   3   3 1218.39 65.4154   2
  -6   3  -3 1361.21 63.0181   3
  -6   3  -3 1401.38 66.4370   1
  -6   3  -3 1454.33 65.8797   2
  -7  -3  -3 14.3050 5.36982   1
  -7  -3  -3 26.6222 4.81487   3
   7  -3   3 25.5326 4.08168   2
   7  -3   3 20.3152 3.77311   3
  -7   3  -3 20.1028 4.02699   3
  -7   3  -3 19.6275 3.99495   2
  -7   3  -3 21.0589 4.27848   1
   8  -3   3 175.816 10.6863   2
   8  -3   3 158.231 10.0851   3
  -8  -3  -3 157.320 10.9033   3
  -8  -3  -3 139.205 12.6580   1
  -8   3  -3 164.083 10.7563   2
  -8   3  -3 144.259 10.4331   3
  -8   3  -3 144.140 10.5853   1
   8   3   3 142.552 10.2389   2
  -9  -3  -3 24.2445 5.76730   3
  -9  -3  -3 45.3650 8.55610   1
   9  -3   3 37.8561 5.37252   2
   9  -3   3 38.5555 5.62169   3
   9   3   3 39.9715 5.43110   2
  -9   3  -3 31.3737 5.66167   3
  -9   3  -3 43.5393 5.88224   2
  10  -3   3 101.662 8.54610   2
 -10  -3  -3 72.7624 8.68449   3
 -10  -3  -3 107.186 12.1974   1
  10  -3   3 106.238 9.08881   3
  10   3   3 108.627 8.35655   2
 -10   3  -3 86.1820 8.76480   3
 -10   3  -3 100.389 9.45408   2
 -11  -3  -3 4.53156 6.80946   1
 -11  -3  -3 -3.8772 4.29964   3
  11  -3   3 4.31437 3.68186   2
  11  -3   3 7.39246 3.70760   3
 -11   3  -3 2.91541 3.99668   3
  11   3   3 8.62936 3.71323   2
  12  -3   3 36.0140 5.77631   3
 -12  -3  -3 34.4014 6.58956   3
  12  -3   3 31.5828 5.87235   2
 -12  -3  -3 50.1745 9.60999   1
 -12   3  -3 44.6349 6.33772   3
 -13  -3  -3 139.201 14.9236   1
 -13  -3  -3 164.863 12.3825   3
  13  -3   3 166.579 11.3903   3
 -13   3  -3 157.307 11.4364   3
  14  -3   3 28.3843 5.64229   3
 -14  -3  -3 34.7286 6.56710   3
 -14  -3  -3 36.1489 9.01490   1
 -14   3  -3 29.3047 5.86882   3
  15  -3   3 79.7071 8.27809   3
 -15  -3  -3 75.8376 8.91062   3
 -15  -3  -3 81.7883 12.8174   1
 -15   3  -3 76.5499 8.03322   3
 -16  -3  -3 31.2692 6.68090   3
  16  -3   3 16.6043 5.07960   3
 -16   3  -3 30.7869 5.42111   3
  17  -3   3 15.5844 4.87550   3
 -17  -3  -3 1.72388 5.13955   3
 -18  -3  -3 21.3574 6.15259   3
  18  -3   3 28.6126 5.79575   3
  19  -3   3 0.20882 4.37718   3
 -19  -3  -3 -4.6459 4.20689   3
  20  -4  -3 17.6499 5.78309   3
  19  -4  -3 19.9445 6.87304   2
  19  -4  -3 16.7634 5.61949   3
  18  -4  -3 3.78017 5.31468   2
  18  -4  -3 2.83086 4.69662   3
 -18  -4   3 -3.2452 3.40182   3
  18   4  -3 -1.5421 5.30760   2
 -17  -4   3 4.24701 3.75012   3
  17  -4  -3 -3.8511 4.07428   3
 -17  -4   3 -8.0935 6.12472   1
  17  -4  -3 -7.3608 4.75772   2
  17   4  -3 2.47475 5.07174   2
  16  -4  -3 2.51663 4.53286   3
  16  -4  -3 15.1232 6.27967   2
 -16  -4   3 -3.0381 6.37269   1
 -16  -4   3 -1.0664 3.51602   3
  16   4  -3 8.37981 5.08970   2
  15  -4  -3 19.2192 6.07029   2
 -15  -4   3 15.7033 7.09224   1
  15  -4  -3 5.04555 4.40575   3
 -15  -4   3 15.2054 4.42469   3
  15   4  -3 22.5843 6.19037   2
 -14  -4   3 5.34280 5.62853   1
  14  -4  -3 14.2836 6.12082   2
 -14  -4   3 12.2856 4.04933   3
  14  -4  -3 13.9654 4.82314   3
  14   4  -3 12.6643 5.55858   2
 -13  -4   3 -5.6443 5.37215   1
  13  -4  -3 8.03787 4.90539   2
 -13  -4   3 5.80480 3.45731   3
  13  -4  -3 3.99583 3.86713   3
  13   4  -3 6.78695 4.04197   3
  13   4  -3 0.08703 4.36901   2
 -13   4   3 1.34311 4.91826   2
 -12  -4   3 115.158 8.55989   3
  12  -4  -3 112.654 8.92639   3
  12  -4  -3 137.961 11.3610   2
 -12  -4   3 110.876 11.6091   1
  12   4  -3 106.734 8.88635   3
 -12   4   3 124.451 12.2740   2
  12   4  -3 136.458 11.2776   2
  11  -4  -3 -3.0619 3.54251   2
 -11  -4   3 4.18745 4.76938   1
 -11  -4   3 4.89721 3.08998   3
  11  -4  -3 4.46130 2.88693   3
  11   4  -3 0.83547 2.86304   3
  11   4  -3 2.76125 3.97834   2
 -11   4   3 -2.8371 4.10505   2
  10  -4  -3 722.881 37.2380   2
 -10  -4   3 706.089 36.8774   1
  10  -4  -3 733.015 32.9044   3
  10   4  -3 617.734 36.5513   2
 -10   4   3 739.476 37.6860   2
  10   4  -3 651.111 33.5232   3
  -9  -4   3 350.518 19.7072   1
   9  -4  -3 344.107 20.2863   2
  -9   4   3 337.423 20.3329   2
   9   4  -3 321.746 19.8422   2
  -9   4   3 313.969 16.4384   1
   8  -4  -3 14.8213 4.30117   2
  -8  -4   3 18.2503 4.72547   1
  -8   4   3 16.5586 4.59628   2
  -8   4   3 10.7252 1.72429   1
   8   4  -3 11.7693 3.98431   2
  -7  -4   3 1508.18 72.6716   1
   7  -4  -3 1485.28 72.9845   2
  -7  -4   3 1557.23 67.2176   3
  -7   4   3 1500.71 73.1262   2
  -7   4   3 1470.08 70.3200   1
   7   4  -3 1430.55 72.2734   2
  -6  -4   3 379.111 18.0618   3
  -6  -4   3 383.820 20.4053   1
   6  -4  -3 376.222 21.3367   2
  -6   4   3 358.137 21.2563   2
   6   4  -3 368.924 20.6918   2
  -5  -4   3 1955.72 93.2377   1
  -5  -4   3 2006.45 86.8665   3
  -5   4   3 1887.06 93.3641   2
   5   4  -3 1939.81 92.5372   2
  -2  -4   3 3591.58 156.063   1
  -2   4   3 2909.54 156.382   1
  -2   4   3 3375.38 154.696   2
   2   4  -3 3407.41 153.981   2
   1  -4  -3 127.430 9.20743   1
  -1  -4   3 152.059 8.07170   1
  -1   4   3 147.690 9.14421   1
   1   4  -3 136.360 8.10273   2
  -1   4   3 142.819 8.71340   2
   0  -4   3 648.221 31.7748   1
   0  -4  -3 634.211 33.7255   1
   0   4  -3 690.193 31.8008   2
   0   4   3 655.887 32.0782   2
   0   4   3 665.228 33.5065   1
   1  -4   3 351.851 17.0538   1
  -1  -4  -3 353.714 19.5510   1
  -1   4  -3 339.070 17.3381   2
   1   4   3 346.813 17.5301   2
   1   4   3 331.248 18.9657   1
  -2  -4  -3 532.626 29.5692   1
   2  -4   3 581.382 26.9566   1
   2   4   3 588.263 27.4151   2
  -2   4  -3 520.391 27.2233   2
   3  -4   3 859.049 40.2126   1
   3  -4   3 838.950 38.1762   3
   3   4   3 885.461 40.6262   2
  -3   4  -3 764.348 39.2172   3
  -3   4  -3 851.983 40.5801   2
  -4  -4  -3 20.1163 4.89536   1
   4  -4   3 15.9364 2.32638   3
   4  -4   3 20.6930 2.53652   1
   4   4   3 11.0873 2.75954   2
  -4   4  -3 14.9046 2.91470   2
  -4   4  -3 12.7777 3.05927   3
   5  -4   3 182.124 10.2068   1
  -5  -4  -3 170.530 13.0845   1
   5  -4   3 183.720 9.75377   3
   5   4   3 171.924 10.9376   2
  -5   4  -3 163.520 10.6396   3
  -5   4  -3 171.685 10.9209   2
  -5   4  -3 201.500 10.6975   1
   6  -4   3 77.2626 5.59511   3
  -6  -4  -3 79.0619 9.17476   1
  -6  -4  -3 62.0794 6.51307   3
   6  -4   3 67.9793 5.22321   1
  -6   4  -3 68.0598 6.90581   2
  -6   4  -3 82.2423 6.66936   3
  -6   4  -3 84.5785 6.14598   1
  -7  -4  -3 956.555 44.7175   3
   7  -4   3 967.474 44.0269   3
   7  -4   3 983.132 46.6977   2
  -7  -4  -3 930.688 49.3294   1
  -7   4  -3 928.784 46.6947   2
   7   4   3 891.009 46.7366   2
  -7   4  -3 910.056 44.3843   3
  -7   4  -3 983.976 46.5311   1
  -8  -4  -3 257.586 19.1493   1
   8  -4   3 306.085 15.9356   3
  -8  -4  -3 299.582 16.7007   3
   8  -4   3 287.284 16.8051   2
   8   4   3 295.959 17.0849   2
  -8   4  -3 286.088 16.4713   1
  -8   4  -3 262.164 15.9707   3
  -8   4  -3 311.254 17.3150   2
  -9  -4  -3 665.213 33.0893   3
   9  -4   3 611.667 32.2788   3
  -9  -4  -3 597.032 36.6549   1
   9  -4   3 708.621 34.3400   2
  -9   4  -3 671.337 34.3810   2
  -9   4  -3 660.687 32.4453   3
   9   4   3 706.714 34.5364   2
 -10  -4  -3 53.7994 7.62352   3
 -10  -4  -3 63.2804 10.0911   1
  10  -4   3 65.2619 7.09706   3
  10  -4   3 72.8954 7.54127   2
 -10   4  -3 60.1536 7.12267   3
 -10   4  -3 73.1604 8.09037   2
  10   4   3 88.6612 8.48342   2
  11  -4   3 14.9452 4.67286   2
  11  -4   3 9.61121 4.30463   3
 -11  -4  -3 16.3661 7.95175   1
 -11  -4  -3 11.7428 5.12824   3
  11   4   3 14.6866 4.72098   2
 -11   4  -3 9.18989 4.02818   3
 -11   4  -3 17.2698 5.31972   2
 -12  -4  -3 263.343 17.0628   3
  12  -4   3 267.409 16.5148   3
 -12  -4  -3 267.643 20.8590   1
  12  -4   3 316.840 17.6701   2
 -12   4  -3 306.114 18.2431   2
 -12   4  -3 257.779 15.9113   3
  13  -4   3 56.6583 7.21275   3
 -13  -4  -3 29.4772 8.70203   1
  13  -4   3 52.6460 7.49212   2
 -13  -4  -3 37.7028 6.92270   3
 -13   4  -3 47.3848 6.24305   3
 -14  -4  -3 -3.6777 4.66721   3
  14  -4   3 7.23554 4.41273   3
 -14  -4  -3 -5.2868 6.58624   1
 -14   4  -3 -4.5450 3.45553   3
 -15  -4  -3 104.145 13.3807   1
  15  -4   3 99.7129 9.48337   3
 -15  -4  -3 94.6107 10.2059   3
  16  -4   3 46.4599 6.80929   3
 -16  -4  -3 30.8468 6.83745   3
  17  -4   3 13.3009 4.95821   3
 -17  -4  -3 12.5359 5.83220   3
 -18  -4  -3 -1.2290 4.74261   3
  18  -4   3 2.55961 4.19600   3
 -19  -4  -3 0.29475 4.60264   3
  19  -4   3 1.85972 4.55027   3
  20  -5  -3 -4.9858 4.70865   3
  19  -5  -3 4.75710 4.93354   3
  19  -5  -3 5.75374 6.29195   2
 -18  -5   3 -6.7207 3.48527   3
  18  -5  -3 1.85866 4.73589   3
  18  -5  -3 0.87927 5.06887   2
  18   5  -3 -2.4035 4.42335   2
 -17  -5   3 2.47539 3.98670   3
 -17  -5   3 -3.1060 6.02444   1
  17  -5  -3 -0.1188 5.69614   2
  17  -5  -3 9.00129 5.20982   3
  17   5  -3 0.32405 4.74223   2
  16  -5  -3 88.1877 10.2436   2
 -16  -5   3 67.5380 11.1004   1
 -16  -5   3 66.3482 7.41204   3
  16  -5  -3 60.9358 8.24487   3
  16   5  -3 72.4054 9.71448   2
  15  -5  -3 14.3045 6.10150   2
 -15  -5   3 8.06901 6.95993   1
 -15  -5   3 12.7108 4.33383   3
  15  -5  -3 3.62678 4.57195   3
  15   5  -3 22.3953 6.70032   2
 -14  -5   3 412.845 26.9379   1
  14  -5  -3 398.590 23.0074   3
  14  -5  -3 449.646 26.0935   2
 -14  -5   3 441.497 22.4742   3
 -14   5   3 432.286 26.6376   2
  14   5  -3 435.578 25.6528   2
 -13  -5   3 7.66184 5.90565   1
  13  -5  -3 12.4893 5.88756   2
  13  -5  -3 8.03830 4.02404   3
 -13  -5   3 6.05460 3.66346   3
  13   5  -3 6.15325 4.83236   2
 -13   5   3 8.19010 5.39940   2
  12  -5  -3 389.314 20.6164   3
 -12  -5   3 408.740 20.6979   3
 -12  -5   3 415.996 24.8275   1
  12  -5  -3 414.485 24.1827   2
 -12   5   3 375.375 24.0809   2
  12   5  -3 374.215 23.5696   2
 -11  -5   3 4.79653 4.94157   1
  11  -5  -3 1.69075 4.17520   2
 -11  -5   3 -1.5788 2.95944   3
  11  -5  -3 -0.6130 2.37948   3
  11   5  -3 5.74877 3.91817   2
 -11   5   3 0.61622 4.38805   2
 -10  -5   3 11.0569 5.14116   1
  10  -5  -3 9.54638 4.85827   2
  10  -5  -3 15.9847 3.05029   3
 -10   5   3 15.2892 5.09284   2
  10   5  -3 8.92356 4.47289   2
   9  -5  -3 513.716 27.9507   2
  -9  -5   3 487.226 27.4901   1
  -9   5   3 521.611 28.2059   2
   9   5  -3 447.318 27.1674   2
  -8  -5   3 38.2177 6.27329   1
  -8  -5   3 44.0053 4.48790   3
   8  -5  -3 48.3588 6.98178   2
  -8   5   3 44.3877 6.73247   2
   8   5  -3 33.5450 5.84368   2
  -7  -5   3 681.971 35.7455   1
  -7  -5   3 678.851 32.2734   3
   7  -5  -3 740.718 36.8257   2
  -7   5   3 709.982 36.7702   2
   7   5  -3 663.009 35.9514   2
  -6  -5   3 1494.23 72.6178   1
  -6  -5   3 1524.93 67.1750   3
  -6   5   3 1452.51 72.9397   2
   6   5  -3 1495.13 72.3571   2
   5   5  -3 61.2323 6.19897   2
  -5   5   3 39.6135 5.59372   2
   4  -5  -3 1484.83 70.3788   1
  -4  -5   3 1471.34 65.8776   3
  -4  -5   3 1424.75 70.8873   1
   4   5  -3 1483.20 70.3949   2
  -4   5   3 1497.49 70.1963   1
  -3  -5   3 3068.39 144.577   1
  -3  -5   3 3227.15 135.450   3
   3  -5  -3 2912.61 144.509   1
  -3   5   3 3040.46 144.420   1
  -2  -5   3 100.699 6.69535   1
   2  -5  -3 97.4367 7.28535   1
  -2   5   3 105.734 7.10416   1
   2   5  -3 100.255 6.87888   2
   1  -5  -3 3996.49 194.929   1
  -1  -5   3 4293.15 193.767   1
   1   5  -3 4370.77 191.343   2
  -1   5   3 3962.69 191.694   2
  -1   5   3 4042.38 194.711   1
   0  -5   3 559.981 27.5616   1
   0  -5  -3 546.017 29.4013   1
   0   5   3 580.198 29.2085   1
   0   5  -3 568.976 27.7881   2
   0   5   3 568.697 28.2269   2
  -1  -5  -3 1358.19 67.6107   1
   1  -5   3 1394.75 65.2628   1
   1   5   3 1391.50 65.3874   2
  -1   5  -3 1371.48 65.0765   2
   2  -5   3 123.957 6.92785   1
  -2  -5  -3 118.336 9.69099   1
  -2   5  -3 128.187 7.99549   2
   2   5   3 134.052 8.16275   2
   2   5   3 136.794 9.30509   1
  -2   5  -3 115.928 8.16316   3
   3  -5   3 3740.79 172.464   1
  -3  -5  -3 3408.64 175.448   1
   3  -5   3 3810.55 162.845   3
   3   5   3 3969.26 171.511   2
  -3   5  -3 3642.69 171.122   2
  -3   5  -3 3540.90 163.916   3
   4  -5   3 369.310 16.9436   3
  -4  -5  -3 284.949 20.1562   1
   4  -5   3 377.187 17.5409   1
  -4   5  -3 357.836 18.7077   2
  -4   5  -3 318.649 17.7320   3
   4   5   3 360.866 18.9127   2
  -5  -5  -3 1339.45 71.1522   1
   5  -5   3 1463.48 64.3452   3
   5  -5   3 1526.52 68.0107   1
  -5   5  -3 1409.47 68.3873   2
  -5   5  -3 1377.74 65.0437   3
   6  -5   3 105.333 6.80863   1
   6  -5   3 113.747 7.22990   3
  -6  -5  -3 123.432 8.54467   3
  -6  -5  -3 117.599 11.5545   1
  -6   5  -3 117.615 8.04078   3
  -6   5  -3 112.183 8.65382   2
  -6   5  -3 129.847 7.52797   1
   6   5   3 101.500 8.44440   2
  -7  -5  -3 303.375 16.3009   3
   7  -5   3 301.476 15.2043   3
  -7  -5  -3 285.386 19.3820   1
  -7   5  -3 306.442 17.0660   2
   7   5   3 252.529 16.6061   2
  -7   5  -3 280.574 15.6052   3
  -7   5  -3 284.552 15.5624   1
   8  -5   3 216.143 13.5164   2
   8  -5   3 199.360 12.0624   3
  -8  -5  -3 193.458 16.1068   1
  -8  -5  -3 217.951 13.3843   3
   8   5   3 224.323 13.8313   2
  -8   5  -3 195.862 12.3312   3
  -8   5  -3 206.380 13.5672   2
   9  -5   3 719.384 34.3750   3
  -9  -5  -3 671.060 39.8027   1
   9  -5   3 705.478 36.4312   2
  -9  -5  -3 678.826 35.0016   3
  -9   5  -3 714.271 36.8069   2
   9   5   3 753.612 36.9641   2
  -9   5  -3 697.359 34.0959   3
  10  -5   3 299.406 17.3677   3
  10  -5   3 304.708 18.2865   2
 -10  -5  -3 296.694 18.1229   3
 -10  -5  -3 312.768 22.4086   1
 -10   5  -3 302.032 18.8204   2
  10   5   3 359.139 19.1964   2
 -10   5  -3 293.436 16.7651   3
 -11  -5  -3 215.821 17.3950   1
  11  -5   3 172.437 12.2766   2
 -11  -5  -3 160.205 12.5123   3
  11  -5   3 175.906 12.0842   3
  11   5   3 194.865 13.0010   2
 -11   5  -3 155.135 11.0137   3
 -11   5  -3 176.977 13.1794   2
  12  -5   3 33.1035 6.30774   2
 -12  -5  -3 32.0957 6.43492   3
 -12  -5  -3 25.6913 8.95632   1
  12  -5   3 35.8404 6.20085   3
 -12   5  -3 27.8334 6.82045   2
 -12   5  -3 32.1241 4.93058   3
 -13  -5  -3 16.0018 5.96595   3
  13  -5   3 31.8890 6.43322   2
 -13  -5  -3 31.3905 9.34586   1
  13  -5   3 29.5605 6.00460   3
 -13   5  -3 36.9714 5.12853   3
 -13   5  -3 29.2295 6.83386   2
 -14  -5  -3 124.949 15.2427   1
  14  -5   3 174.502 12.3755   3
 -14  -5  -3 172.588 13.0032   3
 -15  -5  -3 -2.7575 6.56521   1
 -15  -5  -3 -0.5746 4.95867   3
  15  -5   3 4.35713 4.52674   3
 -16  -5  -3 -3.9076 7.25988   1
  16  -5   3 9.44160 4.89413   3
 -16  -5  -3 11.4400 5.84631   3
 -17  -5  -3 -4.0415 5.04398   3
  17  -5   3 -5.8921 4.16049   3
 -18  -5  -3 -5.4053 4.74871   3
  18  -5   3 -3.9920 4.40037   3
 -19  -5  -3 5.21900 5.26791   3
  19  -5   3 -0.4068 4.21880   3
  20  -6  -3 31.6992 6.83499   3
  19  -6  -3 -0.9928 4.62255   3
 -19  -6   3 5.31438 4.41637   3
  19  -6  -3 15.6956 6.84597   2
 -18  -6   3 2.18647 7.71631   1
  18  -6  -3 5.58809 5.20739   3
 -18  -6   3 -4.0894 3.96646   3
  18  -6  -3 10.0288 5.93672   2
  18   6  -3 -0.4672 5.74678   2
 -17  -6   3 8.00060 8.00650   1
  17  -6  -3 3.72253 4.92462   3
 -17  -6   3 4.95468 4.32404   3
  17  -6  -3 9.86343 5.69917   2
  17   6  -3 5.53309 6.07235   2
  16  -6  -3 72.9632 8.76601   3
 -16  -6   3 86.6893 8.54294   3
 -16  -6   3 75.1711 11.9389   1
  16  -6  -3 88.9250 10.6583   2
  16   6  -3 86.5329 10.7082   2
 -15  -6   3 7.09550 4.11279   3
  15  -6  -3 -0.3093 4.20359   3
  15  -6  -3 6.15930 5.10806   2
 -15  -6   3 1.42212 6.16300   1
 -15   6   3 -5.1672 5.02457   2
  15   6  -3 1.36173 5.43074   2
  14  -6  -3 103.800 9.21080   3
 -14  -6   3 84.5337 8.11442   3
  14  -6  -3 91.0431 10.8869   2
 -14  -6   3 69.4698 10.8739   1
  14   6  -3 97.3046 11.1340   2
 -14   6   3 103.518 11.7846   2
 -13  -6   3 58.5354 6.55189   3
  13  -6  -3 64.2039 6.89442   3
  13  -6  -3 51.5715 8.50011   2
 -13  -6   3 54.1065 9.65022   1
  13   6  -3 55.1802 8.67289   2
 -13   6   3 58.6407 9.09763   2
  12  -6  -3 21.2633 4.11724   3
  12  -6  -3 15.2741 6.08849   2
 -12  -6   3 20.5774 4.45038   3
 -12  -6   3 18.7839 6.47515   1
  12   6  -3 28.2209 6.46685   2
 -12   6   3 13.8838 6.34877   2
 -11  -6   3 33.8082 7.26192   1
  11  -6  -3 38.3721 4.78646   3
 -11  -6   3 33.7185 5.06133   3
  11  -6  -3 29.6657 6.88139   2
  11   6  -3 25.5223 6.03170   2
 -11   6   3 30.7485 6.80866   2
  10  -6  -3 25.6328 5.90131   2
 -10  -6   3 20.8595 4.20003   3
 -10  -6   3 13.6024 5.78444   1
 -10   6   3 24.2606 6.13542   2
  10   6  -3 18.4018 5.43699   2
  -9  -6   3 5.32613 4.71540   1
  -9  -6   3 -1.6667 2.53600   3
   9  -6  -3 1.81345 3.98890   2
   9   6  -3 -4.1031 3.09002   2
  -9   6   3 -1.7278 3.40612   2
  -8  -6   3 2073.03 100.344   1
  -8  -6   3 2081.19 92.8634   3
   8  -6  -3 2131.31 100.216   2
   8   6  -3 1980.55 99.5868   2
  -8   6   3 2075.50 100.236   2
  -7  -6   3 367.196 20.4495   1
  -7  -6   3 343.423 17.5317   3
   7   6  -3 347.109 20.7073   2
  -7   6   3 344.235 21.0915   2
  -6  -6   3 4719.68 203.608   3
  -6   6   3 4561.14 215.814   2
   6   6  -3 4533.95 214.987   2
  -5  -6   3 282.634 16.3685   1
  -5  -6   3 287.249 14.2028   3
   5   6  -3 274.341 16.4137   2
  -4  -6   3 1189.16 53.8195   3
  -4  -6   3 1149.03 58.1379   1
   4  -6  -3 1182.16 57.1143   1
  -4   6   3 1192.07 58.7571   2
  -4   6   3 1256.17 57.0809   1
   4   6  -3 1186.88 57.8459   2
  -3  -6   3 4.18286 1.55661   3
   3  -6  -3 4.20888 2.12667   1
  -3  -6   3 1.74160 2.29042   1
  -3   6   3 0.94815 2.23306   2
   3   6  -3 0.56937 0.81779   2
  -3   6   3 3.28398 1.78830   1
   2  -6  -3 113.573 7.74122   1
  -2  -6   3 111.075 6.32134   3
  -2  -6   3 108.321 7.50842   1
   2   6  -3 114.540 6.73570   3
  -2   6   3 107.411 7.42324   1
  -2   6   3 106.405 8.12530   2
   2   6  -3 110.376 7.54802   2
  -1  -6   3 55.8632 4.75623   1
   1  -6  -3 53.4838 5.89761   1
   1   6  -3 70.1987 4.92713   3
  -1   6   3 63.3510 6.13178   2
   1   6  -3 59.2353 5.12119   2
  -1   6   3 68.8794 5.58623   1
   0  -6   3 801.797 38.6203   1
   0  -6  -3 779.098 40.2487   1
   0   6  -3 804.478 38.8573   2
   0   6  -3 797.942 37.4749   3
   1  -6   3 90.1557 5.32591   1
  -1  -6  -3 85.5232 8.23340   1
  -1   6  -3 70.5288 6.19343   3
   1   6   3 84.8233 6.91287   1
  -1   6  -3 80.7386 6.19264   2
   2  -6   3 611.017 29.4952   1
   2  -6   3 646.916 28.3048   3
  -2  -6  -3 615.848 32.5196   1
  -2   6  -3 591.108 30.4119   2
  -2   6  -3 586.950 29.1228   3
   3  -6   3 31.3094 2.66325   1
  -3  -6  -3 28.7515 5.68580   1
   3  -6   3 26.7725 2.89306   3
  -3   6  -3 33.2389 4.36190   2
  -3   6  -3 27.0327 3.78230   3
   4  -6   3 434.405 20.1312   1
   4  -6   3 422.336 19.5618   3
  -4   6  -3 384.087 20.1339   3
  -4   6  -3 398.276 21.6277   2
   4   6   3 390.676 21.9584   2
  -5  -6  -3 23.2748 6.10069   1
   5  -6   3 23.9966 3.18597   3
  -5   6  -3 45.2900 5.27203   2
   5   6   3 18.0014 3.98103   2
  -5   6  -3 22.7944 3.64404   3
  -6  -6  -3 695.639 31.9206   3
   6  -6   3 663.435 30.8354   3
  -6  -6  -3 654.805 36.2949   1
  -6   6  -3 649.791 33.7036   2
   6   6   3 578.934 33.6160   2
  -6   6  -3 688.775 31.2738   3
  -7  -6  -3 2.26830 3.81756   3
  -7  -6  -3 3.26077 5.68180   1
   7  -6   3 1.76242 2.37505   3
   7   6   3 -1.0920 2.66584   2
  -7   6  -3 4.62170 3.15693   2
  -7   6  -3 6.36833 2.92321   3
  -8  -6  -3 914.344 50.5971   1
   8  -6   3 1006.56 44.4688   3
  -8  -6  -3 965.203 45.4433   3
  -8   6  -3 906.253 44.0294   3
  -8   6  -3 1007.83 48.0247   2
   8   6   3 889.941 47.6680   2
   9  -6   3 28.6761 4.71519   3
  -9  -6  -3 33.1481 6.17383   3
  -9  -6  -3 17.8804 8.00414   1
   9  -6   3 38.4051 6.19041   2
   9   6   3 32.8140 5.84905   2
  -9   6  -3 27.4630 4.38652   3
  -9   6  -3 33.5649 6.09203   2
 -10  -6  -3 6.56763 4.77141   3
  10  -6   3 6.79426 4.33560   2
 -10  -6  -3 8.41989 7.71497   1
  10  -6   3 14.5639 4.20565   3
  10   6   3 8.85999 4.35841   2
 -10   6  -3 11.8397 3.56038   3
 -10   6  -3 6.09222 4.65288   2
 -11  -6  -3 6.71049 4.88772   3
 -11  -6  -3 9.53783 7.13966   1
  11  -6   3 9.65272 4.26602   3
  11  -6   3 1.00980 4.30900   2
 -11   6  -3 10.4548 4.48475   2
  11   6   3 6.75862 4.18500   2
 -11   6  -3 5.56985 2.95653   3
 -12  -6  -3 0.86460 4.89460   3
 -12  -6  -3 2.33937 6.55699   1
  12  -6   3 10.2056 4.90527   2
  12  -6   3 9.71813 4.60700   3
 -12   6  -3 7.98190 5.18731   2
 -12   6  -3 7.45156 2.99106   3
 -13  -6  -3 -6.1773 4.78002   3
 -13  -6  -3 11.8412 8.28710   1
  13  -6   3 0.22511 4.39023   2
  13  -6   3 -3.2384 4.42337   3
 -13   6  -3 -4.9300 4.69080   2
 -14  -6  -3 142.464 16.1062   1
 -14  -6  -3 135.835 12.1054   3
  14  -6   3 139.833 11.3619   3
 -15  -6  -3 1.16822 5.27523   3
  15  -6   3 26.0060 6.16785   3
 -15  -6  -3 -7.8561 7.78093   1
 -16  -6  -3 97.6634 10.3519   3
  16  -6   3 112.044 10.6523   3
 -16  -6  -3 105.730 14.0026   1
  17  -6   3 5.13731 4.83666   3
 -17  -6  -3 -0.7356 7.98704   1
 -17  -6  -3 1.13846 5.24430   3
  18  -6   3 5.35662 5.00067   3
 -18  -6  -3 4.14686 5.50828   3
  19  -6   3 -1.0684 4.55430   3
 -19  -6  -3 -5.6729 4.63921   3
  20  -7  -3 0.43931 5.07849   3
  19  -7  -3 8.19889 6.58391   2
 -19  -7   3 5.67408 4.35747   3
 -19  -7   3 6.24436 8.30702   1
  19  -7  -3 8.25217 5.39488   3
  18  -7  -3 6.48155 5.69223   2
  18  -7  -3 10.4220 5.63873   3
 -18  -7   3 6.32139 7.44725   1
 -18  -7   3 5.10554 4.54060   3
  18   7  -3 2.15709 5.93562   2
 -17  -7   3 -2.2756 7.72695   1
 -17  -7   3 3.08444 4.57206   3
  17  -7  -3 2.58302 5.49324   2
  17  -7  -3 3.78053 4.98917   3
  17   7  -3 1.30436 5.04232   2
  16  -7  -3 -2.1558 4.61816   3
 -16  -7   3 2.70202 4.30564   3
  16  -7  -3 8.92976 5.77755   2
 -16  -7   3 -4.4026 7.25290   1
 -16   7   3 7.79362 6.30022   2
  16   7  -3 7.62318 6.20450   2
  15  -7  -3 36.5999 7.86706   2
  15  -7  -3 41.5725 6.79531   3
 -15  -7   3 16.3011 8.65669   1
 -15  -7   3 32.9577 5.87992   3
 -15   7   3 51.5989 8.77276   2
  15   7  -3 41.5857 8.26554   2
 -14  -7   3 215.543 14.0408   3
  14  -7  -3 216.672 14.1152   3
 -14  -7   3 218.085 18.6595   1
  14  -7  -3 234.829 17.4348   2
  14   7  -3 255.543 17.3994   2
 -14   7   3 234.804 17.9770   2
 -13  -7   3 82.5745 8.17730   3
  13  -7  -3 88.1995 10.8692   2
 -13  -7   3 100.506 11.9653   1
  13   7  -3 105.346 11.5423   2
 -13   7   3 96.7226 11.5396   2
 -12  -7   3 69.0961 7.11930   3
 -12  -7   3 73.9576 9.88851   1
  12  -7  -3 87.7816 10.5570   2
 -12   7   3 91.5547 10.9892   2
  12   7  -3 61.5353 9.09447   2
  11  -7  -3 5.87636 5.32464   2
 -11  -7   3 9.16497 3.82215   3
 -11  -7   3 9.39158 5.82048   1
 -11   7   3 2.14893 5.05893   2
  11   7  -3 4.04961 4.46564   2
 -10  -7   3 204.371 12.2941   3
 -10  -7   3 211.396 15.4968   1
  10  -7  -3 195.135 15.0324   2
 -10   7   3 206.258 15.3219   2
  10   7  -3 207.888 15.2721   2
  -9  -7   3 3.88860 3.16953   3
  -9  -7   3 -3.8287 4.62119   1
   9  -7  -3 3.06733 4.10464   2
   9   7  -3 -3.1981 3.37674   2
  -9   7   3 9.20985 4.46564   2
  -8  -7   3 454.823 25.4851   1
  -8  -7   3 431.439 22.0370   3
  -8   7   3 483.593 26.4587   2
   8   7  -3 423.450 25.5109   2
  -7  -7   3 14.5984 4.83753   1
  -7  -7   3 14.5357 3.25202   3
  -7   7   3 23.1172 5.58782   2
   7   7  -3 27.0545 5.40006   2
  -6  -7   3 194.297 10.7176   3
  -6   7   3 189.954 13.6053   2
   6   7  -3 192.940 13.0708   2
   5  -7  -3 525.782 25.3159   1
  -5  -7   3 522.803 24.6549   3
  -5  -7   3 489.544 27.4030   1
   5   7  -3 535.086 27.8332   2
   4  -7  -3 9.29496 2.30803   1
  -4  -7   3 10.0079 2.30603   3
  -4  -7   3 12.0017 3.69861   1
   4   7  -3 36.7554 4.96135   2
  -4   7   3 6.50520 3.26217   2
  -3  -7   3 107.260 6.65735   3
  -3  -7   3 114.006 8.38552   1
   3  -7  -3 121.258 7.64403   1
  -3   7   3 107.196 8.78916   2
  -3   7   3 122.988 7.28538   1
   3   7  -3 110.722 7.03004   3
  -2  -7   3 1839.95 77.8599   3
  -2  -7   3 1691.66 83.3231   1
   2  -7  -3 1725.27 83.4622   1
   2   7  -3 1667.08 82.6138   2
  -2   7   3 1712.61 83.4225   2
  -2   7   3 1855.29 83.3121   1
   2   7  -3 1700.44 78.4199   3
  -1  -7   3 195.658 9.68643   3
   1  -7  -3 181.406 11.5690   1
  -1  -7   3 188.422 10.8766   1
   1   7  -3 169.684 11.1246   2
  -1   7   3 199.395 12.0583   2
   1   7  -3 180.694 10.7280   3
   0  -7   3 5372.98 218.369   3
   0  -7   3 5165.80 232.022   1
   0  -7  -3 5095.59 233.632   1
   0   7   3 4843.59 229.997   2
   0   7  -3 5047.37 229.452   2
   0   7  -3 4186.44 219.064   3
  -1  -7  -3 2263.23 108.710   1
   1  -7   3 2269.17 106.450   1
   1  -7   3 2367.28 100.275   3
  -1   7  -3 2231.66 106.101   2
  -1   7  -3 2023.64 100.959   3
   1   7   3 2404.78 106.921   2
   2  -7   3 3705.13 171.329   1
   2  -7   3 3913.30 161.699   3
  -2  -7  -3 3498.98 174.081   1
  -2   7  -3 3389.35 162.069   3
   2   7   3 3856.76 171.025   2
  -2   7  -3 3591.61 170.320   2
  -3  -7  -3 807.732 42.2825   1
   3  -7   3 833.268 36.8878   3
   3  -7   3 784.825 38.5696   1
   3   7   3 822.724 40.5665   2
  -3   7  -3 808.410 39.9688   2
  -3   7  -3 792.818 37.2044   3
   4  -7   3 422.244 19.8512   3
   4  -7   3 433.726 20.3709   1
  -4  -7  -3 418.802 24.4173   1
  -4   7  -3 374.425 21.9800   2
   4   7   3 408.541 22.7997   2
  -4   7  -3 418.312 20.0278   3
   5  -7   3 211.649 10.7647   3
  -5   7  -3 206.949 10.7307   3
  -5   7  -3 203.831 12.6397   2
   5   7   3 163.479 12.6405   2
   6  -7   3 839.531 37.2007   3
  -6  -7  -3 834.594 38.2267   3
   6   7   3 679.160 40.4364   2
  -6   7  -3 813.639 40.6096   2
  -6   7  -3 819.606 36.9203   3
  -7  -7  -3 335.479 23.0766   1
  -7  -7  -3 355.385 19.2542   3
   7  -7   3 374.345 18.0703   3
  -7   7  -3 371.198 20.7193   2
  -7   7  -3 350.153 17.4497   3
   7   7   3 325.341 20.4366   2
  -8  -7  -3 1294.74 58.7263   3
  -8  -7  -3 1153.73 64.6308   1
   8  -7   3 1332.83 57.5914   3
   8   7   3 1179.95 61.9025   2
  -8   7  -3 1220.99 56.5172   3
  -8   7  -3 1302.75 62.0201   2
  -9  -7  -3 85.1607 8.74293   3
  -9  -7  -3 77.0484 11.6210   1
   9  -7   3 93.2966 7.63189   3
  -9   7  -3 80.9918 6.09284   3
  -9   7  -3 110.279 10.3861   2
   9   7   3 106.430 9.93712   2
 -10  -7  -3 550.327 32.7344   1
  10  -7   3 469.963 28.1256   2
 -10  -7  -3 533.660 27.3371   3
  10  -7   3 539.989 26.4023   3
 -10   7  -3 499.427 28.7436   2
 -10   7  -3 465.472 24.2714   3
  10   7   3 618.394 29.3567   2
  11  -7   3 1.23374 3.67907   3
 -11  -7  -3 2.40817 6.74519   1
  11  -7   3 6.32629 4.53736   2
 -11  -7  -3 -5.0267 4.36034   3
  11   7   3 -2.1490 3.57091   2
 -11   7  -3 4.44306 4.79143   2
 -12  -7  -3 7.81988 5.15315   3
  12  -7   3 9.04418 4.76751   3
  12  -7   3 13.6630 5.45218   2
 -12  -7  -3 12.5933 7.87455   1
 -12   7  -3 13.8576 5.58716   2
 -13  -7  -3 19.2426 7.83110   1
  13  -7   3 13.4214 5.62013   2
  13  -7   3 17.8539 5.55190   3
 -13  -7  -3 3.50442 5.55513   3
 -13   7  -3 27.7352 6.76503   2
  14  -7   3 16.8525 5.74598   3
 -14  -7  -3 8.64138 5.47921   3
 -14  -7  -3 18.8677 8.94018   1
 -15  -7  -3 -0.6403 5.38560   3
 -15  -7  -3 8.72981 7.94932   1
  15  -7   3 -4.1219 4.51217   3
 -16  -7  -3 2.28635 7.16423   1
  16  -7   3 1.48217 5.26856   3
 -16  -7  -3 -4.3908 5.14742   3
 -17  -7  -3 18.3042 9.64941   1
  17  -7   3 4.15901 5.10712   3
 -17  -7  -3 0.13479 5.31297   3
  18  -7   3 10.1020 5.61445   3
 -18  -7  -3 -2.3666 5.19880   3
 -19  -8   3 8.78462 7.65989   1
  19  -8  -3 22.0809 7.50914   2
 -19  -8   3 7.44330 4.81206   3
  19  -8  -3 13.0790 5.96674   3
  18  -8  -3 1.06036 5.41205   2
 -18  -8   3 -0.2640 4.28238   3
  18  -8  -3 1.70303 4.96299   3
 -18  -8   3 -6.3429 7.59339   1
 -17  -8   3 -3.3470 4.19067   3
 -17  -8   3 -4.3414 6.79026   1
  17  -8  -3 5.62773 5.80776   2
  17  -8  -3 1.60575 5.15225   3
  17   8  -3 1.27785 5.32670   2
 -17   8   3 9.05998 6.82138   2
  16  -8  -3 51.1719 7.70980   3
 -16  -8   3 62.3148 11.2771   1
 -16  -8   3 49.2569 7.14935   3
  16  -8  -3 61.3587 9.65514   2
 -16   8   3 53.9398 9.63280   2
  16   8  -3 55.9799 9.22038   2
 -15  -8   3 83.4303 8.37193   3
 -15  -8   3 53.1199 10.4511   1
  15  -8  -3 76.8667 10.5511   2
  15   8  -3 101.782 11.6380   2
 -15   8   3 54.5415 10.0078   2
 -14  -8   3 10.9491 7.52557   1
 -14  -8   3 26.8350 5.27623   3
  14  -8  -3 15.3471 6.49964   2
 -14   8   3 16.7022 6.61644   2
  14   8  -3 18.8749 6.76172   2
 -13  -8   3 14.3312 4.67763   3
  13  -8  -3 14.9569 6.09536   2
 -13  -8   3 16.4145 7.04771   1
  13   8  -3 16.0461 6.59190   2
 -13   8   3 17.9807 6.43794   2
  12  -8  -3 113.545 12.2958   2
 -12  -8   3 117.764 12.6863   1
 -12  -8   3 113.861 9.04558   3
  12   8  -3 110.164 12.5569   2
 -12   8   3 121.835 12.9358   2
  11  -8  -3 89.7377 10.6195   2
 -11  -8   3 78.6289 7.47180   3
 -11  -8   3 69.5501 9.95600   1
 -11   8   3 103.465 11.2387   2
  11   8  -3 73.6619 9.82800   2
 -10  -8   3 3.11468 3.37993   3
 -10  -8   3 0.52705 6.08143   1
  10  -8  -3 3.43821 4.11663   2
 -10   8   3 1.12845 4.15384   2
  10   8  -3 1.75582 4.17588   2
  -9  -8   3 682.902 34.8598   1
  -9  -8   3 584.073 29.9658   3
   9   8  -3 613.981 34.1317   2
  -9   8   3 621.765 34.6330   2
  -8  -8   3 159.722 9.95406   3
  -8   8   3 162.420 13.0483   2
   8   8  -3 158.444 12.5500   2
  -7  -8   3 1423.93 66.2833   3
  -7   8   3 1494.40 72.7940   2
   7   8  -3 1476.99 72.0410   2
  -6  -8   3 828.923 38.8591   3
  -6  -8   3 839.700 43.0525   1
   6   8  -3 845.384 43.0530   2
  -5  -8   3 1262.76 57.3191   3
   5  -8  -3 1310.06 59.9444   1
  -5  -8   3 1200.36 62.1658   1
   5   8  -3 1267.82 62.0428   2
  -4  -8   3 146.974 10.0746   1
   4  -8  -3 141.409 8.42061   1
  -4  -8   3 137.365 8.19237   3
  -4   8   3 130.982 10.6223   2
   4   8  -3 139.441 10.0730   2
   4   8  -3 145.605 8.50552   3
   3  -8  -3 952.766 45.7993   1
  -3  -8   3 926.818 46.6000   1
  -3  -8   3 966.763 42.9234   3
   3   8  -3 907.397 43.3603   3
  -3   8   3 942.558 47.4982   2
  -2  -8   3 427.035 22.3582   1
  -2  -8   3 451.499 20.2559   3
   2  -8  -3 448.047 22.3356   1
   2   8  -3 394.586 20.8871   3
   2   8  -3 363.798 22.2476   2
  -2   8   3 443.535 23.5264   2
  -1  -8   3 268.190 12.9846   3
  -1  -8   3 276.477 14.5468   1
   1  -8  -3 266.256 15.0908   1
  -1   8   3 267.007 15.7532   2
   1   8  -3 258.518 15.0162   2
   1   8  -3 217.077 13.5942   3
   0  -8   3 4.25344 2.20676   1
   0  -8   3 2.04369 1.63447   3
   0  -8  -3 0.16503 3.35585   1
   0   8   3 6.08292 2.90142   2
   0   8  -3 3.95386 2.69837   2
   0   8  -3 5.41320 2.20417   3
   1  -8   3 514.056 24.2869   3
   1  -8   3 530.759 25.9044   1
  -1  -8  -3 512.254 28.0554   1
  -1   8  -3 530.717 27.1127   2
  -1   8  -3 488.757 24.3396   3
   1   8   3 565.464 27.9899   2
   2  -8   3 1541.73 72.2155   1
   2  -8   3 1551.69 68.2539   3
  -2  -8  -3 1506.70 75.1476   1
   2   8   3 1497.61 73.6304   2
  -2   8  -3 1478.98 67.9531   3
  -2   8  -3 1566.33 73.1731   2
   3  -8   3 617.971 28.5584   3
   3  -8   3 624.283 29.8116   1
  -3  -8  -3 625.755 33.4856   1
  -3   8  -3 615.133 28.0651   3
   3   8   3 612.767 32.3880   2
  -3   8  -3 595.711 31.5021   2
   4  -8   3 233.126 11.6303   1
  -4  -8  -3 192.344 15.5081   1
   4  -8   3 221.483 11.6268   3
  -4   8  -3 225.214 13.7945   2
   4   8   3 236.196 14.8585   2
  -4   8  -3 227.657 10.9615   3
   5  -8   3 53.2796 4.83771   3
  -5   8  -3 63.0933 3.95017   3
  -5   8  -3 65.7984 7.19886   2
   5   8   3 59.3251 7.59630   2
  -6  -8  -3 637.640 30.2282   3
   6  -8   3 648.458 29.1712   3
  -6   8  -3 608.375 32.4147   2
   6   8   3 511.415 32.2849   2
  -6   8  -3 638.770 27.7815   3
  -7  -8  -3 437.649 22.3850   3
   7  -8   3 451.784 21.0701   3
  -7  -8  -3 425.290 26.7998   1
   7   8   3 343.541 23.6678   2
  -7   8  -3 448.875 24.1126   2
   8  -8   3 66.2057 6.15458   3
  -8  -8  -3 71.3515 7.68759   3
  -8  -8  -3 55.4840 10.3519   1
   8   8   3 58.9113 7.68326   2
  -8   8  -3 60.6750 7.91624   2
   9  -8   3 53.0430 5.83041   3
  -9  -8  -3 37.0236 6.48464   3
  -9  -8  -3 42.1815 9.94793   1
  -9   8  -3 37.9096 7.05413   2
   9   8   3 64.3761 8.02746   2
 -10  -8  -3 2.64576 6.91799   1
 -10  -8  -3 3.22099 4.39406   3
  10  -8   3 7.21184 3.83827   3
  10  -8   3 3.36896 4.19730   2
 -10   8  -3 4.77097 4.32194   2
  10   8   3 -0.5006 3.65381   2
  11  -8   3 79.0186 9.44344   2
  11  -8   3 81.5655 8.16351   3
 -11  -8  -3 70.9068 9.03776   3
 -11  -8  -3 78.4939 12.2069   1
 -11   8  -3 84.7908 9.96424   2
  11   8   3 113.786 10.5503   2
 -12  -8  -3 5.02643 7.70731   1
  12  -8   3 11.4560 4.89587   2
  12  -8   3 16.6677 5.06931   3
 -12  -8  -3 18.8575 6.12328   3
 -12   8  -3 10.0530 5.41589   2
 -13  -8  -3 35.1059 10.1412   1
  13  -8   3 41.6073 7.50392   2
 -13  -8  -3 42.9894 7.71218   3
  13  -8   3 40.0455 6.96028   3
 -13   8  -3 66.2372 9.22851   2
 -14  -8  -3 7.41548 8.47474   1
  14  -8   3 0.97995 4.83751   3
 -14  -8  -3 2.41051 5.25191   3
 -15  -8  -3 31.3392 7.26540   3
 -15  -8  -3 27.5818 10.0482   1
  15  -8   3 28.7616 6.43279   3
 -16  -8  -3 11.9626 8.99828   1
 -16  -8  -3 17.4771 6.37680   3
  16  -8   3 15.2318 5.88887   3
 -17  -8  -3 24.3849 6.82385   3
  17  -8   3 31.1360 6.86005   3
 -17  -8  -3 19.5466 9.88240   1
 -18  -8  -3 0.96363 7.15904   1
  18  -8   3 10.7808 5.74147   3
 -18  -8  -3 6.32727 5.54833   3
 -19  -9   3 -9.8218 7.44712   1
  19  -9  -3 1.95794 5.77816   2
 -19  -9   3 -6.7241 3.85598   3
  19  -9  -3 -3.6539 4.84791   3
 -18  -9   3 20.4037 8.97490   1
  18  -9  -3 19.2562 7.13068   2
 -18  -9   3 21.0799 5.85916   3
  18  -9  -3 39.6577 7.42932   3
 -17  -9   3 6.93664 7.58602   1
 -17  -9   3 8.86150 5.13458   3
  17  -9  -3 5.54517 5.19197   3
  17  -9  -3 0.28636 5.34050   2
 -17   9   3 -4.4381 5.80856   2
  17   9  -3 -0.1173 5.70570   2
 -16  -9   3 6.17019 7.00661   1
  16  -9  -3 12.4188 7.05236   2
 -16  -9   3 8.30582 4.88865   3
 -16   9   3 0.87609 7.04386   2
  16   9  -3 11.6478 6.33526   2
 -15  -9   3 38.9684 9.80490   1
 -15  -9   3 47.9550 6.96146   3
  15  -9  -3 43.7023 8.65574   2
 -15   9   3 39.2275 8.85184   2
  15   9  -3 55.5805 8.85120   2
 -14  -9   3 76.0680 12.1169   1
  14  -9  -3 107.713 12.3052   2
 -14  -9   3 97.8583 9.28731   3
  14   9  -3 128.532 12.8500   2
 -14   9   3 94.5176 12.2218   2
  13  -9  -3 94.6769 11.9227   2
 -13  -9   3 90.4091 12.4265   1
 -13  -9   3 103.554 9.20733   3
  13   9  -3 99.4175 11.6736   2
 -13   9   3 108.117 12.3445   2
 -12  -9   3 25.0465 8.02436   1
 -12  -9   3 45.0874 6.27089   3
  12  -9  -3 38.9981 7.95670   2
 -12   9   3 44.0946 8.46494   2
  12   9  -3 40.5182 7.89480   2
 -11  -9   3 5.13328 6.11752   1
 -11  -9   3 2.50854 3.59328   3
  11  -9  -3 0.64409 4.77806   2
 -11   9   3 4.28088 4.88626   2
  11   9  -3 2.68911 5.03200   2
 -10  -9   3 28.6922 7.04393   1
  10  -9  -3 33.6256 7.38893   2
 -10  -9   3 30.1292 4.92876   3
 -10   9   3 36.9638 7.49314   2
  10   9  -3 37.4477 7.14770   2
  -9  -9   3 62.7792 8.86214   1
  -9  -9   3 60.4915 6.26308   3
  -9   9   3 53.6549 8.67455   2
   9   9  -3 54.6698 8.25751   2
  -8  -9   3 110.264 8.15294   3
  -8  -9   3 107.652 11.0326   1
  -8   9   3 113.488 11.7388   2
   8   9  -3 120.354 11.7559   2
  -7  -9   3 22.9685 4.02233   3
   7   9  -3 44.9752 6.91637   2
  -7   9   3 21.7180 5.60173   2
  -6  -9   3 726.805 39.4671   1
  -6  -9   3 751.395 35.6203   3
   6   9  -3 809.379 40.0316   2
  -5  -9   3 2.38287 2.53956   3
   5  -9  -3 4.30025 2.19202   1
  -5  -9   3 4.31179 4.08520   1
   5   9  -3 -0.1153 3.24190   2
  -5   9   3 -1.1821 1.01478   2
   5   9  -3 -2.2729 2.11945   3
   4  -9  -3 1323.01 60.6077   1
  -4  -9   3 1230.73 62.1442   1
  -4  -9   3 1305.42 57.3987   3
   4   9  -3 1268.48 62.0377   2
   4   9  -3 1177.19 57.5755   3
  -4   9   3 1275.58 62.8930   2
   3  -9  -3 181.045 10.3453   1
  -3  -9   3 162.158 11.2736   1
  -3  -9   3 175.746 9.37592   3
  -3   9   3 156.381 11.8982   2
   3   9  -3 178.035 11.6400   2
   3   9  -3 137.195 9.53929   3
   2  -9  -3 983.301 48.2030   1
  -2  -9   3 986.361 48.4324   1
  -2  -9   3 996.786 44.7459   3
  -2   9   3 948.197 49.2930   2
  -1  -9   3 1548.56 65.6211   3
  -1  -9   3 1458.27 70.2439   1
   1  -9  -3 1501.25 70.9055   1
   1   9  -3 1289.76 65.2025   3
  -1   9   3 1493.20 71.3290   2
   1   9  -3 1482.48 70.4638   2
   0  -9   3 56.5775 4.66714   3
   0  -9  -3 71.3924 7.24887   1
   0  -9   3 62.0983 5.42680   1
   0   9   3 65.5814 7.55412   2
   0   9  -3 75.4743 7.16893   2
   1  -9   3 2352.48 104.090   3
  -1  -9  -3 2306.93 112.674   1
   1  -9   3 2317.36 110.619   1
  -1   9  -3 2357.17 110.798   2
   1   9   3 2377.36 111.710   2
   2  -9   3 204.064 10.3034   3
   2  -9   3 194.296 10.6285   1
  -2  -9  -3 183.317 13.6049   1
  -2   9  -3 177.831 12.2883   2
   2   9   3 204.486 13.3717   2
  -3  -9  -3 313.221 19.4552   1
   3  -9   3 301.012 15.4213   1
   3  -9   3 308.643 15.0873   3
  -3   9  -3 297.458 17.7590   2
   3   9   3 300.693 18.6113   2
   4  -9   3 2662.97 117.236   3
   4  -9   3 2730.81 123.760   1
  -4  -9  -3 2525.72 127.815   1
  -4   9  -3 2609.40 124.691   2
   4   9   3 2640.10 125.812   2
   5  -9   3 81.0761 5.84125   3
  -5  -9  -3 66.1069 10.0289   1
   5   9   3 72.6663 8.97056   2
  -5   9  -3 89.7068 8.86693   2
  -6  -9  -3 927.979 42.5729   3
   6  -9   3 940.477 41.4825   3
   6   9   3 783.210 46.0442   2
  -6   9  -3 912.466 45.5981   2
  -7  -9  -3 300.752 21.2152   1
   7  -9   3 313.675 15.5834   3
  -7  -9  -3 299.636 16.8952   3
   7   9   3 240.402 18.4044   2
  -7   9  -3 314.253 18.4738   2
   8  -9   3 1.89088 2.77657   3
  -8  -9  -3 5.52104 4.16903   3
  -8  -9  -3 -8.3968 6.26052   1
  -8   9  -3 9.16479 4.73097   2
   8   9   3 4.65832 4.29508   2
  -9  -9  -3 359.192 26.3570   1
  -9  -9  -3 402.473 22.2624   3
   9  -9   3 418.291 20.9732   3
  -9   9  -3 418.684 24.1758   2
   9   9   3 416.420 24.2178   2
  10  -9   3 63.4230 6.71827   3
 -10  -9  -3 63.9385 11.4365   1
 -10  -9  -3 54.0198 7.66539   3
 -10   9  -3 61.4519 8.57669   2
  10   9   3 69.5095 8.72774   2
 -11  -9  -3 51.4502 7.66294   3
  11  -9   3 41.8545 7.47805   2
 -11  -9  -3 39.5971 10.4425   1
  11  -9   3 51.9021 6.42816   3
 -11   9  -3 44.7667 7.55279   2
 -12  -9  -3 32.8795 7.15412   3
  12  -9   3 35.1235 7.35462   2
 -12  -9  -3 45.5831 10.4347   1
  12  -9   3 35.2265 6.06528   3
 -12   9  -3 45.6511 7.92610   2
  13  -9   3 5.43136 4.88520   3
 -13  -9  -3 -0.6042 5.24653   3
 -13  -9  -3 4.20149 8.08186   1
  13  -9   3 7.25571 5.39476   2
 -13   9  -3 10.9950 6.32654   2
 -14  -9  -3 10.4866 8.74087   1
  14  -9   3 11.9204 5.66796   3
 -14  -9  -3 -2.1418 5.29766   3
 -15  -9  -3 19.1682 9.73131   1
  15  -9   3 9.18553 5.60127   3
 -15  -9  -3 9.31624 6.07110   3
  16  -9   3 9.00230 5.56885   3
 -16  -9  -3 -1.7191 5.53827   3
 -16  -9  -3 26.7336 10.3967   1
 -17  -9  -3 6.75320 8.02031   1
  17  -9   3 -6.6495 4.98092   3
 -17  -9  -3 -2.7903 5.25256   3
  18  -9   3 9.86122 5.78160   3
 -18  -9  -3 15.2036 6.01917   3
 -18  -9  -3 10.6392 9.23534   1
  19 -10  -3 3.93144 6.97163   2
 -19 -10   3 -2.9485 4.38896   3
  19 -10  -3 13.1472 5.98616   3
 -19 -10   3 5.19187 8.33055   1
  18 -10  -3 2.99184 6.13210   2
 -18 -10   3 -0.4302 7.40141   1
 -18 -10   3 5.91671 4.95778   3
 -18  10   3 -0.8208 6.54966   2
  17 -10  -3 8.86354 6.71982   2
 -17 -10   3 4.79522 5.13658   3
 -17 -10   3 10.1749 8.00366   1
  17  10  -3 15.5648 6.65476   2
 -17  10   3 6.13687 6.28579   2
 -16 -10   3 16.0817 8.37387   1
  16 -10  -3 6.24263 6.96950   2
 -16 -10   3 20.9691 5.83038   3
 -16  10   3 5.92755 7.35955   2
  16  10  -3 2.70876 6.21696   2
 -15 -10   3 3.09923 4.60671   3
 -15 -10   3 1.08451 7.02770   1
  15 -10  -3 2.47099 5.85821   2
 -15  10   3 -5.6673 5.65685   2
  15  10  -3 4.65763 5.74690   2
 -14 -10   3 21.6560 5.16806   3
  14 -10  -3 -0.4629 5.54766   2
 -14 -10   3 5.22306 7.02428   1
  14  10  -3 21.1164 7.06277   2
 -14  10   3 15.7013 6.73737   2
  13 -10  -3 22.5416 7.13629   2
 -13 -10   3 4.74049 7.65431   1
 -13 -10   3 24.7540 5.13886   3
 -13  10   3 7.68616 6.43031   2
  13  10  -3 30.5794 7.51943   2
 -12 -10   3 365.109 20.0524   3
 -12 -10   3 348.293 24.0331   1
  12 -10  -3 361.932 23.7426   2
  12  10  -3 382.206 24.1629   2
 -12  10   3 362.680 23.8569   2
  11 -10  -3 187.237 14.6847   2
 -11 -10   3 140.836 10.8279   3
 -11 -10   3 179.936 14.9235   1
 -11  10   3 145.136 14.6583   2
  11  10  -3 171.755 14.6708   2
 -10 -10   3 237.040 13.8280   3
 -10 -10   3 249.705 17.4104   1
  10  10  -3 201.108 16.4578   2
 -10  10   3 233.940 17.3363   2
  -9 -10   3 7.53126 5.59756   1
  -9 -10   3 8.42587 3.55843   3
  -9  10   3 24.0606 6.54895   2
   9  10  -3 4.87508 4.49798   2
  -8 -10   3 92.2583 7.55140   3
  -8 -10   3 90.2106 10.3818   1
  -8  10   3 107.854 11.4936   2
   8  10  -3 102.848 11.1050   2
  -7 -10   3 237.458 16.4723   1
  -7 -10   3 245.312 13.6390   3
   7  10  -3 257.492 17.1326   2
  -7  10   3 243.633 17.0777   2
  -6 -10   3 524.808 26.2505   3
  -6 -10   3 535.204 29.7439   1
   6  10  -3 600.942 30.5714   2
   6  10  -3 529.548 26.1653   3
  -5 -10   3 10.7817 3.21690   3
  -5 -10   3 11.3115 4.70481   1
   5  10  -3 5.65706 2.56097   3
   5  10  -3 10.8628 4.34092   2
   4 -10  -3 559.035 26.0817   1
  -4 -10   3 547.797 24.8025   3
  -4 -10   3 504.185 27.5558   1
   4  10  -3 545.651 28.3963   2
   4  10  -3 418.608 24.3044   3
  -3 -10   3 527.730 24.1875   3
   3 -10  -3 529.380 25.9809   1
  -3 -10   3 520.530 26.9382   1
   3  10  -3 429.063 23.3459   3
  -3  10   3 536.464 28.4291   2
  -2 -10   3 1110.69 49.8889   3
  -2 -10   3 1059.11 53.8324   1
   2 -10  -3 1136.09 53.7893   1
  -2  10   3 1065.72 55.0328   2
  -1 -10   3 178.909 11.3803   1
  -1 -10   3 186.834 10.2029   3
   1 -10  -3 201.989 12.4707   1
   1  10  -3 163.527 11.9963   2
  -1  10   3 208.343 13.6573   2
   0 -10   3 778.661 35.1375   3
   0 -10   3 752.228 37.6385   1
   0 -10  -3 763.469 39.1207   1
   0  10  -3 734.069 38.6488   2
   0  10   3 771.399 39.9003   2
   1 -10   3 142.614 8.48306   1
  -1 -10  -3 125.553 11.0101   1
   1 -10   3 122.299 7.60518   3
   1  10   3 132.851 10.7381   2
  -1  10  -3 132.964 9.96149   2
   2 -10   3 152.586 8.75842   3
   2 -10   3 154.257 9.08233   1
  -2 -10  -3 146.095 12.7581   1
  -2  10  -3 170.276 11.4074   2
   2  10   3 168.832 12.2443   2
  -3 -10  -3 90.8880 10.3835   1
   3 -10   3 96.3396 6.15869   1
   3 -10   3 93.7105 6.32677   3
  -3  10  -3 98.0433 8.58154   2
   3  10   3 127.758 10.0822   2
  -4 -10  -3 155.019 13.4838   1
   4 -10   3 149.980 8.64401   3
   4  10   3 155.316 12.2358   2
  -4  10  -3 137.169 10.8989   2
  -5 -10  -3 30.1749 7.98701   1
   5 -10   3 33.6544 3.91465   3
   5  10   3 24.3384 6.00279   2
  -5  10  -3 30.4411 5.69493   2
   6 -10   3 68.7268 5.63435   3
  -6 -10  -3 70.5429 10.7370   1
  -6 -10  -3 76.7327 7.37557   3
  -6  10  -3 57.4427 7.79898   2
   6  10   3 61.2171 8.86338   2
   7 -10   3 367.030 18.1717   3
  -7 -10  -3 361.192 24.7475   1
  -7 -10  -3 369.314 19.5415   3
   7  10   3 303.131 21.7314   2
  -7  10  -3 368.936 21.4759   2
  -8 -10  -3 6.67474 4.31495   3
  -8 -10  -3 12.4765 7.30752   1
   8 -10   3 5.92375 3.04513   3
   8  10   3 5.59937 4.58038   2
  -8  10  -3 2.52415 4.08733   2
  -9 -10  -3 34.6358 9.33250   1
   9 -10   3 44.7816 5.36165   3
  -9 -10  -3 38.3829 6.34464   3
   9  10   3 45.9837 7.92816   2
  -9  10  -3 34.8347 7.01059   2
 -10 -10  -3 213.332 15.0543   3
  10 -10   3 232.390 13.7699   3
 -10 -10  -3 232.925 19.7089   1
  10  10   3 286.701 17.4183   2
 -10  10  -3 210.885 16.4518   2
 -11 -10  -3 60.7691 8.38152   3
  11 -10   3 75.2659 9.91517   2
 -11 -10  -3 33.6164 10.0021   1
  11 -10   3 73.0306 7.63040   3
 -11  10  -3 59.9090 9.19220   2
  12 -10   3 68.2038 7.97268   3
  12 -10   3 78.4990 9.63426   2
 -12 -10  -3 59.5914 11.7162   1
 -12 -10  -3 61.3744 8.89468   3
 -12  10  -3 77.8443 10.1875   2
 -13 -10  -3 10.7898 5.82454   3
 -13 -10  -3 10.4143 8.94171   1
  13 -10   3 13.1235 5.47692   3
  13 -10   3 19.9715 6.51107   2
 -13  10  -3 12.1302 6.72156   2
  14 -10   3 31.9885 6.85195   3
 -14 -10  -3 21.6468 6.89051   3
 -14 -10  -3 30.0971 11.4610   1
 -15 -10  -3 21.6186 7.24801   3
  15 -10   3 22.5152 6.43117   3
 -15 -10  -3 21.0355 10.1563   1
 -16 -10  -3 -2.3669 5.47630   3
 -16 -10  -3 9.26914 9.34983   1
  16 -10   3 -4.8303 5.19226   3
 -17 -10  -3 -0.3465 5.45938   3
  17 -10   3 4.46967 5.67348   3
 -17 -10  -3 -10.072 7.18748   1
  18 -11  -3 35.9979 9.15132   2
 -18 -11   3 14.3972 5.70878   3
 -18 -11   3 12.5490 8.48950   1
 -18  11   3 18.8759 8.50851   2
 -17 -11   3 -3.4391 7.37280   1
 -17 -11   3 9.87021 5.38797   3
  17 -11  -3 16.2729 7.96726   2
 -17  11   3 0.78492 7.45616   2
  17  11  -3 1.77836 5.46187   2
 -16 -11   3 24.5583 9.95925   1
 -16 -11   3 24.9109 6.14846   3
  16 -11  -3 27.9123 8.02624   2
  16  11  -3 24.5062 7.98447   2
 -16  11   3 40.6099 8.91415   2
  15 -11  -3 -3.1462 6.19177   2
 -15 -11   3 -8.9020 6.53641   1
 -15 -11   3 0.12255 4.33961   3
  15  11  -3 1.06193 5.86936   2
 -15  11   3 7.47900 6.11830   2
  14 -11  -3 4.61099 5.91339   2
 -14 -11   3 -1.3388 7.69184   1
 -14 -11   3 3.14319 4.30001   3
  14  11  -3 3.40104 5.26159   2
 -14  11   3 3.05210 5.97339   2
  13 -11  -3 51.5498 9.92693   2
 -13 -11   3 36.9518 6.19258   3
 -13 -11   3 33.0866 9.70632   1
 -13  11   3 43.6557 9.12766   2
  13  11  -3 34.3900 7.84645   2
 -12 -11   3 37.7355 6.20329   3
  12 -11  -3 35.8442 8.30117   2
 -12 -11   3 26.2130 8.28771   1
 -12  11   3 41.3312 8.81972   2
  12  11  -3 36.9051 7.86594   2
 -11 -11   3 14.4681 7.13927   1
  11 -11  -3 7.44488 5.84063   2
 -11 -11   3 11.3983 4.50322   3
  11  11  -3 15.9578 6.24344   2
 -11  11   3 5.26588 5.70001   2
 -10 -11   3 174.786 11.5326   3
 -10 -11   3 158.703 14.6025   1
  10  11  -3 172.573 16.2352   2
 -10  11   3 195.156 15.4020   2
  -9 -11   3 43.3485 5.65006   3
  -9 -11   3 44.2646 8.00962   1
  -9  11   3 37.1577 7.76241   2
   9  11  -3 47.8078 8.03956   2
  -8 -11   3 8.84616 3.61332   3
  -8 -11   3 19.4753 6.00074   1
   8  11  -3 16.6402 3.28321   3
  -8  11   3 20.4419 5.88038   2
   8  11  -3 14.4082 5.67480   2
  -7 -11   3 8.76871 3.33699   3
  -7 -11   3 3.29826 4.91766   1
  -7  11   3 8.31261 4.88207   2
   7  11  -3 5.32919 2.49757   3
   7  11  -3 1.77188 4.06857   2
  -6 -11   3 -2.6171 2.66952   3
  -6 -11   3 6.92284 5.08131   1
   6  11  -3 -3.2733 3.57448   2
   6  11  -3 -0.6066 2.03649   3
  -6  11   3 -0.4965 3.90444   2
  -5 -11   3 1627.07 72.3733   3
  -5 -11   3 1614.00 78.4994   1
  -5  11   3 1415.96 78.5283   2
   5  11  -3 1727.51 78.9670   2
   4 -11  -3 25.1548 4.08341   1
  -4 -11   3 22.6630 3.89853   3
  -4 -11   3 19.3180 5.22376   1
   4  11  -3 18.7615 5.35717   2
  -4  11   3 16.1780 5.37152   2
  -3 -11   3 914.782 46.3397   1
   3 -11  -3 916.220 45.2383   1
  -3 -11   3 929.836 42.3758   3
  -3  11   3 902.513 47.5809   2
   2 -11  -3 111.218 8.78407   1
  -2 -11   3 113.071 7.35908   3
  -2 -11   3 101.737 8.52294   1
  -2  11   3 107.196 10.9471   2
  -1 -11   3 64.6582 5.43359   3
   1 -11  -3 44.1400 6.43736   1
  -1 -11   3 56.3837 6.31170   1
  -1  11   3 62.9290 8.29395   2
   0 -11   3 1.34764 2.63035   1
   0 -11   3 0.38330 2.15676   3
   0 -11  -3 4.90682 4.05181   1
   0  11   3 -2.5621 3.14771   2
   0  11  -3 2.65508 3.38784   2
   1 -11   3 444.975 21.1715   3
   1 -11   3 413.956 22.5018   1
  -1 -11  -3 442.246 24.7794   1
   1  11   3 477.200 25.9752   2
  -1  11  -3 428.760 24.4132   2
   2 -11   3 32.4290 3.75390   3
  -2 -11  -3 30.5202 6.52954   1
   2 -11   3 24.6032 3.51529   1
  -2  11  -3 27.6716 5.40323   2
   2  11   3 28.9723 6.07335   2
   3 -11   3 967.311 44.3905   3
   3 -11   3 920.091 46.5646   1
  -3 -11  -3 1005.40 50.5880   1
   3  11   3 972.001 50.4099   2
  -3  11  -3 1014.73 49.1958   2
   4 -11   3 462.473 22.2439   3
  -4 -11  -3 484.753 27.7857   1
   4  11   3 428.937 26.8683   2
  -4  11  -3 469.441 26.0485   2
  -5 -11  -3 908.160 47.3139   1
   5 -11   3 879.671 40.1093   3
  -5  11  -3 877.466 44.7228   2
   5  11   3 799.592 45.8407   2
   6 -11   3 64.1929 5.61811   3
  -6 -11  -3 66.9164 10.4086   1
   6  11   3 35.7950 7.75944   2
  -6  11  -3 79.8887 9.00759   2
  -7 -11  -3 398.074 20.2748   3
  -7 -11  -3 364.893 24.4182   1
   7 -11   3 374.794 18.4196   3
   7  11   3 287.753 21.9490   2
  -7  11  -3 365.861 22.0689   2
  -8 -11  -3 3.20153 4.32477   3
   8 -11   3 7.13607 3.09653   3
  -8 -11  -3 -7.3370 5.65368   1
   8  11   3 -2.5649 4.19554   2
  -8  11  -3 7.97856 4.50049   2
  -9 -11  -3 1.37076 4.33735   3
  -9 -11  -3 -6.2774 7.80616   1
   9 -11   3 -0.2655 2.97571   3
  -9  11  -3 -1.2774 4.26259   2
   9  11   3 3.52204 4.87660   2
 -10 -11  -3 0.98314 7.40276   1
  10 -11   3 6.51839 3.76355   3
 -10 -11  -3 4.31600 5.02953   3
  10  11   3 7.62423 5.34797   2
 -10  11  -3 0.41443 4.71397   2
 -11 -11  -3 7.81008 5.50651   3
  11 -11   3 4.57842 4.18844   3
 -11 -11  -3 -0.9893 7.72680   1
 -11  11  -3 6.72000 5.52813   2
  12 -11   3 -8.2488 4.18624   3
 -12 -11  -3 -7.1209 4.85267   3
 -12 -11  -3 -4.0618 7.94086   1
  12 -11   3 6.23112 6.03326   2
 -12  11  -3 -0.3950 5.71447   2
  13 -11   3 177.798 14.4832   2
 -13 -11  -3 148.258 17.6196   1
  13 -11   3 146.188 11.8728   3
 -13 -11  -3 127.806 12.5026   3
 -13  11  -3 136.226 14.4496   2
  14 -11   3 5.78377 5.20837   3
 -14 -11  -3 -5.3164 5.47219   3
 -14 -11  -3 -0.5889 8.20146   1
 -14  11  -3 8.42851 6.77097   2
  15 -11   3 9.92766 6.19600   3
 -15 -11  -3 7.50496 8.45383   1
 -15 -11  -3 24.2887 7.15666   3
  16 -11   3 7.31500 5.49475   3
 -16 -11  -3 -8.3763 5.37243   3
 -16 -11  -3 -0.4571 8.07902   1
  17 -11   3 0.37739 5.24745   3
 -17 -11  -3 6.71601 7.96447   1
 -17 -11  -3 16.3396 6.40541   3
 -18 -12   3 -1.2009 4.72236   3
  18 -12  -3 0.56434 7.21375   2
 -18 -12   3 4.92835 8.30276   1
 -18  12   3 4.38253 7.59913   2
  17 -12  -3 12.8207 7.82267   2
 -17 -12   3 9.35386 5.46746   3
 -17 -12   3 9.50565 8.77114   1
  17  12  -3 24.0002 8.10581   2
 -17  12   3 0.71008 7.30408   2
 -16 -12   3 3.17893 5.05224   3
 -16 -12   3 5.97991 8.19832   1
  16 -12  -3 15.8043 7.46356   2
 -16  12   3 18.1179 7.70878   2
  16  12  -3 -0.4726 6.26465   2
  15 -12  -3 0.53706 7.08226   2
 -15 -12   3 4.16447 4.80367   3
 -15 -12   3 -16.445 5.92759   1
  15  12  -3 1.78610 6.10583   2
 -15  12   3 9.37248 7.30704   2
 -14 -12   3 9.21604 4.88227   3
 -14 -12   3 7.56035 8.45385   1
  14 -12  -3 5.72252 6.22897   2
 -14  12   3 6.73234 6.72570   2
  14  12  -3 24.3421 7.01346   2
 -13 -12   3 13.8294 8.59566   1
  13 -12  -3 27.8374 8.46292   2
 -13 -12   3 21.4033 5.40339   3
 -13  12   3 24.6516 8.13838   2
  13  12  -3 20.2222 6.83097   2
 -12 -12   3 -6.5293 5.84526   1
 -12 -12   3 4.39210 4.03997   3
  12 -12  -3 4.33640 5.85066   2
  12  12  -3 7.58711 5.52841   2
 -12  12   3 6.31346 5.85156   2
 -11 -12   3 319.308 21.9774   1
 -11 -12   3 290.185 17.1375   3
 -11  12   3 308.791 21.3807   2
  11  12  -3 287.360 20.6630   2
 -10 -12   3 13.9906 4.48578   3
 -10 -12   3 21.2465 7.06986   1
  10  12  -3 18.1183 6.50850   2
 -10  12   3 5.11331 6.26598   2
  -9 -12   3 263.793 15.3483   3
  -9 -12   3 250.780 18.4890   1
   9  12  -3 302.288 19.7089   2
  -9  12   3 263.840 19.1373   2
  -8 -12   3 23.1370 4.41376   3
  -8 -12   3 20.6023 6.32132   1
  -8  12   3 11.9127 5.78851   2
   8  12  -3 11.4313 5.11039   2
  -7 -12   3 15.8195 5.75294   1
  -7 -12   3 18.4568 3.92451   3
   7  12  -3 28.1913 6.44737   2
  -7  12   3 13.0541 5.68666   2
  -6 -12   3 43.0187 7.09755   1
  -6 -12   3 41.6881 5.01408   3
  -6  12   3 31.4198 6.70886   2
   6  12  -3 37.3041 7.15924   2
  -5 -12   3 38.3563 6.71092   1
  -5 -12   3 34.3298 4.74102   3
   5  12  -3 37.2366 7.09564   2
  -5  12   3 36.8098 7.23240   2
  -4 -12   3 19.6828 5.46798   1
  -4 -12   3 27.4002 4.29462   3
  -4  12   3 31.8416 6.74610   2
   4  12  -3 23.8808 6.12164   2
   3 -12  -3 1640.92 77.6917   1
  -3 -12   3 1535.46 78.4990   1
  -3 -12   3 1608.67 72.8872   3
   3  12  -3 1670.72 79.2688   2
  -3  12   3 1608.58 79.9520   2
  -2 -12   3 4.84691 4.06734   1
   2 -12  -3 2.97925 3.92988   1
  -2 -12   3 5.51830 3.09218   3
   2  12  -3 7.78202 4.12341   2
  -2  12   3 11.3424 4.98023   2
   1 -12  -3 348.275 20.6769   1
  -1 -12   3 378.476 20.2539   1
  -1 -12   3 371.607 18.2678   3
  -1  12   3 370.887 22.5923   2
   1  12  -3 342.773 21.3402   2
   0 -12   3 49.4384 4.98909   3
   0 -12   3 54.5931 5.83126   1
   0 -12  -3 46.9887 7.18901   1
   0  12   3 61.5423 8.39360   2
   0  12  -3 48.9524 7.15134   2
   1 -12   3 21.7631 3.69461   1
   1 -12   3 18.7493 3.37681   3
  -1 -12  -3 19.0854 6.25021   1
   1  12   3 13.1360 5.18985   2
  -1  12  -3 20.8939 5.10301   2
  -2 -12  -3 32.6036 7.62513   1
   2 -12   3 41.3229 4.39464   3
   2 -12   3 37.3465 4.42011   1
  -2  12  -3 41.1775 6.48406   2
   2  12   3 50.1992 8.00708   2
   3 -12   3 88.8787 6.37760   3
  -3 -12  -3 93.0038 10.7943   1
  -3  12  -3 79.7192 9.19782   2
   3  12   3 106.395 11.5679   2
  -4 -12  -3 20.3120 6.90046   1
   4 -12   3 10.2081 2.91399   3
   4  12   3 2.21984 4.61785   2
  -4  12  -3 14.5770 4.62233   2
  -5 -12  -3 4.24119 6.37469   1
   5 -12   3 6.57970 2.75009   3
  -5  12  -3 7.32539 4.64964   2
   5  12   3 -6.1337 3.91580   2
  -6 -12  -3 1.24303 5.99236   1
   6 -12   3 -0.6621 2.50172   3
   6  12   3 -3.5352 3.78346   2
  -6  12  -3 7.00409 4.63182   2
   7 -12   3 24.2109 4.00545   3
  -7 -12  -3 5.87226 6.99122   1
  -7  12  -3 25.1642 6.05934   2
   7  12   3 28.2444 6.71745   2
  -8 -12  -3 3.36806 4.33704   3
  -8 -12  -3 1.50869 7.27103   1
   8 -12   3 7.52421 3.30740   3
  -8  12  -3 -1.2201 4.33846   2
   8  12   3 6.86463 5.02495   2
  -9 -12  -3 9.13223 5.26499   3
   9 -12   3 11.0663 3.62787   3
  -9 -12  -3 2.39652 7.13710   1
   9  12   3 6.96260 5.53217   2
  -9  12  -3 10.7391 5.38277   2
 -10 -12  -3 -2.1648 7.13708   1
  10 -12   3 6.38365 4.02625   3
 -10 -12  -3 10.9406 5.69599   3
 -10  12  -3 1.54148 5.76619   2
  10  12   3 3.24293 5.55834   2
 -11 -12  -3 332.929 25.0460   1
 -11 -12  -3 336.031 20.2624   3
  11 -12   3 333.742 18.7283   3
 -11  12  -3 346.508 22.3196   2
 -12 -12  -3 6.04058 5.83103   3
 -12 -12  -3 8.21852 9.41675   1
  12 -12   3 13.4216 6.44605   2
  12 -12   3 4.55709 4.73300   3
 -12  12  -3 14.8423 6.88609   2
 -13 -12  -3 102.661 14.8451   1
 -13 -12  -3 93.4791 10.5954   3
  13 -12   3 68.6177 8.53065   3
  13 -12   3 77.8187 10.9247   2
 -13  12  -3 76.9293 11.0602   2
  14 -12   3 -4.2721 4.61368   3
 -14 -12  -3 10.5322 6.27379   3
 -14 -12  -3 4.07889 8.27517   1
 -14  12  -3 1.67900 6.88394   2
  15 -12   3 2.65462 5.15169   3
 -15 -12  -3 0.39010 7.47834   1
 -15 -12  -3 -6.4036 5.52646   3
 -16 -12  -3 1.18835 5.98921   3
 -16 -12  -3 -16.167 8.67031   1
  16 -12   3 3.49242 5.47003   3
 -17 -13   3 23.5771 6.33230   3
 -17 -13   3 7.43697 8.54335   1
  17 -13  -3 28.4909 9.29588   2
 -17  13   3 35.4137 9.53628   2
  16 -13  -3 5.57106 7.58058   2
 -16 -13   3 0.57993 5.12133   3
 -16 -13   3 -7.2331 7.19872   1
 -16  13   3 7.64848 7.56536   2
  16  13  -3 7.37609 6.04879   2
  15 -13  -3 16.2181 7.50928   2
 -15 -13   3 12.9040 8.25128   1
 -15 -13   3 21.4815 5.89928   3
  15  13  -3 13.3690 6.51937   2
 -15  13   3 15.8928 7.64052   2
 -14 -13   3 -6.3519 6.64205   1
  14 -13  -3 -4.5120 6.67465   2
 -14 -13   3 -3.9055 4.37074   3
  14  13  -3 13.4589 6.56839   2
 -14  13   3 -7.9993 6.20797   2
 -13 -13   3 6.56059 4.83338   3
 -13 -13   3 4.33444 7.34485   1
  13 -13  -3 10.9473 6.89700   2
  13  13  -3 10.6436 6.70223   2
 -13  13   3 5.08927 6.26371   2
  12 -13  -3 2.87448 5.97763   2
 -12 -13   3 -11.987 5.71199   1
 -12 -13   3 5.84081 4.38002   3
 -12  13   3 -5.0487 5.21606   2
  12  13  -3 0.21401 4.90149   2
 -11 -13   3 51.1938 9.70756   1
 -11 -13   3 70.8175 7.49007   3
 -11  13   3 57.3600 10.6556   2
  11  13  -3 58.3533 9.70132   2
 -10 -13   3 -2.1091 6.02375   1
 -10 -13   3 2.85934 4.03094   3
  10  13  -3 2.60252 5.39492   2
 -10  13   3 2.19547 5.62130   2
  -9 -13   3 686.710 33.2526   3
  -9 -13   3 649.409 37.5319   1
   9  13  -3 711.215 38.8371   2
  -9  13   3 663.811 38.3740   2
  -8 -13   3 15.1247 6.36708   1
  -8 -13   3 29.3157 4.87908   3
   8  13  -3 13.3704 6.47619   2
  -8  13   3 18.7827 6.55466   2
  -7 -13   3 259.950 15.3974   3
  -7 -13   3 273.563 18.9639   1
   7  13  -3 316.895 20.5342   2
  -7  13   3 291.639 19.8435   2
  -6 -13   3 112.330 11.1621   1
  -6 -13   3 110.743 8.17365   3
   6  13  -3 113.344 12.2095   2
  -6  13   3 96.4358 11.7920   2
  -5 -13   3 80.3324 6.85400   3
  -5 -13   3 62.2755 8.30598   1
  -5  13   3 74.7461 9.87382   2
   5  13  -3 72.0618 9.49250   2
  -4 -13   3 53.2373 7.43750   1
  -4 -13   3 57.0019 5.69001   3
   4  13  -3 53.4897 8.35359   2
  -4  13   3 54.0752 8.46538   2
   3 -13  -3 4.87203 3.70482   1
  -3 -13   3 0.56385 3.97462   1
  -3 -13   3 1.78559 2.78220   3
   3  13  -3 0.81323 4.17167   2
  -3  13   3 1.64441 4.45952   2
  -2 -13   3 336.013 16.6731   3
   2 -13  -3 300.148 18.2782   1
  -2 -13   3 315.647 18.4827   1
   2  13  -3 303.995 19.8317   2
  -2  13   3 331.129 21.0892   2
   1 -13  -3 347.394 21.5314   1
  -1 -13   3 381.681 21.1596   1
  -1 -13   3 376.323 19.0920   3
   1  13  -3 386.439 22.8424   2
  -1  13   3 434.420 24.5234   2
   0 -13   3 115.959 8.81477   1
   0 -13  -3 110.314 10.5782   1
   0 -13   3 115.081 7.75542   3
   0  13  -3 111.543 11.1749   2
   0  13   3 129.748 12.9903   2
   1 -13   3 75.9394 6.35576   3
   1 -13   3 72.9557 6.72628   1
  -1 -13  -3 67.3490 8.73150   1
  -1  13  -3 78.7634 9.17995   2
   1  13   3 79.4869 10.2963   2
   2 -13   3 217.320 12.0619   3
  -2 -13  -3 223.246 15.7993   1
  -2  13  -3 221.676 15.3815   2
   2  13   3 233.981 17.2584   2
   3 -13   3 36.4758 4.27805   3
  -3 -13  -3 36.6204 7.52766   1
  -3  13  -3 42.8675 6.90580   2
   3  13   3 28.4064 7.40043   2
  -4 -13  -3 190.676 15.2502   1
   4 -13   3 184.654 10.6341   3
   4  13   3 180.727 15.3459   2
  -4  13  -3 195.316 13.9851   2
   5 -13   3 47.1471 4.99419   3
  -5 -13  -3 40.8121 8.58798   1
   5  13   3 46.6271 8.54384   2
  -5  13  -3 39.1526 7.11184   2
   6 -13   3 186.398 10.7871   3
  -6 -13  -3 183.361 17.4598   1
   6  13   3 147.760 15.9007   2
  -6  13  -3 215.100 14.6276   2
   7 -13   3 2.94871 2.98430   3
  -7 -13  -3 7.41942 7.49420   1
  -7  13  -3 17.1218 5.72562   2
   7  13   3 12.2080 6.17130   2
   8 -13   3 58.2834 5.89083   3
  -8 -13  -3 55.0243 11.4787   1
  -8  13  -3 48.1618 8.22400   2
   8  13   3 50.4530 9.14884   2
  -9 -13  -3 159.624 12.2381   3
   9 -13   3 166.207 10.5301   3
  -9 -13  -3 130.848 16.0677   1
   9  13   3 142.954 15.1566   2
  -9  13  -3 172.342 13.9276   2
 -10 -13  -3 23.1740 9.56735   1
 -10 -13  -3 32.9168 6.65406   3
  10 -13   3 36.5658 5.66528   3
 -10  13  -3 29.8530 7.43693   2
  10  13   3 43.0981 8.73747   2
  11 -13   3 68.1039 7.33090   3
 -11 -13  -3 47.7290 7.93070   3
 -11 -13  -3 27.6110 10.5910   1
 -11  13  -3 56.5578 9.83071   2
  12 -13   3 2.23060 6.87807   2
 -12 -13  -3 -13.764 7.72967   1
 -12 -13  -3 0.84640 5.87734   3
  12 -13   3 16.2853 5.22843   3
 -12  13  -3 -4.0953 6.45023   2
  13 -13   3 20.1007 7.89680   2
 -13 -13  -3 6.24355 6.26226   3
  13 -13   3 13.8129 5.33608   3
 -13 -13  -3 16.0979 10.1045   1
 -13  13  -3 16.0249 7.37188   2
 -14 -13  -3 -9.7554 5.09460   3
  14 -13   3 0.34247 4.96163   3
 -14 -13  -3 -0.9888 9.04311   1
 -14  13  -3 1.15479 7.00307   2
 -15 -13  -3 1.03756 8.25793   1
 -15 -13  -3 -9.7438 5.29658   3
  15 -13   3 1.72537 5.09378   3
 -16 -13  -3 -2.8291 9.19148   1
  16 -13   3 1.62423 5.55093   3
 -16 -13  -3 -3.3690 5.83189   3
 -17  14   3 23.6675 9.36922   2
 -16 -14   3 -7.3373 8.05973   1
  16 -14  -3 17.9939 7.85673   2
 -16 -14   3 6.58337 5.42520   3
 -16  14   3 17.9535 7.62390   2
  16  14  -3 18.0371 7.61848   2
 -15 -14   3 -1.8402 7.91201   1
 -15 -14   3 15.8326 6.05017   3
  15 -14  -3 21.6049 7.75668   2
 -15  14   3 20.4864 8.44674   2
  15  14  -3 26.0260 8.55878   2
 -14 -14   3 -1.3265 4.67205   3
 -14 -14   3 -1.0852 7.34597   1
  14 -14  -3 4.24259 6.47464   2
  14  14  -3 7.54969 6.12682   2
 -14  14   3 -1.1915 5.75892   2
 -13 -14   3 -3.3090 6.62480   1
 -13 -14   3 -0.2030 4.55836   3
  13 -14  -3 7.26526 7.07414   2
 -13  14   3 2.60379 6.34888   2
  13  14  -3 10.5573 6.24403   2
 -12 -14   3 38.9411 6.48492   3
  12 -14  -3 42.7007 9.14048   2
 -12 -14   3 18.5684 8.27593   1
  12  14  -3 38.3728 8.68615   2
 -12  14   3 45.5697 9.42356   2
 -11 -14   3 17.1237 7.27903   1
 -11 -14   3 22.9279 5.28780   3
  11  14  -3 13.9908 7.18891   2
 -11  14   3 10.5373 6.78989   2
 -10 -14   3 32.2162 5.72373   3
 -10 -14   3 31.3735 8.48118   1
 -10  14   3 28.6792 7.96486   2
  10  14  -3 26.4310 8.04479   2
  -9 -14   3 5.93603 4.14879   3
  -9 -14   3 -5.3266 5.32801   1
   9  14  -3 -2.6410 5.03247   2
  -9  14   3 5.53267 5.74795   2
  -8 -14   3 8.96212 4.21238   3
  -8 -14   3 9.09433 6.44206   1
   8  14  -3 13.3959 7.47465   2
  -8  14   3 14.7576 6.38926   2
  -7 -14   3 262.929 19.0627   1
  -7 -14   3 268.757 15.7024   3
  -7  14   3 309.246 20.4991   2
   7  14  -3 296.554 20.8735   2
  -6 -14   3 59.0401 9.01048   1
  -6 -14   3 71.5140 6.78549   3
  -6  14   3 64.8490 9.95293   2
   6  14  -3 74.1379 10.1967   2
  -5 -14   3 31.8164 6.54702   1
  -5 -14   3 43.4492 5.26367   3
  -5  14   3 31.8943 7.34726   2
   5  14  -3 44.8359 8.08662   2
  -4 -14   3 34.0189 4.78280   3
  -4 -14   3 28.1483 5.97964   1
   4  14  -3 30.9305 7.06411   2
  -4  14   3 29.8548 7.05299   2
  -3 -14   3 193.229 11.2086   3
  -3 -14   3 176.731 12.7908   1
   3  14  -3 193.792 14.6517   2
  -3  14   3 175.801 14.9811   2
  -2 -14   3 119.451 9.62640   1
  -2 -14   3 122.107 8.31766   3
   2 -14  -3 124.219 10.1205   1
  -2  14   3 118.492 12.8706   2
   2  14  -3 115.408 11.9944   2
  -1 -14   3 40.2942 4.83246   3
  -1 -14   3 51.9230 6.33487   1
   1 -14  -3 38.5937 6.63302   1
  -1  14   3 49.3926 8.68033   2
   1  14  -3 45.1002 7.58398   2
   0 -14   3 55.3572 6.42897   1
   0 -14   3 61.6670 5.71910   3
   0 -14  -3 48.9057 7.20105   1
   0  14   3 55.7775 9.17901   2
   0  14  -3 39.2827 7.68115   2
   1 -14   3 157.176 9.63692   3
  -1 -14  -3 134.740 12.5740   1
   1 -14   3 167.410 10.5675   1
  -1  14  -3 163.287 13.0398   2
   1  14   3 182.425 16.8992   2
  -2 -14  -3 34.6560 7.11430   1
   2 -14   3 42.1578 4.69919   3
  -2  14  -3 44.7216 7.55595   2
   2  14   3 43.3730 8.52543   2
   3 -14   3 95.7040 7.09942   3
  -3 -14  -3 100.210 10.9963   1
  -3  14  -3 99.3736 10.7714   2
   3  14   3 100.390 13.0458   2
   4 -14   3 45.5470 4.97220   3
  -4 -14  -3 41.3161 8.71173   1
   4  14   3 30.1120 8.03211   2
  -4  14  -3 32.2426 6.87969   2
  -5 -14  -3 -2.8971 5.97469   1
   5 -14   3 7.67240 3.18159   3
  -5  14  -3 6.15549 5.41563   2
   5  14   3 4.57741 5.17429   2
   6 -14   3 -3.0390 2.59008   3
  -6 -14  -3 -10.222 6.63115   1
   6  14   3 -0.6346 4.59483   2
  -6  14  -3 -1.3222 4.15124   2
   7 -14   3 28.2805 4.42817   3
  -7 -14  -3 25.0524 9.03948   1
   7  14   3 34.6129 8.08145   2
  -7  14  -3 35.4094 7.53671   2
   8 -14   3 30.7704 4.74893   3
  -8 -14  -3 35.3714 9.49513   1
   8  14   3 8.20292 6.41460   2
  -8  14  -3 19.5490 6.50821   2
   9 -14   3 6.24090 3.97261   3
  -9 -14  -3 5.45941 8.23568   1
   9  14   3 11.9221 6.25484   2
  -9  14  -3 0.20081 6.11136   2
  10 -14   3 48.8311 6.42790   3
 -10 -14  -3 45.3866 10.8369   1
 -10 -14  -3 43.7550 7.78102   3
 -10  14  -3 62.0114 9.90382   2
 -11 -14  -3 64.3137 12.6311   1
  11 -14   3 59.1229 7.28107   3
 -11 -14  -3 56.1882 8.49016   3
 -11  14  -3 59.9272 10.3422   2
 -12 -14  -3 21.7089 10.0062   1
  12 -14   3 31.3993 6.09317   3
 -12 -14  -3 32.7855 7.49738   3
 -12  14  -3 20.6159 8.20324   2
 -13 -14  -3 1.01706 5.99661   3
  13 -14   3 -0.8853 6.00374   2
 -13 -14  -3 13.2414 10.1372   1
  13 -14   3 4.41164 5.05034   3
 -13  14  -3 6.65853 7.10715   2
 -14 -14  -3 6.22889 6.45774   3
 -14 -14  -3 11.3618 9.43742   1
  14 -14   3 17.6457 5.63949   3
 -14  14  -3 19.7337 7.95083   2
  15 -14   3 -1.7370 5.18889   3
 -15 -14  -3 32.6964 10.9220   1
 -15 -14  -3 6.32692 6.25506   3
 -16 -15   3 18.3676 9.18693   1
 -16 -15   3 12.3322 5.79359   3
  16 -15  -3 20.0548 8.53865   2
  16  15  -3 25.7949 8.54350   2
 -16  15   3 27.1722 8.48529   2
 -15 -15   3 10.6442 5.45675   3
  15 -15  -3 25.5291 8.59186   2
 -15 -15   3 8.48889 7.94902   1
 -15  15   3 8.65068 7.37346   2
  15  15  -3 8.41037 7.46672   2
 -14 -15   3 2.69779 7.56119   1
 -14 -15   3 -1.5853 4.84645   3
  14 -15  -3 10.1309 8.29091   2
  14  15  -3 5.35365 7.01342   2
 -14  15   3 8.50001 7.71825   2
 -13 -15   3 29.9523 6.28494   3
  13 -15  -3 30.1221 8.71537   2
 -13 -15   3 28.6551 9.01668   1
  13  15  -3 13.7343 7.41151   2
 -13  15   3 36.3828 8.68186   2
 -12 -15   3 36.0201 6.29237   3
 -12 -15   3 28.2687 9.00262   1
  12  15  -3 43.3948 9.27784   2
 -12  15   3 53.1440 10.1537   2
 -11 -15   3 0.97847 6.44187   1
 -11 -15   3 7.50801 4.64691   3
 -11  15   3 -4.3234 5.74193   2
  11  15  -3 9.94843 6.47428   2
 -10 -15   3 154.151 15.3890   1
 -10 -15   3 139.261 10.8972   3
 -10  15   3 164.248 16.5637   2
  10  15  -3 165.828 16.5956   2
  -9 -15   3 23.8245 8.09472   1
  -9 -15   3 20.3186 5.02771   3
   9  15  -3 28.5545 8.01671   2
  -9  15   3 16.6117 6.85359   2
  -8 -15   3 114.813 12.6318   1
  -8 -15   3 107.464 9.11943   3
  -8  15   3 116.727 13.7794   2
   8  15  -3 115.551 14.3805   2
  -7 -15   3 4.77243 5.65519   1
  -7 -15   3 -0.6522 3.63108   3
  -7  15   3 6.62765 5.72552   2
   7  15  -3 13.4679 6.55832   2
  -6 -15   3 43.6824 5.66648   3
  -6 -15   3 30.1770 7.00371   1
  -6  15   3 32.4318 8.19923   2
   6  15  -3 44.1298 8.72497   2
  -5 -15   3 102.942 7.95281   3
  -5 -15   3 85.9186 10.0595   1
  -5  15   3 96.1050 12.0552   2
   5  15  -3 78.0200 11.0534   2
  -4 -15   3 13.2169 5.65953   1
  -4 -15   3 15.1543 4.04846   3
  -4  15   3 6.07358 5.79918   2
   4  15  -3 19.7557 6.27768   2
  -3 -15   3 11.6921 5.12711   1
  -3 -15   3 14.4544 3.82338   3
  -3  15   3 11.1795 5.73269   2
   3  15  -3 11.3807 5.47708   2
  -2 -15   3 7.78405 4.66434   1
  -2 -15   3 0.87658 2.95035   3
   2  15  -3 -0.6706 4.54480   2
  -2  15   3 4.37319 4.80533   2
   1 -15  -3 162.557 12.2567   1
  -1 -15   3 163.406 11.7113   1
  -1 -15   3 162.799 10.2009   3
   1  15  -3 156.920 13.6465   2
  -1  15   3 175.330 15.1396   2
   0 -15   3 146.855 9.23926   3
   0 -15   3 143.844 10.5540   1
   0 -15  -3 126.936 11.7520   1
   0  15   3 126.594 14.4708   2
   0  15  -3 134.550 13.3537   2
  -1 -15  -3 86.1223 9.60755   1
   1 -15   3 104.007 7.39261   3
   1  15   3 104.242 12.8869   2
  -1  15  -3 78.2622 10.3665   2
  -2 -15  -3 68.9755 8.96915   1
   2 -15   3 59.6912 6.04316   3
  -2  15  -3 64.5526 9.28953   2
   2  15   3 66.7131 11.0415   2
   3 -15   3 -0.7947 2.82403   3
  -3 -15  -3 3.30295 6.05719   1
  -3  15  -3 -0.6141 4.37331   2
   3  15   3 -9.3167 4.40470   2
  -4 -15  -3 55.6535 9.20580   1
  -4  15  -3 69.9030 9.21565   2
   4  15   3 43.7099 9.56301   2
  -5 -15  -3 19.1707 7.99319   1
  -5  15  -3 7.75773 5.42816   2
   5  15   3 1.50589 5.74468   2
  -6 -15  -3 7.16520 8.00469   1
   6 -15   3 -3.6469 2.75782   3
   6  15   3 -4.6289 4.29552   2
  -6  15  -3 2.52578 4.63171   2
   7 -15   3 3.75660 3.33010   3
  -7 -15  -3 6.66084 7.46430   1
   7  15   3 -3.7579 4.26257   2
  -7  15  -3 -4.7627 5.05193   2
   8 -15   3 54.9921 6.29777   3
  -8 -15  -3 55.4889 11.7608   1
   8  15   3 46.8752 10.1739   2
  -8  15  -3 53.9944 9.23410   2
   9 -15   3 45.9550 6.08076   3
  -9 -15  -3 40.1472 10.6114   1
  -9  15  -3 58.1061 10.0470   2
   9  15   3 49.8593 10.0195   2
  10 -15   3 14.6629 4.64844   3
 -10 -15  -3 26.4786 10.7627   1
 -10 -15  -3 18.3957 6.28587   3
 -10  15  -3 20.5614 8.05420   2
  11 -15   3 4.05884 4.21342   3
 -11 -15  -3 3.32405 5.68956   3
 -11 -15  -3 4.67076 8.72971   1
 -11  15  -3 7.32451 6.28715   2
 -12 -15  -3 -6.8714 9.02257   1
  12 -15   3 11.5159 4.90553   3
 -12 -15  -3 7.95598 5.82175   3
 -12  15  -3 5.85926 6.46672   2
  13 -15   3 16.3841 5.56480   3
 -13 -15  -3 15.8405 6.50928   3
 -13 -15  -3 -1.6559 9.02862   1
  13 -15   3 2.69988 7.25674   2
 -13  15  -3 3.67728 6.76093   2
  14 -15   3 -0.6494 4.91405   3
 -14 -15  -3 0.66845 8.96420   1
 -14 -15  -3 5.56877 6.36856   3
 -15 -16   3 1.71346 5.09932   3
 -15 -16   3 -5.7779 8.00148   1
  15 -16  -3 11.9328 7.72652   2
 -15  16   3 1.61286 6.48044   2
  15  16  -3 3.62384 7.09265   2
 -14 -16   3 1.78051 8.98893   1
 -14 -16   3 8.60125 5.33591   3
  14 -16  -3 13.9943 8.08115   2
  14  16  -3 11.9370 7.74451   2
 -14  16   3 16.6041 7.92864   2
 -13 -16   3 -4.1941 6.80339   1
 -13 -16   3 3.38431 4.95522   3
  13 -16  -3 4.89932 7.12103   2
 -13  16   3 9.95217 6.98357   2
  13  16  -3 4.39161 7.09643   2
 -12 -16   3 12.1762 5.38040   3
 -12 -16   3 17.4938 8.02301   1
 -12  16   3 15.8692 8.43917   2
  12  16  -3 32.8368 8.76015   2
 -11 -16   3 2.23281 6.48858   1
 -11 -16   3 8.42079 4.93986   3
 -11  16   3 6.96882 6.93656   2
  11  16  -3 12.6286 7.29164   2
 -10 -16   3 -1.4651 6.29683   1
 -10 -16   3 7.78453 4.51217   3
 -10  16   3 -4.3671 5.56460   2
  10  16  -3 0.97792 5.94397   2
  -9 -16   3 1.21590 6.09638   1
  -9 -16   3 0.94482 4.04995   3
  -9  16   3 4.86960 6.84051   2
   9  16  -3 6.63756 6.53443   2
  -8 -16   3 30.0040 5.42368   3
  -8 -16   3 32.8140 7.80453   1
   8  16  -3 29.1338 8.49934   2
  -8  16   3 34.7790 8.35566   2
  -7 -16   3 72.8188 7.49355   3
  -7 -16   3 69.4051 10.1108   1
  -7  16   3 83.7296 11.5155   2
   7  16  -3 85.3769 12.2149   2
  -6 -16   3 6.18854 6.14900   1
  -6 -16   3 3.63427 3.78408   3
  -6  16   3 12.5578 6.46331   2
   6  16  -3 -0.9671 5.64406   2
  -5 -16   3 23.5905 6.40995   1
  -5 -16   3 18.9529 4.61607   3
   5  16  -3 32.4116 7.94822   2
  -5  16   3 21.7612 7.44954   2
  -4 -16   3 7.52695 3.87070   3
  -4 -16   3 5.88920 4.63345   1
  -4  16   3 6.05967 5.92283   2
   4  16  -3 1.44683 5.23406   2
  -3 -16   3 8.55321 5.08790   1
  -3 -16   3 5.83894 3.59062   3
   3  16  -3 2.07455 5.08204   2
  -3  16   3 -0.6050 5.39662   2
  -2 -16   3 70.0294 6.57594   3
  -2 -16   3 50.5898 7.00184   1
  -2  16   3 53.9804 9.67597   2
   2  16  -3 40.5913 8.34493   2
  -1 -16   3 9.42415 3.60010   3
  -1 -16   3 10.7264 4.59784   1
   1  16  -3 4.59196 5.83699   2
  -1  16   3 1.61268 5.35117   2
   0 -16   3 29.8832 4.67342   3
   0 -16  -3 12.2770 5.74367   1
   0  16  -3 25.8379 7.02517   2
   0  16   3 24.7330 8.18797   2
  -1 -16  -3 6.86604 5.59319   1
  -1  16  -3 7.85305 5.73271   2
   1  16   3 10.0463 6.54612   2
  -2 -16  -3 137.327 12.6750   1
   2  16   3 176.279 18.4991   2
  -2  16  -3 176.354 14.0740   2
  -3 -16  -3 21.8022 7.44370   1
   3  16   3 21.8969 8.31005   2
  -3  16  -3 34.4542 8.00455   2
  -4 -16  -3 26.1479 8.23008   1
   4  16   3 30.3192 8.92459   2
  -4  16  -3 39.4354 8.01779   2
  -5 -16  -3 14.1636 7.24238   1
   5  16   3 20.3740 8.51550   2
  -5  16  -3 19.5733 6.40831   2
  -6 -16  -3 44.2317 10.3563   1
   6  16   3 31.8069 9.23785   2
  -6  16  -3 43.6466 8.29432   2
  -7 -16  -3 92.2952 13.1863   1
   7  16   3 75.2296 12.5356   2
  -7  16  -3 86.7431 11.3667   2
  -8 -16  -3 -8.9385 7.30872   1
   8  16   3 5.20606 6.53444   2
  -8  16  -3 -12.341 5.08611   2
  -9 -16  -3 8.94487 8.86807   1
   9 -16   3 21.9493 5.11676   3
  -9  16  -3 28.4129 7.70082   2
   9  16   3 4.87647 6.98114   2
  10 -16   3 14.9005 4.49017   3
 -10 -16  -3 10.9778 8.90809   1
 -10  16  -3 7.49582 6.93220   2
 -11 -16  -3 0.13050 5.23363   3
  11 -16   3 -0.0845 4.27562   3
 -11 -16  -3 -6.1064 7.68717   1
 -11  16  -3 -5.1802 5.36365   2
 -12 -16  -3 13.5132 9.35463   1
 -12 -16  -3 9.54091 6.12302   3
  12 -16   3 5.03921 4.65826   3
 -12  16  -3 16.7432 8.01363   2
 -13 -16  -3 7.13772 6.04576   3
  13 -16   3 3.77561 4.81303   3
  13 -16   3 6.79587 7.14239   2
 -13 -16  -3 -6.4476 7.91753   1
 -13  16  -3 2.44828 5.96001   2
 -14 -17   3 54.9344 11.9456   1
 -14 -17   3 51.9693 7.74547   3
  14 -17  -3 46.8004 10.9294   2
  14  17  -3 55.8275 10.6710   2
 -14  17   3 41.7752 10.3252   2
 -13 -17   3 43.3055 10.2190   1
 -13 -17   3 37.2099 6.94495   3
  13 -17  -3 65.8981 11.8203   2
  13  17  -3 32.1247 9.50329   2
 -13  17   3 26.8007 9.04119   2
 -12 -17   3 18.8234 5.93120   3
 -12 -17   3 13.9690 8.39612   1
  12  17  -3 34.3659 9.01589   2
 -12  17   3 36.0759 9.62043   2
 -11 -17   3 1.88337 7.00275   1
 -11 -17   3 -1.2098 4.50082   3
  11  17  -3 16.0888 8.14050   2
 -11  17   3 -2.3940 6.77034   2
 -10 -17   3 -10.915 6.71502   1
 -10 -17   3 2.97564 4.38906   3
  10  17  -3 -1.2638 5.51094   2
 -10  17   3 1.39894 6.10950   2
  -9 -17   3 1.24496 6.01705   1
  -9 -17   3 9.26236 4.66088   3
  -9  17   3 7.23273 6.43170   2
   9  17  -3 0.47758 6.75761   2
  -8 -17   3 -1.5539 6.24360   1
  -8 -17   3 1.96099 4.04851   3
  -8  17   3 1.19867 5.92061   2
   8  17  -3 -0.7108 6.80517   2
  -7 -17   3 6.55359 5.87512   1
  -7 -17   3 14.2550 4.59987   3
   7  17  -3 16.0910 7.40402   2
  -7  17   3 8.43294 6.42915   2
  -6 -17   3 80.9315 7.78521   3
  -6 -17   3 58.8093 9.10975   1
   6  17  -3 71.4112 11.5225   2
  -6  17   3 78.5987 11.6313   2
  -5 -17   3 6.56911 4.23324   3
  -5 -17   3 0.94691 4.87147   1
  -5  17   3 14.0562 6.94724   2
   5  17  -3 18.6049 7.22460   2
  -4 -17   3 99.8614 8.47998   3
  -4 -17   3 90.9381 9.96120   1
   4  17  -3 110.462 13.1461   2
  -4  17   3 103.781 13.3568   2
  -3 -17   3 13.4973 4.27996   3
  -3 -17   3 13.8064 5.12775   1
  -3  17   3 14.0137 7.13915   2
   3  17  -3 24.4294 7.44715   2
  -2 -17   3 34.8752 5.27690   3
  -2 -17   3 38.3891 6.13388   1
   2  17  -3 45.6303 8.80575   2
  -2  17   3 28.0192 8.41209   2
  -1  17   3 1.09387 5.97024   2
   1  17  -3 -3.5404 4.83573   2
   0 -17  -3 46.2661 7.17185   1
   0  17   3 54.7183 10.7578   2
   0  17  -3 27.1403 7.83404   2
  -1 -17  -3 30.9216 7.08687   1
  -1  17  -3 30.2329 7.72955   2
   1  17   3 27.7079 8.67222   2
  -2 -17  -3 -9.3924 4.65749   1
   2  17   3 2.42592 6.60629   2
  -2  17  -3 6.49584 5.72250   2
  -3 -17  -3 -14.261 4.79664   1
   3  17   3 -3.5531 5.55047   2
  -3  17  -3 -3.6662 5.45178   2
  -4 -17  -3 107.911 12.5358   1
   4  17   3 119.669 16.1554   2
  -4  17  -3 129.009 13.6111   2
  -5 -17  -3 12.6654 7.41583   1
   5  17   3 4.48130 7.27465   2
  -5  17  -3 26.6855 7.26984   2
  -6 -17  -3 29.3836 9.88617   1
   6  17   3 13.5838 8.70912   2
  -6  17  -3 22.5904 7.84126   2
  -7 -17  -3 1.41682 8.55602   1
   7  17   3 5.07335 6.93615   2
  -7  17  -3 -3.0705 6.35731   2
  -8 -17  -3 37.4722 9.57739   1
  -8  17  -3 16.4232 6.98320   2
   8  17   3 5.36783 7.50989   2
  -9 -17  -3 -3.0125 7.39599   1
   9  17   3 0.63651 6.78578   2
  -9  17  -3 -3.8534 5.18736   2
 -10 -17  -3 -8.4519 7.47498   1
 -10  17  -3 3.05633 6.82360   2
 -11 -17  -3 -0.6871 8.37386   1
  11 -17   3 3.10362 4.35848   3
 -11 -17  -3 0.59675 5.33453   3
 -11  17  -3 -2.5438 6.65177   2
 -12 -17  -3 9.88591 6.21127   3
 -12 -17  -3 -9.2198 8.12472   1
  12 -17   3 3.51748 4.52526   3
 -12  17  -3 -0.0300 6.41439   2
  13 -17   3 6.87132 7.41205   2
 -13  17  -3 11.1013 7.47730   2
  13 -18  -3 2.87447 7.39849   2
 -13 -18   3 2.53958 4.92927   3
 -13 -18   3 -7.2455 7.62312   1
 -13  18   3 12.8167 7.66733   2
  13  18  -3 2.05449 6.61112   2
 -12 -18   3 13.2191 8.24547   1
 -12 -18   3 31.1423 6.51146   3
 -12  18   3 23.8388 9.24199   2
  12  18  -3 16.5167 8.49518   2
 -11 -18   3 -11.693 7.26554   1
 -11 -18   3 6.64797 4.89115   3
 -11  18   3 0.04587 6.99586   2
  11  18  -3 4.56699 6.83418   2
 -10 -18   3 5.73452 4.69248   3
 -10 -18   3 11.6910 7.18965   1
 -10  18   3 3.38619 6.89641   2
  10  18  -3 8.61518 7.14737   2
  -9 -18   3 6.43466 6.65911   1
  -9 -18   3 6.62283 4.59555   3
   9  18  -3 0.92749 6.51784   2
  -9  18   3 11.7369 7.23217   2
  -8 -18   3 24.0022 7.44895   1
  -8 -18   3 29.8290 5.54170   3
  -8  18   3 26.3295 8.25193   2
   8  18  -3 21.8884 8.35421   2
  -7 -18   3 1.35049 4.04382   3
  -7 -18   3 1.74694 5.58296   1
   7  18  -3 0.91329 6.61075   2
  -7  18   3 0.06448 5.70951   2
  -6 -18   3 59.3469 6.76228   3
  -6 -18   3 44.4193 8.07753   1
  -6  18   3 74.7905 12.3398   2
   6  18  -3 56.8935 11.2769   2
  -5 -18   3 17.1106 4.52858   3
  -5 -18   3 10.7830 6.15569   1
  -5  18   3 9.97616 7.02305   2
   5  18  -3 13.3297 7.51532   2
  -4 -18   3 -6.7609 4.19358   1
  -4 -18   3 -8.4862 3.41184   3
   4  18  -3 -3.5693 5.89953   2
  -4  18   3 -0.2814 5.73875   2
  -3 -18   3 10.8091 4.24669   3
  -3 -18   3 6.56371 4.76663   1
   3  18  -3 10.8193 7.19190   2
  -3  18   3 16.8344 8.02061   2
   2  18  -3 42.8426 9.24516   2
  -2  18   3 55.7845 11.2648   2
   1  18  -3 -2.9183 6.09645   2
  -1  18   3 5.25666 7.38910   2
   0  18   3 -5.1206 6.54219   2
   0  18  -3 -0.9410 5.51672   2
  -1 -18  -3 1.94295 5.50407   1
  -1  18  -3 -2.3053 5.45114   2
   1  18   3 4.53823 7.36822   2
  -2 -18  -3 51.9422 8.38477   1
   2  18   3 74.9462 12.5589   2
  -2  18  -3 61.1293 10.3103   2
  -3 -18  -3 14.2660 6.44826   1
  -3  18  -3 26.5459 7.52551   2
   3  18   3 1.16037 6.74250   2
  -4 -18  -3 -6.0469 6.28162   1
   4  18   3 3.39676 7.37453   2
  -4  18  -3 7.07654 6.04449   2
  -5 -18  -3 13.0638 7.84526   1
  -5  18  -3 13.4693 6.71716   2
   5  18   3 -1.8054 7.03472   2
  -6 -18  -3 77.5491 12.0520   1
   6  18   3 60.1947 12.2990   2
  -6  18  -3 96.5241 12.3732   2
  -7 -18  -3 4.85183 8.29320   1
  -7  18  -3 -2.3528 6.54451   2
   7  18   3 1.35218 7.62006   2
  -8 -18  -3 40.9227 10.8372   1
   8  18   3 40.4159 10.4200   2
  -8  18  -3 42.8470 9.31305   2
  -9 -18  -3 -2.4819 7.55930   1
  -9  18  -3 2.59051 6.16842   2
 -10 -18  -3 -7.2465 9.11242   1
 -10  18  -3 -6.9284 5.63649   2
 -11 -18  -3 -11.357 7.79117   1
 -11  18  -3 1.86971 6.45694   2
 -12 -19   3 4.70744 4.92972   3
 -12 -19   3 13.1280 7.80668   1
  12  19  -3 7.00894 7.30746   2
 -12  19   3 1.42276 7.21072   2
 -11 -19   3 19.7426 5.49347   3
 -11 -19   3 5.47631 7.38755   1
  11  19  -3 5.67529 8.19842   2
 -11  19   3 6.41080 7.61717   2
 -10 -19   3 -9.7466 6.95122   1
 -10 -19   3 -2.5054 4.28168   3
 -10  19   3 3.58466 6.76291   2
  10  19  -3 20.4120 9.00349   2
  -9 -19   3 13.5440 5.03173   3
  -9 -19   3 -1.3558 6.96717   1
  -9  19   3 18.9540 9.02159   2
   9  19  -3 20.5423 7.99274   2
  -8 -19   3 19.9353 5.03166   3
  -8 -19   3 8.50751 6.69660   1
   8  19  -3 25.9301 9.33080   2
  -8  19   3 15.4856 7.46072   2
  -7 -19   3 15.1950 4.65298   3
  -7 -19   3 7.13411 5.98565   1
  -7  19   3 2.62398 6.88078   2
   7  19  -3 6.26897 7.07007   2
  -6 -19   3 8.73057 4.37151   3
  -6 -19   3 1.88720 5.53828   1
  -6  19   3 8.33983 8.29015   2
   6  19  -3 10.6618 8.43764   2
  -5 -19   3 51.5406 6.39176   3
  -5 -19   3 41.5213 8.01288   1
   5  19  -3 44.0404 10.2272   2
  -5  19   3 28.0156 9.34761   2
  -4 -19   3 25.2845 5.10666   3
  -4 -19   3 19.4578 6.34488   1
   4  19  -3 4.38074 7.02216   2
  -4  19   3 26.4930 9.38867   2
  -3 -19   3 8.10472 5.87975   1
  -3  19   3 4.83332 6.83559   2
   3  19  -3 1.97072 6.86741   2
   2  19  -3 6.44899 6.70728   2
  -2  19   3 3.64420 7.20866   2
   1  19  -3 3.04574 6.47169   2
  -1  19   3 9.87280 7.79041   2
   0  19  -3 114.899 14.3918   2
   0  19   3 157.522 18.0309   2
   1  19   3 25.6580 9.58255   2
  -1  19  -3 39.0918 9.09534   2
  -2 -19  -3 11.1788 6.53856   1
  -2  19  -3 13.6582 7.18148   2
   2  19   3 14.9674 8.70529   2
  -3 -19  -3 2.86845 6.51649   1
  -3  19  -3 10.8210 6.64676   2
   3  19   3 0.34881 6.75403   2
  -4 -19  -3 -2.9148 5.92289   1
   4  19   3 -0.9082 6.31619   2
  -4  19  -3 -3.3630 5.92697   2
  -5 -19  -3 -10.293 6.69428   1
  -5  19  -3 4.97924 6.11852   2
   5  19   3 -2.3028 5.99845   2
  -6 -19  -3 -7.0118 6.41574   1
   6  19   3 -0.2861 6.71873   2
  -6  19  -3 1.28757 6.30242   2
  -7 -19  -3 12.4717 9.05854   1
  -7  19  -3 15.8450 8.40144   2
   7  19   3 8.42531 7.75679   2
  -8 -19  -3 5.12971 8.51205   1
   8  19   3 14.2652 9.32759   2
  -8  19  -3 40.4465 9.50073   2
  -9 -19  -3 -7.0185 8.62737   1
  -9  19  -3 -3.1715 5.84167   2
 -10 -19  -3 -0.7822 8.16238   1
 -10  19  -3 4.80798 7.97465   2
 -10 -20   3 -9.5462 6.71627   1
 -10 -20   3 -2.1741 4.49488   3
 -10  20   3 -9.8114 6.05316   2
  10  20  -3 -3.7513 6.96317   2
  -9 -20   3 -3.4889 4.27457   3
  -9 -20   3 -7.2824 6.50756   1
   9  20  -3 8.46533 7.68991   2
  -9  20   3 0.95107 6.77510   2
  -8 -20   3 15.3883 5.15158   3
  -8 -20   3 18.0572 7.24163   1
  -8  20   3 19.5504 9.24201   2
   8  20  -3 13.6343 8.53722   2
  -7 -20   3 14.4912 6.51182   1
  -7 -20   3 17.1122 4.79080   3
  -7  20   3 6.64181 7.78874   2
   7  20  -3 9.73152 8.13450   2
  -6 -20   3 58.6453 9.19259   1
  -6 -20   3 59.4544 7.02584   3
  -6  20   3 50.3917 11.6105   2
   6  20  -3 73.3871 12.8564   2
  -5 -20   3 14.5073 4.67884   3
  -5 -20   3 13.4053 5.90231   1
  -5  20   3 5.80861 7.86275   2
   5  20  -3 14.6222 8.51997   2
  -4 -20   3 -3.3251 5.65047   1
  -4 -20   3 -2.2782 3.92975   3
  -4  20   3 -8.6578 6.00625   2
   4  20  -3 -4.4053 6.54682   2
  -3  20   3 4.47719 7.38987   2
   3  20  -3 6.21585 7.54877   2
  -2  20   3 29.4443 10.0597   2
   2  20  -3 19.9680 8.67779   2
  -1  20   3 -13.540 6.21407   2
   1  20  -3 4.17339 7.46327   2
   0  20  -3 11.6529 8.18822   2
   0  20   3 20.7969 8.81691   2
  -1  20  -3 0.67532 6.31588   2
   1  20   3 -4.3472 7.42438   2
   2  20   3 17.2884 8.98695   2
  -2  20  -3 32.4926 9.21492   2
  -3 -20  -3 -2.1906 6.17374   1
   3  20   3 -10.304 6.36107   2
  -3  20  -3 -1.6401 5.88235   2
  -4 -20  -3 -8.7952 6.26871   1
  -4  20  -3 11.9517 7.31730   2
   4  20   3 1.24839 8.22219   2
  -5 -20  -3 -4.8080 6.35006   1
  -5  20  -3 4.80417 6.62426   2
   5  20   3 -8.3651 6.00845   2
  -6 -20  -3 4.75600 7.07028   1
  -6  20  -3 8.09962 7.03856   2
   6  20   3 -7.1245 6.62814   2
  -7 -20  -3 8.09628 8.26354   1
   7  20   3 -3.3226 7.47175   2
  -7  20  -3 5.87715 7.64730   2
  -8 -20  -3 6.86384 8.10056   1
  -8  20  -3 6.29008 7.14527   2
   8  20   3 15.2257 9.51988   2
  -9 -20  -3 8.60325 8.32711   1
  -9  20  -3 11.9285 8.30649   2
  -8 -21   3 26.1520 5.64884   3
  -8 -21   3 12.2806 6.58202   1
   8  21  -3 28.2237 11.3051   2
  -8  21   3 25.1264 9.91733   2
  -7 -21   3 14.5856 6.62259   1
  -7 -21   3 8.93084 4.79365   3
  -7  21   3 10.1315 8.07176   2
   7  21  -3 3.74289 8.92650   2
  -6 -21   3 4.61640 4.23766   3
  -6 -21   3 -3.3706 5.98898   1
   6  21  -3 -3.7202 7.14159   2
  -6  21   3 3.39638 7.22109   2
  -5 -21   3 3.25124 4.30160   3
  -5  21   3 -1.2661 7.11801   2
   5  21  -3 -2.5931 7.41135   2
   4  21  -3 17.8768 9.03388   2
  -4  21   3 4.53601 7.30954   2
  -3  21   3 11.9488 8.28396   2
   3  21  -3 6.54759 8.00927   2
  -2  21   3 22.5149 9.53891   2
   2  21  -3 17.6543 8.39738   2
  -1  21   3 38.6349 11.6696   2
   1  21  -3 47.5632 10.3211   2
   0  21  -3 28.3117 8.83155   2
   0  21   3 14.5699 10.0447   2
  -1  21  -3 31.5051 9.15417   2
   1  21   3 38.2885 11.0900   2
   2  21   3 -4.6142 6.96757   2
  -2  21  -3 4.39026 6.58793   2
   3  21   3 10.8261 9.80215   2
  -3  21  -3 10.4936 8.30398   2
  -4 -21  -3 1.82535 6.20393   1
  -4  21  -3 -2.9791 6.29531   2
   4  21   3 -4.7730 7.07431   2
  -5 -21  -3 -13.279 6.92187   1
   5  21   3 -4.3093 6.79945   2
  -5  21  -3 -6.1805 5.77464   2
  -6 -21  -3 -5.4001 7.60411   1
  -6  21  -3 2.78206 6.57700   2
   6  21   3 -2.7076 6.80719   2
  -7 -21  -3 -2.2660 8.51834   1
   7  21   3 -8.5946 8.02432   2
  -7  21  -3 19.0245 8.06164   2
  -6 -22   3 -2.9091 4.20535   3
  -6  22   3 0.53391 8.37304   2
   6  22  -3 0.91697 8.88045   2
  -5 -22   3 11.9575 5.00634   3
  -5  22   3 21.7295 10.6122   2
   5  22  -3 13.8641 9.04437   2
   4  22  -3 16.4258 9.51937   2
  -4  22   3 14.0125 8.84515   2
  -3  22   3 -1.8799 7.71007   2
   3  22  -3 5.55098 8.10526   2
  -2  22   3 26.0453 10.6315   2
   2  22  -3 24.9309 9.20007   2
   1  22  -3 -3.7807 7.07459   2
  -1  22   3 -2.0822 8.35353   2
   0  22  -3 -5.8091 6.56705   2
   0  22   3 -3.8070 8.30497   2
   1  22   3 2.04470 8.29838   2
  -1  22  -3 6.63264 7.11772   2
   2  22   3 -5.4599 8.94139   2
  -2  22  -3 -2.7881 6.53893   2
  -3  22  -3 9.60224 7.74122   2
   3  22   3 21.5545 10.4515   2
  -4  22  -3 -6.2718 6.72547   2
   4  22   3 -7.5304 7.75833   2
  21   0  -4 2.39307 4.36439   3
  20   0  -4 16.7073 5.31464   3
  20   0  -4 10.4884 6.58654   2
  19   0  -4 1.95377 4.25264   3
  19   0  -4 12.0430 6.32910   2
  18   0  -4 64.2706 9.38537   2
  18   0  -4 76.7321 8.32443   3
  17   0  -4 1.40459 4.31264   3
  17   0  -4 -0.3783 4.62007   2
  16   0  -4 9.80284 4.55739   3
  16   0  -4 4.83565 5.07369   2
  15   0  -4 -4.6422 3.48875   3
  15   0  -4 0.52469 4.98565   2
  14   0  -4 -1.5060 4.00012   2
  14   0  -4 3.22041 3.95146   3
  13   0  -4 0.79089 3.49980   3
  13   0  -4 1.70333 4.65823   2
 -13   0   4 4.37777 3.59821   1
 -12   0   4 419.757 22.8862   1
 -12   0   4 409.910 19.1216   3
  12   0  -4 416.799 22.1295   3
  12   0  -4 421.639 24.3727   2
 -11   0   4 -2.1417 1.14395   3
 -11   0   4 2.07822 2.99088   1
  11   0  -4 7.45893 4.32020   2
  11   0  -4 -3.4729 2.51941   3
 -10   0   4 1027.71 44.7198   3
 -10   0   4 994.703 49.3240   1
  10   0  -4 981.813 50.7928   2
  10   0  -4 997.135 47.2887   3
   9   0  -4 1.79510 3.15105   2
   9   0  -4 -3.9504 2.15886   3
  -9   0   4 -1.0753 1.83994   1
  -9   0   4 -1.3009 0.81246   3
   8   0  -4 16.3185 3.36140   3
   8   0  -4 15.9096 4.24837   2
  -8   0   4 14.7174 2.88274   1
   7   0  -4 3.47960 2.88597   2
  -6   0   4 1006.37 48.4299   1
  -5   0   4 -1.0552 1.14336   1
   5   0  -4 -1.2549 0.63845   2
  -4   0   4 7.77460 2.16793   1
   4   0  -4 0.73982 2.61069   2
  -3   0   4 -4.2280 1.04910   1
   3   0  -4 -4.7226 1.43972   2
   2   0  -4 66.7007 4.78567   2
  -2   0   4 73.6915 4.50377   1
   1   0  -4 0.88019 0.90996   2
   0   0   4 15.4236 2.25008   1
   1   0   4 -0.4267 1.31812   1
   2   0   4 4111.63 193.677   1
   3   0   4 -1.7384 1.96864   1
   4   0   4 2388.22 109.809   1
   4   0   4 2188.95 105.893   2
  -4   0  -4 2325.87 110.175   1
   4   0   4 2263.74 102.079   3
   5   0   4 0.47174 1.58289   3
   5   0   4 -0.1180 1.39059   2
  -5   0  -4 0.56236 1.74230   1
   5   0   4 0.28503 2.32810   1
  -5   0  -4 1.94106 2.84227   3
   6   0   4 131.398 8.02204   3
   6   0   4 103.125 8.94464   1
   6   0   4 138.350 7.92106   2
  -6   0  -4 113.648 8.76847   3
  -6   0  -4 133.834 10.3493   1
  -7   0  -4 2.37455 3.88845   1
   7   0   4 1.43111 3.09265   1
  -7   0  -4 -0.5166 3.25735   3
   7   0   4 -0.6188 1.96753   2
   7   0   4 -1.3729 1.84753   3
   8   0   4 229.901 12.5628   3
  -8   0  -4 212.345 15.1773   1
  -8   0  -4 203.229 13.4863   3
  -9   0  -4 0.62844 4.24420   3
   9   0   4 0.48204 2.74670   3
   9   0   4 -0.8591 2.70125   2
  -9   0  -4 12.3182 5.52447   1
 -10   0  -4 105.283 10.3189   3
 -10   0  -4 136.758 12.3797   1
  10   0   4 114.163 8.56578   2
  10   0   4 102.849 8.15716   3
 -11   0  -4 4.71056 5.87580   1
 -11   0  -4 3.82823 4.79421   3
  11   0   4 6.39817 3.40672   3
 -12   0  -4 37.5117 8.09609   1
 -12   0  -4 39.3157 6.75835   3
  12   0   4 45.8426 5.62357   3
  13   0   4 3.56208 3.24656   3
 -13   0  -4 -7.8875 4.08428   3
  14   0   4 -1.9047 3.06211   3
 -14   0  -4 6.17895 4.82190   3
 -15   0  -4 -1.0450 4.43643   3
  15   0   4 2.25967 3.59312   3
  16   0   4 54.3853 6.26319   3
 -16   0  -4 50.3595 7.40294   3
  17   0   4 0.64992 3.58698   3
 -17   0  -4 -1.2856 4.61702   3
  18   0   4 59.8952 6.55027   3
 -18   0  -4 74.7780 8.12744   3
  21  -1  -4 -0.8195 4.39504   3
  21   1  -4 1.91129 4.31186   3
  20  -1  -4 2.60702 5.73448   2
  20  -1  -4 -4.6153 4.17447   3
  20   1  -4 2.55104 5.33050   2
  20   1  -4 -1.2728 4.04590   3
  19  -1  -4 59.7458 8.83189   2
  19  -1  -4 50.4137 7.37568   3
  19   1  -4 44.0064 8.25066   2
  19   1  -4 39.1819 6.59183   3
  18  -1  -4 61.8457 9.18767   2
  18  -1  -4 68.3825 8.11905   3
  18   1  -4 97.0985 10.8568   2
  18   1  -4 70.5762 8.27582   3
  17  -1  -4 66.6460 8.02839   3
  17  -1  -4 78.8193 10.0499   2
  17   1  -4 72.9267 9.52482   2
  17   1  -4 69.3099 7.90933   3
  16  -1  -4 153.784 11.7216   3
  16  -1  -4 179.615 13.9968   2
  16   1  -4 139.313 11.2432   3
  16   1  -4 168.076 13.6717   2
  15  -1  -4 30.6715 5.83124   3
  15  -1  -4 39.8879 7.57779   2
  15   1  -4 29.8940 5.72697   3
  15   1  -4 40.9316 7.74101   2
  14  -1  -4 58.7473 8.47957   2
 -14  -1   4 56.0271 4.61217   3
  14  -1  -4 59.9760 7.22669   3
 -14  -1   4 48.7063 7.36706   1
  14   1  -4 56.2275 8.41756   2
  14   1  -4 44.5880 6.42081   3
  13  -1  -4 66.4954 8.71780   2
 -13  -1   4 59.1266 4.53505   3
 -13  -1   4 48.1460 7.05050   1
  13  -1  -4 50.9803 6.45475   3
 -13   1   4 51.2062 6.67247   1
  13   1  -4 48.0293 7.96083   2
  13   1  -4 56.4914 6.81409   3
  12  -1  -4 285.354 16.8933   3
 -12  -1   4 296.718 14.7837   3
 -12  -1   4 301.502 17.9661   1
  12  -1  -4 315.974 19.5530   2
  12   1  -4 308.457 17.1950   3
  12   1  -4 309.174 19.1305   2
 -12   1   4 290.673 16.9771   1
 -11  -1   4 62.1382 4.49071   3
  11  -1  -4 50.2183 7.46760   2
 -11  -1   4 50.9495 6.45764   1
  11  -1  -4 68.8677 7.07931   3
 -11   1   4 53.3028 5.80746   1
  11   1  -4 50.4642 6.21888   3
  11   1  -4 80.0948 9.07636   2
 -10  -1   4 385.062 19.5218   1
  10  -1  -4 348.681 20.9132   2
 -10  -1   4 344.757 16.5439   3
  10  -1  -4 350.586 18.5350   3
  10   1  -4 328.429 20.7994   2
 -10   1   4 332.365 18.4103   1
  10   1  -4 334.852 18.6271   3
   9  -1  -4 72.7169 6.63939   3
  -9  -1   4 68.4758 4.41095   3
   9  -1  -4 63.6978 7.68516   2
  -9  -1   4 59.3106 6.08709   1
   9   1  -4 76.8298 8.39595   2
   9   1  -4 71.1512 6.81305   3
  -9   1   4 73.1354 5.42632   1
   8  -1  -4 308.295 18.8460   2
  -8  -1   4 298.000 17.0818   1
  -8  -1   4 323.927 14.9101   3
   8   1  -4 334.711 16.9315   3
   8   1  -4 316.556 18.7069   2
  -7  -1   4 725.745 35.9944   1
  -7  -1   4 768.982 32.8156   3
   7  -1  -4 701.485 37.4396   2
   7   1  -4 720.028 37.2306   2
  -7   1   4 750.106 35.5300   1
  -7   1   4 679.072 37.4453   2
  -6   1   4 95.1871 8.28721   2
  -6   1   4 109.604 6.48344   1
   6   1  -4 108.623 8.15897   2
  -4  -1   4 654.093 31.0917   1
   4  -1  -4 611.507 31.9617   2
   4   1  -4 621.674 31.5427   2
  -4   1   4 652.980 30.8396   1
  -4   1   4 634.253 32.2229   2
  -3  -1   4 292.472 14.3294   1
   3  -1  -4 266.822 15.0208   2
  -3   1   4 274.262 15.1883   2
   3   1  -4 281.208 14.6924   2
  -3   1   4 275.257 14.0901   1
   2  -1  -4 148.265 9.17019   2
  -2   1   4 161.787 8.76717   1
   2   1  -4 162.369 8.87270   2
  -2   1   4 164.718 9.33726   2
  -1  -1   4 264.010 13.7321   1
   1  -1  -4 311.328 13.9216   2
   1   1  -4 264.558 13.3730   2
  -1   1   4 252.281 13.6813   2
  -1   1   4 258.804 13.9745   1
   0  -1   4 1518.13 73.1494   1
   0   1  -4 1575.22 71.4440   2
   1  -1   4 1326.49 63.2329   1
   1   1   4 1331.74 64.3522   1
   2  -1   4 4661.02 218.512   1
   2   1   4 4656.90 219.617   1
   3  -1   4 71.2055 5.63436   1
  -3  -1  -4 50.2799 6.50860   1
   3   1   4 72.2588 6.32806   1
  -3   1  -4 67.6731 4.33063   2
   4  -1   4 108.110 7.44502   1
   4  -1   4 94.4554 5.80555   2
   4   1   4 93.7177 7.85356   1
   4   1   4 83.9020 5.52149   2
  -4   1  -4 95.5855 7.22796   3
  -4   1  -4 96.3428 7.67536   1
  -4   1  -4 91.7481 5.83645   2
   5  -1   4 843.737 40.5477   1
  -5  -1  -4 830.756 41.7098   1
  -5  -1  -4 901.998 38.3301   3
   5  -1   4 846.841 38.6421   2
   5   1   4 761.306 40.8132   1
  -5   1  -4 802.836 38.6466   2
   5   1   4 734.211 38.2471   2
   5   1   4 724.165 36.8005   3
  -5   1  -4 736.742 40.6053   1
  -5   1  -4 877.294 38.4921   3
  -6  -1  -4 275.040 16.8336   1
   6  -1   4 286.574 14.0693   2
   6  -1   4 232.344 14.8278   1
  -6  -1  -4 279.721 14.6996   3
   6   1   4 238.936 15.5071   1
   6   1   4 235.179 13.1890   3
  -6   1  -4 246.829 13.9042   2
   6   1   4 254.977 13.7029   2
  -6   1  -4 257.328 14.5523   3
  -7  -1  -4 907.550 45.7200   1
  -7  -1  -4 883.923 41.9249   3
   7  -1   4 775.988 43.6160   1
   7   1   4 886.672 40.7927   3
   7   1   4 905.363 42.5169   2
  -7   1  -4 893.441 42.0086   3
  -7   1  -4 889.695 44.8785   1
  -8  -1  -4 760.147 37.8692   3
   8  -1   4 804.274 38.5188   2
  -8  -1  -4 761.893 41.1967   1
  -8   1  -4 750.133 37.8270   3
   8   1   4 812.816 36.8258   3
  -8   1  -4 776.881 40.6151   1
   9  -1   4 453.001 22.6271   2
  -9  -1  -4 399.560 25.1801   1
  -9  -1  -4 397.984 22.6396   3
  -9   1  -4 405.706 24.4123   1
   9   1   4 451.152 22.4234   2
   9   1   4 413.832 21.2863   3
 -10  -1  -4 1139.28 60.3225   1
 -10  -1  -4 1128.40 55.8349   3
  10  -1   4 1251.16 57.3263   2
  10  -1   4 1143.44 54.8517   3
 -10   1  -4 1123.93 55.7325   3
 -10   1  -4 1168.77 59.7642   1
  10   1   4 1238.48 57.1872   2
  10   1   4 1220.68 54.5506   3
  11  -1   4 492.726 25.2933   2
 -11  -1  -4 432.884 25.2570   3
  11  -1   4 506.165 24.4895   3
 -11  -1  -4 475.174 28.5322   1
  11   1   4 470.492 23.7628   3
 -11   1  -4 450.756 25.1569   3
 -11   1  -4 489.008 27.9369   1
 -12  -1  -4 102.400 12.0168   1
  12  -1   4 99.3369 8.25575   3
 -12  -1  -4 104.055 10.0310   3
 -12   1  -4 93.6968 9.67423   3
  12   1   4 107.265 8.10367   3
 -13  -1  -4 93.6600 11.8733   1
  13  -1   4 91.9367 8.32731   3
 -13  -1  -4 90.4831 9.54415   3
 -13   1  -4 103.154 9.87326   3
  13   1   4 106.300 8.05196   3
  14  -1   4 10.4204 3.93932   3
 -14  -1  -4 8.37058 5.18436   3
 -14   1  -4 1.83634 4.70161   3
  14   1   4 12.2997 3.75671   3
  15  -1   4 9.88367 4.19830   3
 -15  -1  -4 16.0698 5.52236   3
  15   1   4 12.0256 3.80641   3
 -15   1  -4 4.31444 4.87370   3
  16  -1   4 -2.9912 3.40664   3
 -16  -1  -4 -7.9886 4.29146   3
  16   1   4 -1.5898 3.22033   3
 -16   1  -4 1.23685 4.76349   3
 -17  -1  -4 25.0100 6.37883   3
  17  -1   4 26.2742 5.17261   3
 -17   1  -4 34.2052 6.21260   3
  18  -1   4 19.6491 4.74917   3
 -18  -1  -4 19.8391 5.70059   3
 -18   1  -4 18.8079 5.26801   3
  19  -1   4 16.9897 4.60015   3
 -19  -1  -4 10.0407 5.04139   3
  21  -2  -4 9.15409 4.96323   3
  20  -2  -4 5.22315 4.77689   3
  20  -2  -4 2.45071 5.91208   2
  20   2  -4 8.65552 6.68562   2
  20   2  -4 0.35913 4.19741   3
  19  -2  -4 30.6131 6.15810   3
[truncated: 1,389,279 more chars]
