# Supplementary material for: Synthesis, crystal structure, and Hirshfeld surface analysis of undeca­carbon­yl{tris­[4-(methyl­sulfan­yl)phen­yl]arsine}-triangulo-triosmium(0)
Source: Acta Crystallogr E Crystallogr Commun. 2025 Jul 29;81(Pt 8):765–9. doi: 10.1107/S2056989025006541 (PMC12326488; doi:10.1107/S2056989025006541)
Supplement: Supplementary file 2 [file e-81-00765-Isup2.hkl]

data_I                                                                          
_shelx_title ' mo_iak183_0m in P2(1)/n (RT)'                                    
_shelx_refln_list_code          4                                               
_shelx_F_calc_maximum      642.24                                               
_exptl_crystal_F_000      2440.00                                               
_reflns_d_resolution_high  0.6672                                               
                                                                                
loop_                                                                           
 _space_group_symop_operation_xyz                                               
 'x, y, z'                                                                      
 '-x+1/2, y+1/2, -z+1/2'                                                        
 '-x, -y, -z'                                                                   
 'x-1/2, -y-1/2, z-1/2'                                                         
                                                                                
_cell_length_a    14.5019                                                       
_cell_length_b    15.3759                                                       
_cell_length_c    17.8575                                                       
_cell_angle_alpha  90.000                                                       
_cell_angle_beta  107.870                                                       
_cell_angle_gamma  90.000                                                       
                                                                                
_shelx_F_squared_multiplier     1.000                                           
                                                                                
loop_                                                                           
 _refln_index_h                                                                 
 _refln_index_k                                                                 
 _refln_index_l                                                                 
 _refln_F_squared_calc                                                          
 _refln_F_squared_meas                                                          
 _refln_F_squared_sigma                                                         
 _refln_observed_status                                                         
   2   0   0     329321.22     249011.44      8080.90 o                         
   4   0   0       6264.34       6712.16       863.38 o                         
   6   0   0      78775.12      81293.16      3293.53 o                         
   8   0   0      83816.65      85365.76      1973.18 o                         
  10   0   0      27262.43      26979.51       906.88 o                         
  12   0   0       2759.17       2607.25       144.54 o                         
  14   0   0       9072.44       9054.89       395.16 o                         
  16   0   0       2093.31       2424.57       164.82 o                         
  18   0   0        441.06        304.42       170.92 o                         
  20   0   0        150.44        116.47       155.51 o                         
   2   1   0      69788.10      71816.00      2356.51 o                         
   3   1   0        424.86        423.98        40.89 o                         
   4   1   0       9172.87       9590.63       440.21 o                         
   5   1   0      10743.48      10941.85       330.63 o                         
   6   1   0     129741.14     133025.56      2937.38 o                         
   7   1   0      42687.48      43921.65       692.93 o                         
   8   1   0      65238.88      65589.62      1161.02 o                         
   9   1   0      15257.50      14806.37       278.50 o                         
  10   1   0       8983.42       8775.39       254.98 o                         
  11   1   0       3504.16       3404.65       113.59 o                         
  12   1   0        162.04        222.68        52.43 o                         
  13   1   0       4324.86       4275.59       166.94 o                         
  14   1   0       1290.75       1289.95        84.58 o                         
  15   1   0       1828.13       1751.81       102.35 o                         
  16   1   0       6853.55       6726.53       248.58 o                         
  17   1   0        306.04        282.67       110.57 o                         
  18   1   0        161.67        201.09       111.80 o                         
  19   1   0          5.40        -32.78       101.97 o                         
  20   1   0        936.70       1106.22       218.64 o                         
   1   2   0     226086.84     213455.47     12178.66 o                         
   2   2   0      15639.70      17001.21       592.29 o                         
   3   2   0     132546.91     136655.06      5264.51 o                         
   4   2   0      58040.54      60148.68      1644.43 o                         
   5   2   0      23146.09      22350.96       477.56 o                         
   6   2   0      30029.38      29760.85       870.71 o                         
   7   2   0      26997.12      27538.06       459.89 o                         
   8   2   0        246.79        285.09        37.38 o                         
   9   2   0      41837.16      40669.27       650.40 o                         
  10   2   0       1132.59       1210.37        83.73 o                         
  11   2   0        110.73        118.80        48.00 o                         
  12   2   0       4272.86       4242.56       160.03 o                         
  13   2   0       5788.78       5994.66       164.75 o                         
  14   2   0      14439.16      14129.95       317.50 o                         
  15   2   0        457.05        498.78        80.93 o                         
  16   2   0        392.98        223.69        82.10 o                         
  17   2   0        488.74        478.36       101.56 o                         
  18   2   0        474.45        496.82       142.93 o                         
  19   2   0        151.50        351.68       181.07 o                         
  20   2   0          0.45        131.09       169.85 o                         
   1   3   0       6699.36       7236.68       222.93 o                         
   2   3   0      16804.09      18228.40       523.72 o                         
   3   3   0      12612.37      14814.63       536.52 o                         
   4   3   0      14065.64      14343.16       576.12 o                         
   5   3   0       2852.98       3165.97       135.09 o                         
   6   3   0         10.69         10.93        23.87 o                         
   7   3   0      64927.28      64591.73      1066.57 o                         
   8   3   0        518.12        575.15        62.64 o                         
   9   3   0      11118.09      11509.39       229.04 o                         
  10   3   0      26539.86      26116.80       542.24 o                         
  11   3   0       5250.80       5374.17       171.18 o                         
  12   3   0      18660.69      18799.96       410.62 o                         
  13   3   0       2108.47       2227.54       100.57 o                         
  14   3   0        571.24        562.31        79.84 o                         
  15   3   0       3255.74       2902.39       134.59 o                         
  16   3   0        216.97         39.04        96.50 o                         
  17   3   0         69.31         47.41       114.83 o                         
  18   3   0          6.69        -66.52       112.47 o                         
  19   3   0         31.69         45.30       118.27 o                         
  20   3   0        205.78        134.05       175.67 o                         
   0   4   0        414.14        505.93        60.52 o                         
   1   4   0      10218.70      11678.80       427.74 o                         
   2   4   0      42884.09      47155.84      1295.74 o                         
   3   4   0      70906.63      77898.69      2583.02 o                         
   4   4   0      95374.55      98074.06      3248.28 o                         
   5   4   0     139066.47     144960.55      3841.10 o                         
   6   4   0      23775.58      25432.52       733.00 o                         
   7   4   0      37122.95      37721.85       746.83 o                         
   8   4   0       2173.00       2291.33       104.83 o                         
   9   4   0       3869.95       3836.90       115.35 o                         
  10   4   0       6304.47       6271.60       160.14 o                         
  11   4   0       5357.95       5230.96       146.66 o                         
  12   4   0        220.95        188.92        71.07 o                         
  13   4   0      12643.48      12889.74       319.01 o                         
  14   4   0         10.49        141.90        79.78 o                         
  15   4   0       2522.24       2371.44       142.98 o                         
  16   4   0       2378.16       1856.32       147.37 o                         
  17   4   0          0.60       -109.04       109.04 o                         
  18   4   0       1696.46       1444.30       178.57 o                         
  19   4   0          1.18       -115.19       119.68 o                         
  20   4   0        616.17        673.34       208.62 o                         
   1   5   0      25210.21      27281.69       767.50 o                         
   2   5   0       9902.82      10970.54       343.28 o                         
   3   5   0      87055.14      88941.82      2975.03 o                         
   4   5   0      24039.09      17309.66       903.10 o                         
   5   5   0       8670.21       8564.94       252.10 o                         
   6   5   0       3329.31       3556.33       152.83 o                         
   7   5   0       5299.66       5203.97       159.79 o                         
   8   5   0        988.27       1329.48        93.14 o                         
   9   5   0       5464.87       5315.63       163.35 o                         
  10   5   0      13921.64      14137.66       331.13 o                         
  11   5   0      29346.81      29115.18       611.42 o                         
  12   5   0       2540.67       2485.21       128.55 o                         
  13   5   0       4990.21       5151.33       179.95 o                         
  14   5   0         34.86         70.31        70.85 o                         
  15   5   0        271.00        251.08        88.72 o                         
  16   5   0          3.02         40.06        92.93 o                         
  17   5   0         13.94         45.95       110.25 o                         
  18   5   0         47.77         10.92       127.40 o                         
  19   5   0         92.56        -92.42       121.76 o                         
  20   5   0        128.30         19.77       125.58 o                         
   1   6   0      16491.34      17790.82       636.32 o                         
   2   6   0      27533.37      28449.87       699.82 o                         
   3   6   0      28741.52      29923.44       858.54 o                         
   4   6   0      48256.73      50084.40      1402.79 o                         
   5   6   0      55425.86      59249.57      1785.87 o                         
   6   6   0        653.35        725.13        85.10 o                         
   7   6   0        518.32        499.29        58.28 o                         
   8   6   0      19645.83      19718.24       463.08 o                         
   9   6   0      35048.75      33738.63       688.48 o                         
  10   6   0       8781.04       8298.83       225.90 o                         
  11   6   0       5956.43       5878.69       186.91 o                         
  12   6   0        366.19        349.92        77.31 o                         
  13   6   0         79.64        -30.84        64.07 o                         
  14   6   0       1338.41       1204.70       106.06 o                         
  15   6   0       1049.23        967.21       101.66 o                         
  16   6   0       1079.76       1113.48       133.34 o                         
  17   6   0       4698.63       4159.32       255.31 o                         
  18   6   0          1.94        -28.27       186.17 o                         
  19   6   0       2120.14       2015.47       203.27 o                         
   1   7   0      43668.20      45976.81      1280.60 o                         
   2   7   0      12801.42      12793.54       345.05 o                         
   3   7   0      56102.27      58782.47      1406.19 o                         
   4   7   0         85.36        114.05        74.48 o                         
   5   7   0          3.48         17.36        45.93 o                         
   6   7   0       2085.92       2063.99       138.84 o                         
   7   7   0        740.89        759.40        68.44 o                         
   8   7   0      13350.38      13111.88       332.47 o                         
   9   7   0       2130.71       2175.77       118.78 o                         
  10   7   0       1693.55       1711.24       110.64 o                         
  11   7   0      13485.50      13397.78       326.33 o                         
  12   7   0       4332.68       4330.20       231.06 o                         
  13   7   0       5161.82       4807.75       217.91 o                         
  14   7   0       2087.31       2056.62       129.06 o                         
  15   7   0        781.89        716.61       106.59 o                         
  16   7   0        174.91        110.29        98.32 o                         
  17   7   0        944.43        920.57       152.37 o                         
  18   7   0         27.57       -242.53       242.53 o                         
  19   7   0         13.28        -46.57       151.23 o                         
   0   8   0      25275.40      27406.74       970.99 o                         
   1   8   0      19167.92      19641.19       584.28 o                         
   2   8   0        621.44        652.99        78.67 o                         
   3   8   0       9739.16       9989.38       288.05 o                         
   4   8   0       1462.21       1436.58        99.72 o                         
   5   8   0      16041.89      15968.43       433.32 o                         
   7   8   0        657.15        765.57        73.68 o                         
   8   8   0      12865.42      12518.63       322.40 o                         
   9   8   0       6875.95       7190.17       220.86 o                         
  10   8   0       7023.64       7310.52       210.06 o                         
  11   8   0       3261.08       3462.86       163.88 o                         
  12   8   0       8536.04       8425.76       262.42 o                         
  13   8   0       1462.55       1328.21       109.45 o                         
  14   8   0       1655.46       1465.91       162.59 o                         
  15   8   0       1102.64        871.65       123.64 o                         
  16   8   0       1788.92       1650.33       141.30 o                         
  17   8   0       1020.74       1012.40       161.84 o                         
  18   8   0       2534.72       2092.67       229.83 o                         
  19   8   0        531.51        522.76       207.67 o                         
   1   9   0      22865.76      23760.55       700.62 o                         
   2   9   0      21125.74      21461.61       556.10 o                         
   3   9   0       1780.68       1746.33       102.55 o                         
   4   9   0      10041.15      10521.41       266.47 o                         
   5   9   0      19110.68      19428.32       516.89 o                         
   6   9   0        373.67        339.89        78.70 o                         
   7   9   0      11956.64      11425.01       322.75 o                         
   8   9   0        328.64        427.62        68.34 o                         
   9   9   0       1448.09       1501.78       104.19 o                         
  10   9   0       5882.83       5654.37       199.55 o                         
  11   9   0         66.64        -20.51        89.59 o                         
  12   9   0       4447.69       4111.49       169.62 o                         
  13   9   0        902.60        718.65        94.74 o                         
  14   9   0         19.09        -81.88        81.88 o                         
  15   9   0       1100.46        963.25       117.97 o                         
  16   9   0        571.01        580.28       113.26 o                         
  17   9   0        856.97        528.01       167.83 o                         
  18   9   0         96.02        101.84       130.01 o                         
   0  10   0         20.88        -76.02        76.02 o                         
   1  10   0       8439.05       8179.68       256.49 o                         
   2  10   0       5873.51       6313.14       365.37 o                         
   3  10   0      17588.66      18243.61       474.46 o                         
   4  10   0      19401.02      18991.33       445.03 o                         
   5  10   0       3464.17       3537.53       168.08 o                         
   6  10   0      16911.49      16449.92       461.25 o                         
   7  10   0         15.97        -45.78        95.72 o                         
   8  10   0        286.58        284.95        87.17 o                         
   9  10   0        654.32        622.85       155.00 o                         
  10  10   0       1429.32       1479.64       111.95 o                         
  11  10   0       2982.86       3251.88       151.38 o                         
  12  10   0       2106.63       2085.47       143.63 o                         
  13  10   0       5362.37       5868.60       207.25 o                         
  14  10   0       1466.39       1598.53       126.70 o                         
  15  10   0       5915.37       6291.75       362.19 o                         
  16  10   0         48.20        -32.56       102.34 o                         
  17  10   0        215.49        352.65       180.81 o                         
  18  10   0        147.43         70.47       131.89 o                         
   1  11   0       8062.89       8335.04       306.17 o                         
   2  11   0       4227.30       4602.54       205.16 o                         
   3  11   0        933.82        865.66        80.40 o                         
   4  11   0       2648.20       2695.77       145.36 o                         
   5  11   0      11976.77      11756.39       354.43 o                         
   6  11   0      13989.36      14137.71       414.86 o                         
   7  11   0       3979.51       4038.33       196.68 o                         
   8  11   0       8730.33       8428.29       387.18 o                         
   9  11   0       3646.74       3544.85       225.53 o                         
  10  11   0        342.44        302.61       101.29 o                         
  11  11   0       1714.25       1769.50       157.29 o                         
  12  11   0       1273.58       1308.83       131.55 o                         
  13  11   0         36.26        -50.41        76.59 o                         
  14  11   0        783.06        619.66       101.54 o                         
  15  11   0        276.26        307.41       104.15 o                         
  16  11   0        456.61        518.99       114.45 o                         
  17  11   0        109.38        114.86       103.99 o                         
  18  11   0         17.37         38.37       127.64 o                         
   0  12   0      23776.69      24454.80       913.07 o                         
   1  12   0      23279.63      23251.99       709.46 o                         
   2  12   0      17394.50      18039.14       850.24 o                         
   3  12   0      11138.35      10838.16       332.15 o                         
   4  12   0        783.54        781.98        94.45 o                         
   5  12   0       4919.01       4643.41       243.38 o                         
   6  12   0       2924.43       3123.86       173.77 o                         
   7  12   0       3835.49       3761.90       199.17 o                         
   8  12   0       4999.72       4579.49       313.62 o                         
   9  12   0       2417.97       2464.42       169.49 o                         
  10  12   0       2345.03       2442.39       173.89 o                         
  11  12   0        789.49        759.62       124.46 o                         
  12  12   0       3694.60       3976.98       204.19 o                         
  13  12   0        176.93        231.81       102.77 o                         
  14  12   0       2766.82       2970.99       185.59 o                         
  15  12   0         84.30        -58.43       100.31 o                         
  16  12   0        176.91        211.20       109.38 o                         
  17  12   0         97.61         48.49       115.82 o                         
   1  13   0        210.33         -2.21        78.29 o                         
   2  13   0       2286.34       2317.16       208.64 o                         
   3  13   0         78.19        177.80        98.43 o                         
   4  13   0        697.64        710.89       122.05 o                         
   5  13   0       2142.77       2074.36       139.92 o                         
   6  13   0      12077.08      11120.27       354.68 o                         
   7  13   0        784.84        984.12       115.70 o                         
   8  13   0      20101.36      19378.81       554.41 o                         
   9  13   0        741.21        844.75       128.29 o                         
  10  13   0         39.27        -79.04        95.91 o                         
  11  13   0        210.26        247.00       108.36 o                         
  12  13   0        141.64         16.13        94.99 o                         
  13  13   0         24.12         42.25       101.84 o                         
  14  13   0       1292.12       1381.35       288.59 o                         
  15  13   0         23.59        -19.60       119.77 o                         
  16  13   0        429.38        582.79       119.32 o                         
  17  13   0        102.51        -46.00       153.86 o                         
   0  14   0      26080.19      26758.84      1007.58 o                         
   1  14   0      27904.21      28585.75       753.61 o                         
   2  14   0      11460.50      11893.99       442.71 o                         
   3  14   0       4667.01       4586.66       266.12 o                         
   4  14   0        739.56        623.58       132.05 o                         
   5  14   0       2370.81       2122.15       193.55 o                         
   6  14   0          2.11        -46.85        80.68 o                         
   7  14   0       3317.31       3425.37       207.07 o                         
   8  14   0       9111.60       9115.51       324.46 o                         
   9  14   0       1166.75       1237.95       142.43 o                         
  10  14   0       6088.11       6063.48       397.24 o                         
  11  14   0        187.76        107.36       109.99 o                         
  12  14   0        215.57         17.66       132.88 o                         
  13  14   0        139.32        164.16       107.44 o                         
  14  14   0        433.58        287.95       132.45 o                         
  15  14   0        647.01        572.58       148.80 o                         
  16  14   0         71.75       -123.46       123.46 o                         
   1  15   0       1663.78       1809.33       144.75 o                         
   2  15   0       4003.68       3954.15       250.39 o                         
   3  15   0        708.70        747.03       137.24 o                         
   4  15   0       1336.05       1342.27       199.28 o                         
   5  15   0       8216.68       7750.25       354.14 o                         
   6  15   0        964.35        944.86       172.37 o                         
   7  15   0       4473.64       4157.15       258.26 o                         
   8  15   0        488.44        453.43       112.12 o                         
   9  15   0       2455.26       2212.19       174.54 o                         
  10  15   0       1652.92       1661.84       163.78 o                         
  11  15   0        331.41        109.43       115.01 o                         
  12  15   0       1689.53       1547.91       169.32 o                         
  13  15   0         33.02         90.95       109.84 o                         
  14  15   0          6.40        -22.79       126.13 o                         
  15  15   0        374.87        215.10       139.38 o                         
   0  16   0       2540.44       2467.02       237.75 o                         
   1  16   0       7652.36       7605.14       340.52 o                         
   2  16   0       9799.86      10073.54       412.38 o                         
   3  16   0        645.29        742.79       141.84 o                         
   4  16   0      17186.77      17693.16       625.72 o                         
   5  16   0        119.03        307.13       137.11 o                         
   6  16   0       5657.03       5828.88       337.96 o                         
   7  16   0        646.24        633.80       118.95 o                         
   8  16   0        284.79        172.95       104.15 o                         
   9  16   0        408.94        323.86       112.65 o                         
  10  16   0          8.47        -82.77       108.38 o                         
  11  16   0         82.38         78.28       117.63 o                         
  12  16   0        221.18        303.83       132.63 o                         
  13  16   0        278.59         69.92       123.83 o                         
  14  16   0        229.81        157.98       130.64 o                         
   1  17   0       2139.63       2652.00       307.33 o                         
   2  17   0       3279.33       3123.02       238.32 o                         
   3  17   0       2935.25       2971.86       257.53 o                         
   4  17   0       1000.65       1254.73       176.88 o                         
   5  17   0        197.74        192.47       132.80 o                         
   6  17   0        139.24        -43.58       124.92 o                         
   7  17   0         53.45        176.57       144.83 o                         
   8  17   0        792.01        813.55       131.04 o                         
   9  17   0        110.06        158.29       111.93 o                         
  10  17   0        706.66        774.05       135.45 o                         
  11  17   0       1023.53        947.95       214.51 o                         
  12  17   0        891.33        661.85       146.94 o                         
  13  17   0        572.36        489.93       172.28 o                         
   0  18   0       1576.40       1656.15       392.03 o                         
   1  18   0       1110.67        980.54       231.38 o                         
   2  18   0         88.64        -35.06       125.34 o                         
   3  18   0       9842.95      10112.99       435.06 o                         
   4  18   0         53.42         67.75       135.64 o                         
   5  18   0       8861.24       9468.86       422.43 o                         
   6  18   0        875.87        690.60       167.31 o                         
   7  18   0        761.82        625.95       212.16 o                         
   8  18   0        120.44        -18.69       138.97 o                         
   9  18   0         17.51       -103.71       103.71 o                         
  10  18   0        116.89        -28.11       112.20 o                         
  11  18   0         10.16         71.58       123.86 o                         
  12  18   0        244.64        222.38       145.65 o                         
   1  19   0       1114.27       1507.13       306.52 o                         
   2  19   0         57.69         66.69       170.15 o                         
   3  19   0       2680.60       2705.56       236.27 o                         
   4  19   0        688.54        612.71       161.94 o                         
   5  19   0         92.29        112.37       166.68 o                         
   6  19   0        123.26        221.23       165.69 o                         
   7  19   0        218.38        223.41       154.33 o                         
   8  19   0          1.19         67.34       146.20 o                         
   9  19   0        224.80        380.00       126.87 o                         
  10  19   0        428.98        546.75       142.63 o                         
  11  19   0       1393.91       1444.39       172.24 o                         
   0  20   0       1049.95       1495.97       408.46 o                         
   1  20   0       1672.66       2268.74       444.20 o                         
   2  20   0        520.15        562.32       224.19 o                         
   3  20   0        203.85         61.53       196.91 o                         
   4  20   0       1011.69       1282.44       216.99 o                         
   5  20   0        179.13         -5.51       147.59 o                         
   6  20   0       1134.63        981.24       193.67 o                         
   7  20   0        436.59        305.42       189.25 o                         
   8  20   0          0.25        -93.95       145.97 o                         
   9  20   0       2024.23       2137.23       215.64 o                         
  10  20   0         47.29          9.65       134.50 o                         
   1  21   0         16.19         25.59       256.32 o                         
   2  21   0        235.26        219.14       211.04 o                         
   3  21   0        326.19        179.69       214.79 o                         
   4  21   0        551.19        166.22       320.53 o                         
   5  21   0         54.01       -141.23       141.23 o                         
   6  21   0          0.01       -164.30       164.30 o                         
   7  21   0       1100.91       1225.54       206.81 o                         
   8  21   0          1.36       -222.82       222.82 o                         
   0  22   0       1161.03       1214.95       418.95 o                         
   1  22   0        158.22       -163.54       198.01 o                         
   2  22   0        325.94        222.89       218.93 o                         
   3  22   0         17.84        -48.59       198.66 o                         
   4  22   0          4.09        -31.14       194.91 o                         
   5  22   0        374.31        364.96       403.64 o                         
   6  22   0         21.90        100.52       208.24 o                         
   1  23   0          0.84        362.05       245.09 o                         
 -19   0   1        214.17         66.18       158.00 o                         
 -17   0   1       6117.76       6625.48       609.71 o                         
 -15   0   1        611.81        546.17        99.21 o                         
 -13   0   1         11.58         19.28        68.24 o                         
 -11   0   1      43570.20      44123.76      1059.49 o                         
  -9   0   1     147959.98     148967.30      3396.49 o                         
  -7   0   1     216876.17     208614.61      7288.16 o                         
  -5   0   1     109667.43     110348.90      5988.20 o                         
  -3   0   1      62017.48      58706.16      2756.17 o                         
   3   0   1        396.05        411.07        39.47 o                         
   5   0   1      14369.59      14007.75       356.27 o                         
   7   0   1       3384.97       2990.19       258.41 o                         
   9   0   1       3202.09       3215.32       139.65 o                         
  11   0   1        153.48        239.24       109.27 o                         
  13   0   1       2983.49       3044.37       179.78 o                         
  15   0   1       5345.32       5017.65       525.78 o                         
  17   0   1          1.29         21.39       103.45 o                         
  19   0   1       1605.94       1179.48       205.61 o                         
 -20   1   1        116.97        231.23       118.61 o                         
 -19   1   1        206.92        157.64       112.07 o                         
 -18   1   1        659.01       1084.79       223.20 o                         
 -17   1   1       1540.88       1518.80       110.83 o                         
 -16   1   1       1030.40       1071.26        97.19 o                         
 -15   1   1      12649.42      12751.55       468.98 o                         
 -14   1   1       4458.22       4225.71       168.81 o                         
 -13   1   1       1751.25       1926.54        93.33 o                         
 -12   1   1       1219.51       1435.29        75.01 o                         
 -11   1   1       3359.62       3300.42       108.08 o                         
 -10   1   1       2590.71       2670.46        94.16 o                         
  -9   1   1         25.94        128.65        53.26 o                         
  -8   1   1       2420.87       2843.99        87.01 o                         
  -7   1   1       1477.64       1604.78        61.57 o                         
  -6   1   1       4590.68       5083.04       331.04 o                         
  -5   1   1        439.97        477.55        42.80 o                         
  -4   1   1      40433.12      41708.48      1250.69 o                         
  -3   1   1      26375.57      27344.39       659.94 o                         
  -2   1   1     103487.52     107097.02      4950.18 o                         
   2   1   1      47664.96      51712.56      1409.53 o                         
   3   1   1        199.83        378.20       141.52 o                         
   4   1   1      11445.94      11487.92       270.43 o                         
   5   1   1      29470.60      30113.92       747.04 o                         
   6   1   1      30042.42      29979.33       587.33 o                         
   7   1   1      72586.22      71751.26      1177.04 o                         
   8   1   1      34453.96      33632.34       613.17 o                         
   9   1   1       4771.69       4699.80       153.73 o                         
  10   1   1       4092.41       4269.94       171.73 o                         
  11   1   1       1415.95       1473.82        79.13 o                         
  12   1   1       2603.16       2498.95       123.50 o                         
  13   1   1       5830.24       5817.29       165.89 o                         
  14   1   1         32.98         60.91        59.17 o                         
  15   1   1        282.23        224.85        71.17 o                         
  16   1   1          0.59          1.71        70.46 o                         
  17   1   1       1038.35        934.23       116.40 o                         
  18   1   1        125.46        -62.05       108.69 o                         
  19   1   1        217.48        134.35       180.04 o                         
  20   1   1         73.01        129.97       164.28 o                         
 -20   2   1          5.48        -29.65       155.43 o                         
 -19   2   1          0.08         18.87       161.43 o                         
 -18   2   1        458.23        428.30       100.16 o                         
 -17   2   1        498.90        440.13        90.51 o                         
 -16   2   1       1673.11       1891.18       118.30 o                         
 -15   2   1       2068.46       2083.98       118.19 o                         
 -14   2   1       4918.58       5210.71       171.05 o                         
 -13   2   1      16344.61      16346.89       332.86 o                         
 -12   2   1       5989.96       6074.66       159.22 o                         
 -11   2   1       2986.02       3021.57       101.52 o                         
 -10   2   1      60714.12      59624.89      1065.93 o                         
  -9   2   1         70.11        138.38        33.26 o                         
  -8   2   1     163280.72     157024.86      2716.25 o                         
  -7   2   1         10.04         37.69        23.36 o                         
  -6   2   1      55035.85      54464.68      1341.44 o                         
  -5   2   1      25711.62      26684.01       575.05 o                         
  -4   2   1      40724.74      42956.14      1030.08 o                         
  -3   2   1     200861.19     202036.06      7188.10 o                         
  -2   2   1     137811.02     142255.16      4641.63 o                         
   0   2   1     105231.33     107227.66      5045.57 o                         
   1   2   1      45653.88      51053.73      1385.95 o                         
   2   2   1      21863.76      25906.38       873.59 o                         
   3   2   1      46812.48      51264.04      1402.93 o                         
   4   2   1       1773.06       1843.40       108.33 o                         
   5   2   1      61419.21      62451.05      1923.74 o                         
   6   2   1      61083.99      64554.29      1222.09 o                         
   7   2   1       7401.74       8061.68       168.05 o                         
   8   2   1       9109.59       8922.57       186.80 o                         
   9   2   1        101.37          2.58        43.54 o                         
  10   2   1       1415.24       1481.67       101.32 o                         
  11   2   1         86.00        209.22        75.32 o                         
  12   2   1       4298.94       4698.55       144.48 o                         
  13   2   1        967.92       1006.77        77.43 o                         
  14   2   1       5941.71       5724.95       211.79 o                         
  15   2   1       3855.00       3676.72       150.31 o                         
  16   2   1         37.49        -51.50       125.84 o                         
  17   2   1          0.97        -11.45        82.85 o                         
  18   2   1         22.58       -122.12       198.08 o                         
  19   2   1        536.97        601.03       135.36 o                         
  20   2   1         65.09         82.19       160.92 o                         
 -20   3   1          5.13        -98.25       158.11 o                         
 -19   3   1       1679.60       1650.11       252.70 o                         
 -18   3   1        772.28        883.25       149.39 o                         
 -17   3   1        501.33        389.10       125.07 o                         
 -16   3   1       2013.69       1845.93       117.88 o                         
 -15   3   1        108.96        -27.35        64.85 o                         
 -14   3   1       6786.09       7010.34       250.04 o                         
 -13   3   1       1653.50       1725.85       103.94 o                         
 -12   3   1       2397.04       2428.89       134.49 o                         
 -11   3   1       4856.68       4968.02       129.08 o                         
 -10   3   1      11883.24      11915.62       252.47 o                         
  -9   3   1        399.58        380.23        35.53 o                         
  -8   3   1       3139.64       3437.01       104.07 o                         
  -7   3   1      15251.60      14713.85       362.40 o                         
  -6   3   1      13054.56      12763.90       326.42 o                         
  -5   3   1      56165.39      60899.41      2278.83 o                         
  -4   3   1      60995.11      62768.93      2609.35 o                         
  -3   3   1      41435.47      46305.91      1558.49 o                         
  -2   3   1     144122.09     141516.73      4653.69 o                         
  -1   3   1      16784.44      19275.89       664.54 o                         
   0   3   1      31514.44      34929.12       829.72 o                         
   1   3   1     160365.81     166876.14      4461.48 o                         
   2   3   1      12347.79      15235.55       535.35 o                         
   3   3   1     255501.77     256834.58      8350.42 o                         
   4   3   1        551.81        775.12       144.56 o                         
   5   3   1      39783.82      40773.07      1020.87 o                         
   6   3   1        875.26       1016.91        76.00 o                         
   7   3   1         10.98         51.90        28.77 o                         
   8   3   1      33381.42      32914.17       532.02 o                         
   9   3   1       3517.59       3771.63       103.95 o                         
  10   3   1         77.98        -23.29        43.18 o                         
  11   3   1       7267.58       7262.64       172.16 o                         
  12   3   1      18784.73      18834.83       486.46 o                         
  13   3   1       4675.48       4729.77       245.12 o                         
  14   3   1       1356.95       1469.54        98.94 o                         
  15   3   1        275.54        347.55        98.09 o                         
  16   3   1         69.23        131.84       123.76 o                         
  17   3   1       1940.04       1824.40       199.79 o                         
  18   3   1        460.24        304.99       128.64 o                         
  19   3   1        196.57        258.31       123.54 o                         
  20   3   1        363.25        172.30       169.30 o                         
 -20   4   1          5.42         76.74       169.88 o                         
 -19   4   1        273.29        212.13       132.71 o                         
 -18   4   1         27.62        -23.03       114.43 o                         
 -17   4   1         54.61        -40.04        93.63 o                         
 -16   4   1         41.46         30.17        78.44 o                         
 -15   4   1        498.28        677.47        98.51 o                         
 -14   4   1       3788.54       3603.81       176.38 o                         
 -13   4   1      11613.12      11572.93       293.66 o                         
 -12   4   1      16291.47      16274.12       375.85 o                         
 -11   4   1      20539.06      19433.36       430.15 o                         
 -10   4   1       3490.34       3285.48       176.75 o                         
  -9   4   1       4827.12       4729.98       148.39 o                         
  -8   4   1       8153.67       8289.33       206.22 o                         
  -7   4   1      19256.17      18861.00       591.68 o                         
  -6   4   1      33727.06      32021.57       829.65 o                         
  -5   4   1      98564.10      99534.58      2659.36 o                         
  -3   4   1      62007.08      67577.20      1842.15 o                         
  -2   4   1     106974.01     111460.12      3685.77 o                         
  -1   4   1       1716.11       2028.98       139.27 o                         
   0   4   1       5247.00       5956.89       170.69 o                         
   1   4   1       2287.21       2772.15       147.53 o                         
   2   4   1      47756.08      52545.40      1439.70 o                         
   3   4   1       7048.80       8212.79       325.41 o                         
   4   4   1     121086.31     127095.81      4183.14 o                         
   5   4   1       2368.12       1440.99       113.80 o                         
   6   4   1     118824.38     119374.50      2218.76 o                         
   7   4   1        757.61        930.90        56.16 o                         
   8   4   1      14294.40      14770.82       278.31 o                         
   9   4   1      59204.14      57762.58      1034.56 o                         
  10   4   1       3674.03       3796.11       127.73 o                         
  11   4   1      32685.75      30728.34       583.28 o                         
  12   4   1       5576.26       5281.37       173.46 o                         
  13   4   1       1129.87        931.55       103.00 o                         
  14   4   1       7392.73       7141.01       237.24 o                         
  15   4   1         82.77         -8.69        91.73 o                         
  16   4   1        643.93        586.46       128.93 o                         
  17   4   1        473.83        400.91       283.82 o                         
  18   4   1         54.86         42.07       197.07 o                         
  19   4   1         49.84         24.73       118.37 o                         
  20   4   1         42.68         -3.85       116.83 o                         
 -20   5   1        814.85        978.60       167.68 o                         
 -19   5   1        173.17         50.34       141.48 o                         
 -18   5   1        731.52        562.26       148.09 o                         
 -17   5   1       1306.78       1081.48       130.89 o                         
 -16   5   1         15.58        -31.86        81.24 o                         
 -15   5   1       1382.27       1447.53       127.95 o                         
 -14   5   1        326.24        355.69        79.57 o                         
 -13   5   1        827.99        701.18        87.00 o                         
 -12   5   1       4056.64       4241.11       164.49 o                         
 -11   5   1       9103.98       9299.35       245.02 o                         
 -10   5   1      36284.95      36090.92       733.26 o                         
  -9   5   1       6464.91       6591.05       184.28 o                         
  -8   5   1       1309.45       1499.05        85.46 o                         
  -7   5   1      12969.65      12481.30       353.42 o                         
  -6   5   1      59290.66      59810.15      1421.80 o                         
  -5   5   1        254.44        235.45        51.61 o                         
  -4   5   1       7950.87       9034.75       374.35 o                         
  -3   5   1      10586.13      11069.61       433.88 o                         
   0   5   1       2322.96       2204.97       135.40 o                         
   1   5   1       6622.11       7630.98       211.46 o                         
   2   5   1      68671.93      72694.62      1982.51 o                         
   3   5   1      10453.52      11552.76       366.69 o                         
   5   5   1      29975.89      30565.32       890.87 o                         
   6   5   1       2185.45       2247.10       110.59 o                         
   7   5   1       6111.26       6032.78       155.79 o                         
   8   5   1      11592.96      11130.79       237.83 o                         
   9   5   1      13275.73      13090.86       275.86 o                         
  10   5   1       2274.35       2315.29       110.34 o                         
  11   5   1         37.69        -52.01        59.81 o                         
  12   5   1      11637.85      11882.76       303.62 o                         
  13   5   1       1810.48       1832.51       121.24 o                         
  14   5   1         76.26         90.73        73.44 o                         
  15   5   1       6261.52       6322.40       255.30 o                         
  16   5   1       3130.50       3012.40       259.86 o                         
  17   5   1       1387.64       1330.14       180.72 o                         
  18   5   1        491.74        370.34       142.37 o                         
  19   5   1        393.04        514.65       226.70 o                         
 -20   6   1        156.82        162.35       151.92 o                         
 -19   6   1        122.37        -58.33       120.35 o                         
 -18   6   1       1600.01       1360.63       181.03 o                         
 -17   6   1         36.62        -37.87        99.16 o                         
 -16   6   1       1590.90       1675.92       132.72 o                         
 -15   6   1       1911.29       1910.66       140.30 o                         
 -14   6   1       2818.89       3127.43       151.04 o                         
 -13   6   1       1759.82       1732.48       114.53 o                         
 -12   6   1       7509.84       7787.39       299.50 o                         
 -11   6   1        198.69        331.70        69.28 o                         
 -10   6   1        869.84        923.73        81.33 o                         
  -9   6   1      12059.17      12097.95       288.69 o                         
  -8   6   1      11045.49      10681.15       277.30 o                         
  -7   6   1      21394.54      22238.46       579.51 o                         
  -6   6   1       5389.33       5224.50       185.35 o                         
  -5   6   1        501.18        783.50        88.50 o                         
  -4   6   1      53318.50      55823.34      1553.45 o                         
  -3   6   1      32250.60      33783.23       961.05 o                         
  -2   6   1       1919.08       2127.47       169.16 o                         
  -1   6   1      41117.44      42997.10      1464.61 o                         
   0   6   1      41921.28      44937.28      1527.36 o                         
   1   6   1       8060.17       8797.04       281.24 o                         
   2   6   1      60766.04      60952.96      2349.98 o                         
   3   6   1      33018.94      34815.95       991.67 o                         
   4   6   1       9898.06      10170.59       347.09 o                         
   5   6   1      28212.47      30414.49       858.86 o                         
   6   6   1        921.44        954.78        93.36 o                         
   7   6   1       2585.64       2696.70       131.72 o                         
   8   6   1      26824.66      26188.55       594.44 o                         
   9   6   1       7456.67       7375.46       207.00 o                         
  10   6   1      49465.79      48666.55       971.24 o                         
  11   6   1       4391.33       4383.01       164.69 o                         
  12   6   1       6702.14       6418.91       210.36 o                         
  13   6   1         42.22        -61.74        67.65 o                         
  14   6   1          3.34        -47.93        80.34 o                         
  15   6   1        283.26        208.14       103.22 o                         
  16   6   1        254.55         87.48       121.83 o                         
  17   6   1        270.36        147.55       122.81 o                         
  18   6   1       1023.15        778.49       162.54 o                         
  19   6   1         31.96        -38.24       126.95 o                         
 -19   7   1        760.29        803.60       213.51 o                         
 -18   7   1       1215.61        999.79       200.60 o                         
 -17   7   1        363.15        161.52       111.62 o                         
 -16   7   1         60.58         -9.49        79.63 o                         
 -15   7   1         41.14         68.70        77.43 o                         
 -14   7   1          1.05        -72.20        72.20 o                         
 -13   7   1       2398.62       2608.45       138.52 o                         
 -12   7   1      10095.55      10073.05       268.23 o                         
 -11   7   1       1156.11       1242.60        94.43 o                         
 -10   7   1      11208.13      11726.10       288.08 o                         
  -9   7   1         16.38        110.01        58.95 o                         
  -8   7   1        138.20         95.63        50.58 o                         
  -7   7   1          2.19         99.45        64.72 o                         
  -6   7   1       7278.53       6966.18       259.44 o                         
  -5   7   1       2613.23       2727.50       131.39 o                         
  -4   7   1       7974.43       8133.55       209.08 o                         
  -3   7   1       3216.14       3050.74       132.74 o                         
  -2   7   1      24347.28      26457.76       957.39 o                         
  -1   7   1        737.33        805.98        98.66 o                         
   0   7   1       2385.54       2558.90       129.76 o                         
   1   7   1       1678.13       1841.22       110.04 o                         
   2   7   1      44885.87      46430.05      1120.72 o                         
   3   7   1      33511.84      34146.30       839.16 o                         
   4   7   1      22422.39      22970.39       692.28 o                         
   5   7   1       2931.12       2950.92       140.28 o                         
   6   7   1       6798.74       6551.03       189.96 o                         
   7   7   1        161.15        118.83        51.88 o                         
   8   7   1      13952.58      13612.22       345.26 o                         
   9   7   1         14.71        101.24        63.93 o                         
  10   7   1       1617.71       1588.34       103.90 o                         
  11   7   1        844.19        752.35        91.40 o                         
  12   7   1        413.37        420.51        83.71 o                         
  13   7   1          3.50        -71.76        71.76 o                         
  14   7   1        712.72        748.24       105.68 o                         
  15   7   1        101.49        140.93        89.67 o                         
  16   7   1       5568.04       6034.17       303.38 o                         
  17   7   1        830.47        774.03       154.34 o                         
  18   7   1       1903.57       1582.94       195.93 o                         
  19   7   1        263.52        345.32       147.57 o                         
 -19   8   1        300.98        396.50       139.49 o                         
 -18   8   1       1262.91       1216.66       188.52 o                         
 -17   8   1       1302.38       1419.19       151.39 o                         
 -16   8   1       1208.96       1165.69       127.75 o                         
 -15   8   1          0.67        -33.25        81.45 o                         
 -14   8   1       1785.45       1699.56       169.93 o                         
 -13   8   1       1055.87       1078.41        99.83 o                         
 -12   8   1        782.40        722.46        86.13 o                         
 -11   8   1        317.46        232.69        67.50 o                         
 -10   8   1        930.23        953.92        82.76 o                         
  -9   8   1         40.91         -0.49        54.24 o                         
  -8   8   1       3116.24       3192.97       184.70 o                         
  -7   8   1         16.96         17.06        54.18 o                         
  -6   8   1       2773.83       2865.54       145.83 o                         
  -5   8   1         48.11         86.72        40.88 o                         
  -4   8   1      12432.24      12910.95       310.87 o                         
  -3   8   1        263.09        216.64        51.30 o                         
  -2   8   1       9256.27       9347.54       328.73 o                         
  -1   8   1      17002.14      16902.12       445.92 o                         
   0   8   1      37182.71      38296.02      1083.34 o                         
   1   8   1      95105.05      93475.64      2210.41 o                         
   2   8   1       8929.30       9047.87       263.56 o                         
   3   8   1      30818.56      29579.22       740.56 o                         
   4   8   1      22413.98      22744.48       693.86 o                         
   5   8   1      17775.71      17496.65       471.70 o                         
   6   8   1       7695.14       7791.94       254.37 o                         
   7   8   1      40953.23      41614.85       998.23 o                         
   8   8   1       6089.18       6256.52       200.36 o                         
   9   8   1      22683.43      22734.23       539.14 o                         
  10   8   1       2872.78       3084.78       139.57 o                         
  11   8   1      14672.69      14846.71       355.73 o                         
  12   8   1        872.40       1077.56       100.42 o                         
  13   8   1       7550.36       8362.96       385.04 o                         
  14   8   1       1509.86       1375.35       127.14 o                         
  15   8   1        407.83        401.17       109.08 o                         
  16   8   1       1259.22       1159.86       163.06 o                         
  17   8   1        418.88        423.45       163.96 o                         
  18   8   1        338.64        423.11       142.51 o                         
  19   8   1        367.32        375.73       161.54 o                         
 -19   9   1        873.01        603.75       146.64 o                         
 -18   9   1          2.30       -119.31       119.31 o                         
 -17   9   1         70.73         17.64        97.53 o                         
 -16   9   1       3471.82       3478.22       188.85 o                         
 -15   9   1         32.94        106.74        83.76 o                         
 -14   9   1       2893.07       2763.51       149.26 o                         
 -13   9   1       1368.25       1276.19       109.36 o                         
 -12   9   1        509.75        471.62        81.95 o                         
 -11   9   1       8399.40       7590.06       252.77 o                         
 -10   9   1         21.97        108.77        85.67 o                         
  -9   9   1       1932.31       1695.78       135.06 o                         
  -8   9   1        240.26        150.86        79.25 o                         
  -7   9   1       2629.76       2510.56       122.49 o                         
  -6   9   1       2100.38       2191.49       160.40 o                         
  -5   9   1      13350.41      13543.03       381.93 o                         
  -4   9   1       3341.43       3586.91       130.95 o                         
  -3   9   1        119.70        119.35        39.30 o                         
  -2   9   1      26224.57      26358.02       670.16 o                         
  -1   9   1       3611.79       3761.40       150.58 o                         
   0   9   1      38374.07      38969.40      1107.23 o                         
   1   9   1      11851.10      12511.81       351.30 o                         
   2   9   1      11348.48      11815.48       334.40 o                         
   3   9   1      34225.93      33175.88       828.68 o                         
   4   9   1       2853.83       2696.28       177.78 o                         
   5   9   1       3362.87       3390.71       129.95 o                         
   6   9   1       9771.84      10484.81       435.07 o                         
   7   9   1       4394.07       4363.48       171.15 o                         
   8   9   1       2396.94       2435.18       133.73 o                         
   9   9   1       2032.22       2148.91       135.15 o                         
  10   9   1        505.40        516.22        83.21 o                         
  11   9   1        125.08         -9.37        96.29 o                         
  12   9   1       3903.45       4365.18       177.67 o                         
  13   9   1          2.60        112.90        79.10 o                         
  14   9   1       3433.92       3709.84       188.75 o                         
  15   9   1        953.91        894.28       126.74 o                         
  16   9   1         13.52         55.00       109.77 o                         
  17   9   1       1830.72       1555.63       188.98 o                         
  18   9   1          1.02       -116.31       116.31 o                         
 -18  10   1         64.11         22.27       115.71 o                         
 -17  10   1        102.47         -7.58        99.05 o                         
 -16  10   1        137.27        -29.72       130.12 o                         
 -15  10   1        159.03        153.11        87.05 o                         
 -14  10   1       1142.85       1480.74       136.34 o                         
 -13  10   1       3848.56       3718.52       191.05 o                         
 -12  10   1         25.54         33.81        88.28 o                         
 -11  10   1       3033.02       2753.59       161.48 o                         
 -10  10   1       3723.46       3803.15       206.16 o                         
  -9  10   1       1056.62        965.31       118.43 o                         
  -8  10   1       1737.22       1912.67       139.77 o                         
  -7  10   1        654.45        767.18        99.20 o                         
  -6  10   1        537.95        596.98        88.01 o                         
  -5  10   1      36565.28      35677.79       889.41 o                         
  -4  10   1       2478.92       2720.27       123.14 o                         
  -3  10   1      38121.38      37607.27       914.32 o                         
  -2  10   1      21402.08      21095.33       484.34 o                         
  -1  10   1       2186.69       2045.64       120.59 o                         
   0  10   1        929.19       1012.85       101.98 o                         
   1  10   1       3046.44       2919.24       260.56 o                         
   2  10   1       2670.00       2870.85       138.27 o                         
   3  10   1       1778.62       1959.69       211.61 o                         
   4  10   1      63309.92      62929.76      1328.23 o                         
   5  10   1      19199.68      19398.46       454.46 o                         
   6  10   1      39060.60      37858.12       831.50 o                         
   7  10   1       5222.03       5153.20       177.28 o                         
   8  10   1      13348.49      12994.94       339.66 o                         
   9  10   1       1569.27       1609.66       109.98 o                         
  10  10   1       8924.72       9360.05       277.63 o                         
  11  10   1       1106.21       1112.95       180.01 o                         
  12  10   1       5057.85       4928.81       244.83 o                         
  13  10   1       1310.24       1128.08       109.34 o                         
  14  10   1       2937.13       2974.86       217.42 o                         
  15  10   1       1132.54       1215.20       133.14 o                         
  16  10   1       1930.09       1918.12       172.16 o                         
  17  10   1          1.47       -122.58       122.58 o                         
  18  10   1         18.56       -120.06       120.06 o                         
 -18  11   1         46.53        -46.17       103.25 o                         
 -17  11   1        437.58        321.97       110.06 o                         
 -16  11   1       1214.80       1180.01       139.04 o                         
 -15  11   1       1568.84       1491.38       134.71 o                         
 -14  11   1        899.72        925.55       129.89 o                         
 -13  11   1       1071.79       1077.27       128.93 o                         
 -12  11   1          8.94        100.05        92.45 o                         
 -11  11   1       2447.23       2287.88       168.62 o                         
 -10  11   1         19.00         73.36        86.02 o                         
  -9  11   1       1554.20       1291.23       126.74 o                         
  -8  11   1         15.78        -27.61        76.73 o                         
  -7  11   1      11881.29      11615.84       359.48 o                         
  -6  11   1        225.86        304.91        81.91 o                         
  -5  11   1      10442.98      10646.11       325.63 o                         
  -4  11   1        609.23        574.19        92.60 o                         
  -3  11   1      13186.20      13164.60       362.27 o                         
  -2  11   1      28688.92      28650.77       712.87 o                         
  -1  11   1      14346.66      15028.98       402.60 o                         
   0  11   1      33321.43      33624.21       977.22 o                         
   1  11   1          1.11          6.21        65.38 o                         
   2  11   1        677.80        794.73        96.82 o                         
   3  11   1       7720.61       7720.03       215.74 o                         
   4  11   1       4460.78       4924.31       200.82 o                         
   5  11   1       8161.01       8242.78       277.80 o                         
   6  11   1       4613.69       4373.25       369.56 o                         
   7  11   1       6130.56       6037.12       203.97 o                         
   8  11   1        995.43       1058.46       127.61 o                         
   9  11   1       1154.04       1118.75       100.85 o                         
  10  11   1         13.12         16.90        70.76 o                         
  11  11   1       7481.98       7699.37       361.15 o                         
  12  11   1        364.58        482.21        93.22 o                         
  13  11   1       4543.30       4915.74       216.22 o                         
  14  11   1        983.91       1041.39       124.63 o                         
  15  11   1          1.39        -68.49        99.42 o                         
  16  11   1         58.03        -20.25       116.01 o                         
  17  11   1         26.37       -118.48       123.70 o                         
 -17  12   1        106.49        -96.82        96.82 o                         
 -16  12   1        237.33        185.62       124.38 o                         
 -15  12   1        181.39        300.58       126.21 o                         
 -14  12   1        138.79        162.51       104.21 o                         
 -13  12   1        626.07        470.50       111.34 o                         
 -12  12   1       1297.70       1149.69       133.07 o                         
 -11  12   1          5.83         46.88       103.89 o                         
 -10  12   1       5021.70       5048.59       242.14 o                         
  -9  12   1      18732.59      17485.97       510.94 o                         
  -8  12   1       7110.37       7018.71       264.60 o                         
  -7  12   1      10148.92      10344.87       334.61 o                         
  -6  12   1       9189.58       9190.99       302.83 o                         
  -5  12   1       3748.44       3923.17       183.87 o                         
  -4  12   1       7462.71       7224.08       248.03 o                         
  -3  12   1        749.17        810.23        84.29 o                         
  -2  12   1      10297.92       9785.58       264.38 o                         
  -1  12   1       4906.92       5390.07       177.94 o                         
   0  12   1      20333.23      20531.19       636.13 o                         
   1  12   1       1190.18       1156.11       119.37 o                         
   2  12   1       9729.64       9809.04       307.13 o                         
   3  12   1       1512.75       1360.88       190.82 o                         
   4  12   1       1191.07       1194.38       143.98 o                         
   5  12   1      19164.69      17984.40       610.26 o                         
   6  12   1       1107.55       1126.85       116.09 o                         
   7  12   1      15767.64      14853.75       497.23 o                         
   8  12   1       1706.74       1481.98       187.39 o                         
   9  12   1        179.66         75.30        94.00 o                         
  10  12   1        772.00        864.36       139.04 o                         
  11  12   1         87.47         85.53        81.22 o                         
  12  12   1        398.33        575.31       145.35 o                         
  13  12   1       5317.42       5598.88       229.63 o                         
  14  12   1         57.60         52.80        98.13 o                         
  15  12   1       1717.91       1794.18       146.70 o                         
  16  12   1         24.89       -113.57       113.57 o                         
  17  12   1         31.29       -115.96       128.68 o                         
 -17  13   1        421.77        279.66       130.97 o                         
 -16  13   1        277.19        362.75       134.86 o                         
 -15  13   1       1905.20       2141.59       206.78 o                         
 -14  13   1        164.02        -82.53       120.51 o                         
 -13  13   1       1484.73       1433.55       140.91 o                         
 -12  13   1         61.63         -9.64        90.86 o                         
 -11  13   1       2178.19       2341.63       178.92 o                         
 -10  13   1          1.06         23.34        97.06 o                         
  -9  13   1       3500.42       3738.94       207.39 o                         
  -8  13   1          0.70         53.54        90.13 o                         
  -7  13   1       3970.90       3966.59       198.92 o                         
  -6  13   1        258.65        284.52       112.14 o                         
  -5  13   1         76.54        152.16        72.55 o                         
  -4  13   1         73.51         81.76        76.83 o                         
  -3  13   1      21606.63      21569.26       576.03 o                         
  -2  13   1        477.02        611.25        77.60 o                         
  -1  13   1      24897.90      26113.68       691.19 o                         
   0  13   1       1657.96       2182.12       144.96 o                         
   1  13   1       9093.41       9579.30       311.05 o                         
   2  13   1        238.49        197.13        77.58 o                         
   3  13   1        760.03        910.09       137.94 o                         
   4  13   1          0.15        -37.48        87.97 o                         
   5  13   1        106.59         43.49       104.24 o                         
   6  13   1        430.62        423.43       129.45 o                         
   7  13   1      13744.33      13560.96       536.55 o                         
   8  13   1         14.97         90.62       107.15 o                         
   9  13   1       8374.06       7862.59       302.71 o                         
  10  13   1        101.40        127.37       109.23 o                         
  11  13   1       2370.66       2240.38       180.13 o                         
  12  13   1        160.10        184.84       103.72 o                         
  13  13   1       1577.61       1563.92       141.37 o                         
  14  13   1        342.95        211.24       133.98 o                         
  15  13   1        127.28        241.73       109.03 o                         
  16  13   1        172.91         45.28       116.76 o                         
 -16  14   1        244.55        249.85       181.28 o                         
 -15  14   1        218.10         99.88       152.38 o                         
 -14  14   1         30.33         57.54       108.76 o                         
 -13  14   1         95.56        146.53       103.26 o                         
 -12  14   1       1223.26       1309.08       190.96 o                         
 -11  14   1          6.19         37.17       103.74 o                         
 -10  14   1       5117.66       4925.17       247.73 o                         
  -9  14   1      11868.91      11623.81       388.84 o                         
  -8  14   1       8044.87       7449.75       285.79 o                         
  -7  14   1      12365.03      12190.07       495.35 o                         
  -6  14   1      10040.07       9978.74       329.86 o                         
  -5  14   1        184.89        259.56       131.14 o                         
  -4  14   1       3133.48       2994.73       162.98 o                         
  -3  14   1        598.02        596.98       119.03 o                         
  -2  14   1       2997.56       2864.25       207.94 o                         
  -1  14   1      13876.92      14055.11       418.96 o                         
   0  14   1      10492.62      10907.38       347.65 o                         
   1  14   1      19112.77      19160.32       536.53 o                         
   2  14   1       3630.93       3603.13       235.10 o                         
   3  14   1       3385.38       3238.11       227.64 o                         
   4  14   1       1152.74       1037.36       146.59 o                         
   5  14   1        292.56        299.64       123.50 o                         
   6  14   1        421.05        325.34       129.12 o                         
   7  14   1        219.92        155.15       103.35 o                         
   8  14   1        654.44        721.96       164.05 o                         
   9  14   1       5854.14       6082.23       412.15 o                         
  10  14   1        426.40        510.62       124.46 o                         
  11  14   1       2176.06       2360.55       190.79 o                         
  12  14   1        124.09         98.43       116.37 o                         
  13  14   1        242.82        211.32       124.56 o                         
  14  14   1        233.70        371.33       111.28 o                         
  15  14   1        104.92         72.02       130.44 o                         
  16  14   1        296.94        250.45       124.51 o                         
 -15  15   1        129.84         47.01       133.26 o                         
 -14  15   1        421.10        528.80       123.04 o                         
 -13  15   1         16.82          6.26        98.01 o                         
 -12  15   1         65.59        166.85       118.81 o                         
 -11  15   1        795.10       1177.49       148.47 o                         
 -10  15   1          1.49         -5.74       102.81 o                         
  -9  15   1        638.75        625.42       122.67 o                         
  -8  15   1         85.65         79.70       103.33 o                         
  -7  15   1       2799.58       2809.72       178.89 o                         
  -6  15   1        154.62        245.04        96.92 o                         
  -5  15   1       6193.97       6552.10       279.01 o                         
  -4  15   1         85.99         19.03       104.56 o                         
  -3  15   1         46.30         94.39       100.31 o                         
  -2  15   1      16717.02      16556.20       573.27 o                         
  -1  15   1        488.03        410.60       100.58 o                         
   0  15   1      19252.04      19719.63       556.22 o                         
   1  15   1       2478.04       3058.79       291.85 o                         
   2  15   1        707.30        661.35       135.13 o                         
   3  15   1       6522.42       7168.44       339.87 o                         
   4  15   1        811.85        618.25       137.92 o                         
   5  15   1       2147.92       2117.29       207.71 o                         
   6  15   1       8546.95       8148.95       436.01 o                         
   7  15   1        390.39        101.29       189.95 o                         
   8  15   1       1716.75       1721.62       157.01 o                         
   9  15   1        335.69        258.37       111.70 o                         
  10  15   1        596.45        565.48       127.28 o                         
  11  15   1        553.58        494.60       131.77 o                         
  12  15   1          2.33        -66.02       134.04 o                         
  13  15   1        186.54        122.64       126.61 o                         
  14  15   1        303.09        221.11       133.70 o                         
  15  15   1        174.43         51.74       104.56 o                         
 -15  16   1        311.82        181.44       135.10 o                         
 -14  16   1        326.48        181.65       131.23 o                         
 -13  16   1       2514.87       2715.39       277.74 o                         
 -12  16   1          2.22          8.97       120.21 o                         
 -11  16   1       2511.27       2689.40       203.77 o                         
 -10  16   1       1061.19        916.95       140.17 o                         
  -9  16   1       1807.31       1874.52       162.68 o                         
  -8  16   1       1216.56       1026.24       133.15 o                         
  -7  16   1       3923.48       3734.60       208.90 o                         
  -6  16   1        939.71        925.79       125.23 o                         
  -5  16   1      11172.97      11392.61       455.36 o                         
  -4  16   1        122.96        126.43       125.26 o                         
  -3  16   1      12757.39      13046.55       493.24 o                         
  -2  16   1        574.11        670.47       143.57 o                         
  -1  16   1       3174.13       3119.78       320.49 o                         
   0  16   1       6823.63       6665.66       272.23 o                         
   1  16   1         74.55       -105.38       105.38 o                         
   2  16   1       3820.81       3788.53       257.30 o                         
   3  16   1       1095.63       1011.33       181.73 o                         
   4  16   1       2779.54       2716.82       228.93 o                         
   5  16   1       2411.50       2095.53       214.89 o                         
   6  16   1        713.49        560.31       151.84 o                         
   7  16   1          3.84       -111.18       111.18 o                         
   8  16   1        162.69        161.23       141.76 o                         
   9  16   1        787.60        816.26       142.81 o                         
  10  16   1        125.13         98.07       111.61 o                         
  11  16   1        540.23        220.12       120.84 o                         
  12  16   1         20.15       -122.94       122.94 o                         
  13  16   1          2.71       -116.23       116.23 o                         
  14  16   1        133.95        110.54       135.51 o                         
 -14  17   1         90.37          1.50       128.39 o                         
 -13  17   1        344.47        236.32       124.04 o                         
 -12  17   1        407.23        380.32       145.42 o                         
 -11  17   1        687.62        769.51       141.07 o                         
 -10  17   1        317.74        268.52       117.25 o                         
  -9  17   1          3.07        109.29       112.13 o                         
  -8  17   1        558.29        461.00       117.90 o                         
  -7  17   1        219.59         64.24        97.76 o                         
  -6  17   1       2556.47       2817.81       247.80 o                         
  -5  17   1       2220.21       2044.30       211.22 o                         
  -4  17   1       3691.61       3619.99       260.08 o                         
  -3  17   1       1216.35       1168.45       166.05 o                         
  -2  17   1        175.50        230.17       140.30 o                         
  -1  17   1          8.66       -100.58       100.58 o                         
   0  17   1         31.14       -102.85       147.77 o                         
   1  17   1       3244.18       3507.29       271.60 o                         
   2  17   1       7118.76       7261.37       353.39 o                         
   3  17   1       6656.90       6821.83       414.20 o                         
   4  17   1       5580.35       5121.14       317.65 o                         
   5  17   1       1260.16       1278.54       189.28 o                         
   6  17   1          4.06         95.82       135.02 o                         
   7  17   1        124.02        184.83       135.61 o                         
   8  17   1         55.56        186.95       144.65 o                         
   9  17   1        119.65        133.00       110.52 o                         
  10  17   1        134.16        103.71       116.55 o                         
  11  17   1         24.03        -43.59       118.70 o                         
  12  17   1        653.46        596.48       279.28 o                         
  13  17   1         41.26        -46.87       129.48 o                         
 -13  18   1          2.84        257.98       121.96 o                         
 -12  18   1       1846.26       1784.99       226.25 o                         
 -11  18   1        192.59        254.78       128.98 o                         
 -10  18   1        665.19        518.82       154.11 o                         
  -9  18   1          0.65         37.73       106.66 o                         
  -8  18   1        306.15        204.20       117.31 o                         
  -7  18   1          1.33        -98.84        98.84 o                         
  -6  18   1       3103.61       3325.47       264.29 o                         
  -5  18   1        455.70        284.83       143.91 o                         
  -4  18   1      10747.12      11120.70       480.17 o                         
  -3  18   1        197.87        112.46       133.33 o                         
  -2  18   1       5351.18       5393.21       442.62 o                         
  -1  18   1        144.36         91.26       163.68 o                         
   0  18   1          0.54       -127.48       177.90 o                         
   1  18   1       2389.73       2489.25       301.73 o                         
   2  18   1         38.18         56.54       129.35 o                         
   3  18   1        349.22        207.23       139.02 o                         
   4  18   1       2456.54       2238.86       256.59 o                         
   5  18   1         50.85        -90.80       131.73 o                         
   6  18   1       1890.13       1821.49       285.38 o                         
   7  18   1       1133.58        866.12       178.21 o                         
   8  18   1        301.13         56.45       151.25 o                         
   9  18   1        166.48        283.64       154.92 o                         
  10  18   1       1043.02        934.36       154.64 o                         
  11  18   1         83.16        247.29       239.67 o                         
  12  18   1        113.60         69.59       148.16 o                         
 -11  19   1         24.32         10.19       120.83 o                         
 -10  19   1       1232.91        587.72       139.58 o                         
  -9  19   1         13.08         -2.17       110.15 o                         
  -8  19   1          4.37         -3.49       109.26 o                         
  -7  19   1        610.85        783.68       175.71 o                         
  -6  19   1       1904.12       2357.72       241.00 o                         
  -5  19   1        231.27        429.32       163.93 o                         
  -4  19   1        318.64        203.43       148.60 o                         
  -3  19   1         74.62         -6.08       134.24 o                         
  -2  19   1        594.32        457.93       211.66 o                         
  -1  19   1       1209.68       1731.79       271.48 o                         
   0  19   1          4.64       -118.68       174.55 o                         
   1  19   1        892.85       1162.55       249.08 o                         
   2  19   1       3294.78       3741.02       482.49 o                         
   3  19   1        267.32        163.78       149.12 o                         
   4  19   1       2828.43       2641.76       246.51 o                         
   5  19   1       1498.47       1870.58       216.79 o                         
   6  19   1          3.08       -163.14       163.14 o                         
   7  19   1        369.43        379.44       210.76 o                         
   8  19   1        511.68        366.90       173.62 o                         
   9  19   1          9.04       -162.52       199.18 o                         
  10  19   1          4.63       -119.64       119.64 o                         
  11  19   1        281.00        258.80       162.62 o                         
 -10  20   1        229.80        345.38       136.46 o                         
  -9  20   1         88.61         77.08       118.95 o                         
  -8  20   1       1569.52       1855.35       173.25 o                         
  -7  20   1        246.26        169.06       158.78 o                         
  -6  20   1        154.64        134.04       161.56 o                         
  -5  20   1       2239.73       2680.80       254.18 o                         
  -4  20   1        298.89         53.32       140.44 o                         
  -3  20   1        795.94       1103.63       447.76 o                         
  -2  20   1        352.35        553.79       229.01 o                         
  -1  20   1        137.97        133.74       197.65 o                         
   0  20   1       2559.20       2990.26       362.25 o                         
   1  20   1         46.11        -50.37       358.05 o                         
   2  20   1       1906.21       2286.17       384.20 o                         
   3  20   1         52.63        294.64       246.70 o                         
   4  20   1        153.65         86.41       153.57 o                         
   5  20   1          4.16        111.03       143.14 o                         
   6  20   1         44.97       -148.76       148.76 o                         
   7  20   1          7.14       -145.31       145.31 o                         
   8  20   1        516.53        274.46       170.24 o                         
   9  20   1        306.26         68.85       169.61 o                         
  10  20   1       1509.26       1019.91       374.30 o                         
  -8  21   1          3.99        -98.60       153.42 o                         
  -7  21   1        141.41          2.08       149.59 o                         
  -6  21   1        580.09        585.99       178.18 o                         
  -5  21   1        136.44          6.35       144.22 o                         
  -4  21   1        205.17        100.48       205.90 o                         
  -3  21   1         86.84       -183.86       183.86 o                         
  -2  21   1       1352.67       1691.36       389.60 o                         
  -1  21   1          0.90        260.49       212.88 o                         
   0  21   1        320.07        365.96       230.88 o                         
   1  21   1         77.16        290.42       451.47 o                         
   2  21   1         44.68       -102.66       197.53 o                         
   3  21   1        291.12        412.07       217.59 o                         
   4  21   1         29.39         51.26       190.87 o                         
   5  21   1        239.02        151.86       160.56 o                         
   6  21   1        312.24        307.70       171.64 o                         
   7  21   1        115.21        -91.74       154.79 o                         
   8  21   1       1057.51        805.97       243.74 o                         
  -6  22   1          0.14         -0.85       153.49 o                         
  -5  22   1          3.65       -163.70       194.99 o                         
  -4  22   1        394.97        313.59       233.18 o                         
  -3  22   1          0.22       -185.46       185.46 o                         
  -2  22   1          8.78         58.37       231.23 o                         
  -1  22   1        403.77        234.54       219.65 o                         
   0  22   1         11.93        -31.91       206.08 o                         
   1  22   1       1417.23       1209.23       287.14 o                         
   2  22   1          6.59       -109.53       198.97 o                         
   3  22   1        424.12        422.20       235.89 o                         
   4  22   1        143.36        139.15       211.82 o                         
   5  22   1          0.24        -39.93       286.49 o                         
  -1  23   1        667.90        221.47       242.47 o                         
   0  23   1         28.92        -67.85       218.82 o                         
 -20   0   2         16.82         28.90       157.81 o                         
 -18   0   2       6162.44       6571.60       728.42 o                         
 -16   0   2      19102.30      19891.18       760.11 o                         
 -14   0   2       4399.39       4579.22       207.11 o                         
 -12   0   2         29.26        -57.38        57.38 o                         
 -10   0   2      33531.21      33474.26       811.44 o                         
  -8   0   2      53768.73      54481.69      1455.85 o                         
  -6   0   2      39811.24      44158.48      2119.33 o                         
  -4   0   2       1283.90       1318.95       104.49 o                         
  -2   0   2     204322.42     161567.78      7442.36 o                         
   2   0   2      51616.18      55041.91      1864.01 o                         
   4   0   2      30003.59      29315.07       828.93 o                         
   6   0   2      52688.04      47909.15      1124.61 o                         
   8   0   2        594.02        613.95        78.91 o                         
  10   0   2       7080.27       5057.21      1237.39 o                         
  12   0   2       6007.06       5915.30       221.22 o                         
  14   0   2       1614.40       1396.06       156.07 o                         
  16   0   2         68.13        -90.17        90.17 o                         
  18   0   2       1555.06       1185.39       261.80 o                         
 -21   1   2         11.71         39.03       162.92 o                         
 -20   1   2         17.83        176.45       115.82 o                         
 -19   1   2          5.60        -34.89       203.49 o                         
 -18   1   2       2135.21       2209.89       148.20 o                         
 -17   1   2         50.94        135.74        87.53 o                         
 -16   1   2        382.50        350.41        88.26 o                         
 -15   1   2        420.28        449.44        76.72 o                         
 -14   1   2       2125.28       2264.92        97.27 o                         
 -13   1   2       3075.99       2977.77       109.15 o                         
 -12   1   2      15817.51      15241.13       291.11 o                         
 -11   1   2      13758.19      13617.22       262.63 o                         
 -10   1   2      60777.34      61522.46      1019.14 o                         
  -9   1   2      48898.14      48521.92       862.37 o                         
  -8   1   2      25309.91      25566.55       441.13 o                         
  -7   1   2      74248.57      73142.84      1277.19 o                         
  -6   1   2       7622.25       7981.35       444.42 o                         
  -5   1   2      21292.81      22085.71       550.41 o                         
  -4   1   2        427.89        587.89        80.51 o                         
  -3   1   2      86055.05      62187.61      2911.37 o                         
  -2   1   2     106377.06      97158.47      4037.50 o                         
  -1   1   2     146835.28     116402.66      3789.54 o                         
   1   1   2      80232.82      71372.88      6459.32 o                         
   2   1   2      30935.22      33364.02       932.37 o                         
   3   1   2       4705.92       4759.80       108.85 o                         
   4   1   2     104509.91     101783.96      1928.74 o                         
   5   1   2        154.49        149.59        25.80 o                         
   6   1   2         64.91        103.66        33.83 o                         
   7   1   2       1121.74       1122.81        68.20 o                         
   8   1   2       4712.33       4291.06       236.08 o                         
   9   1   2        780.63        611.91        73.18 o                         
  10   1   2       2812.09       2614.02       120.40 o                         
  11   1   2         64.38         24.25        48.29 o                         
  12   1   2       9624.68       9467.03       319.61 o                         
  13   1   2       1166.39       1220.92        82.20 o                         
  14   1   2       6263.12       5857.94       248.54 o                         
  15   1   2          3.95        -67.86        67.86 o                         
  16   1   2         29.74         -6.40        70.50 o                         
  17   1   2         76.53         85.51        76.35 o                         
  18   1   2       1226.33       1177.52       122.73 o                         
  19   1   2         17.65         85.22       160.62 o                         
  20   1   2          0.03        181.22       153.58 o                         
 -20   2   2        804.27        666.46       206.72 o                         
 -19   2   2       2165.61       1813.97       178.75 o                         
 -18   2   2         30.53        107.68       144.15 o                         
 -17   2   2       5075.45       5249.19       248.02 o                         
 -16   2   2       1369.48       1402.94       107.45 o                         
 -15   2   2      10025.02      10236.32       262.64 o                         
 -14   2   2       2712.25       3093.39       134.79 o                         
 -13   2   2      13318.17      13262.88       366.39 o                         
 -12   2   2      33694.94      33363.50       675.63 o                         
 -11   2   2       4670.21       4866.73       122.12 o                         
 -10   2   2       5599.40       5240.24       127.45 o                         
  -9   2   2      15258.52      14688.69       257.41 o                         
  -8   2   2         49.36        113.30        32.41 o                         
  -7   2   2      58206.07      57368.56      1023.41 o                         
  -6   2   2       3891.89       3725.75       116.45 o                         
  -5   2   2         21.58         23.11        26.74 o                         
  -4   2   2     119625.14     119025.46      3555.43 o                         
  -3   2   2      19963.43      22413.85       775.85 o                         
  -2   2   2      60693.25      61335.17      2878.10 o                         
  -1   2   2       1147.60       1494.32        96.50 o                         
   0   2   2      26170.02      27998.81       673.04 o                         
   1   2   2       7387.65       8295.72       460.99 o                         
   2   2   2      17096.15      18808.69       545.87 o                         
   3   2   2      24523.35      26627.02       654.91 o                         
   4   2   2       1950.47       2037.88        79.43 o                         
   5   2   2       3561.85       3385.74       113.20 o                         
   6   2   2      54598.70      51486.39       851.15 o                         
   7   2   2      23808.95      22873.14       403.14 o                         
   8   2   2       2417.21       2644.32        87.10 o                         
   9   2   2          0.96         12.48        52.07 o                         
  10   2   2       7670.40       7582.15       177.90 o                         
  11   2   2      14404.14      14238.21       305.76 o                         
  12   2   2       1749.34       1878.88        96.01 o                         
  13   2   2        249.07        206.37        60.28 o                         
  14   2   2        415.07        274.47        77.14 o                         
  15   2   2        244.29        178.33        86.06 o                         
  16   2   2        821.36        605.03        89.51 o                         
  17   2   2       1421.32       1175.05       160.01 o                         
  18   2   2         37.68        161.00       120.92 o                         
  19   2   2        910.45        922.44       217.51 o                         
 -20   3   2        433.62         73.66       178.68 o                         
 -19   3   2          2.24         31.40       165.42 o                         
 -18   3   2        717.81        471.91       112.32 o                         
 -17   3   2        133.13         64.31        84.67 o                         
 -16   3   2        446.52        370.40        74.16 o                         
 -15   3   2         15.03         19.19        65.28 o                         
 -14   3   2       9948.30       9916.33       255.58 o                         
 -13   3   2       2246.03       2351.57       117.25 o                         
 -12   3   2       2946.81       2792.54       125.72 o                         
 -11   3   2       2642.81       2903.93       122.38 o                         
 -10   3   2       2560.32       2736.77       104.03 o                         
  -9   3   2      60178.33      58983.20       984.19 o                         
  -8   3   2      28184.36      28370.95       580.30 o                         
  -7   3   2        371.47        366.94        46.35 o                         
  -6   3   2     117667.54     115889.97      2178.98 o                         
  -5   3   2       1398.23        821.14       493.68 o                         
  -4   3   2     262522.03     246134.06     12366.58 o                         
  -2   3   2      12169.34      13186.56       477.88 o                         
  -1   3   2      11775.96      14079.32       318.84 o                         
   0   3   2      12854.84      14190.58       318.49 o                         
   1   3   2      10650.52      12048.34       311.69 o                         
   2   3   2      57751.61      64110.53      2110.78 o                         
   3   3   2      38562.52      42109.04      1163.69 o                         
   4   3   2     111755.51     117327.32      3856.20 o                         
   5   3   2      62624.84      61513.81      1084.67 o                         
   6   3   2       7361.43       7509.58       188.97 o                         
   7   3   2      13760.46      13243.88       253.14 o                         
   8   3   2       7437.62       7420.39       166.22 o                         
   9   3   2        277.18        274.61        45.31 o                         
  10   3   2       2161.98       2193.70       103.33 o                         
  11   3   2      11805.87      11343.83       351.78 o                         
  12   3   2       2123.06       2170.60       118.73 o                         
  13   3   2      17884.31      17599.88       628.39 o                         
  14   3   2        559.16        574.46        88.37 o                         
  15   3   2        571.30        388.16       179.70 o                         
  16   3   2        385.64        353.28       135.40 o                         
  17   3   2          8.29         54.53       124.65 o                         
  18   3   2        242.28        265.54       182.19 o                         
  19   3   2         16.38        -53.04       113.66 o                         
 -20   4   2        664.72        657.95       216.89 o                         
 -19   4   2          4.39        -56.37       173.14 o                         
 -18   4   2        429.71        302.26       108.41 o                         
 -17   4   2        231.05        160.62        91.72 o                         
 -16   4   2       1868.16       1867.10       196.38 o                         
 -15   4   2         13.54         -5.00        74.10 o                         
 -14   4   2       3893.81       4084.62       180.00 o                         
 -13   4   2       4480.49       4402.74       168.61 o                         
 -12   4   2      16198.45      16467.73       378.01 o                         
 -11   4   2      25946.90      25679.05       497.47 o                         
 -10   4   2      16806.60      16671.31       413.88 o                         
  -9   4   2       1406.84       1388.72       107.70 o                         
  -8   4   2        502.80        443.63        62.23 o                         
  -7   4   2       5894.35       6471.27       221.50 o                         
  -6   4   2       9482.27       9583.70       248.80 o                         
  -5   4   2      46818.44      47784.72      1136.26 o                         
  -4   4   2        161.87        111.34       261.80 o                         
  -2   4   2       1621.89       1856.59       119.38 o                         
  -1   4   2      16646.02      18606.89       414.51 o                         
   0   4   2      33935.08      37632.25       808.13 o                         
   1   4   2      41084.68      45466.77       969.98 o                         
   2   4   2     152101.03     164281.80      4405.37 o                         
   4   4   2      42594.56      45070.12      1073.93 o                         
   5   4   2       9120.64       9680.46       239.30 o                         
   6   4   2       5703.88       5818.53       165.99 o                         
   7   4   2      40618.45      39482.41       671.09 o                         
   8   4   2       2130.37       2013.61        82.17 o                         
   9   4   2       2422.66       2371.27       100.80 o                         
  10   4   2       5985.36       6422.57       331.94 o                         
  11   4   2       7721.02       7854.57       250.88 o                         
  12   4   2        744.56        698.65        74.04 o                         
  13   4   2       1382.31       1476.35       171.05 o                         
  14   4   2       2061.88       2093.82       138.51 o                         
  15   4   2       3685.26       3308.19       217.68 o                         
  16   4   2       2033.65       1613.92       185.38 o                         
  17   4   2          1.09       -114.09       114.09 o                         
  18   4   2        332.19        323.21       135.67 o                         
  19   4   2        166.32        371.07       164.33 o                         
 -20   5   2        609.81        328.52       208.93 o                         
 -19   5   2        739.68        804.65       280.27 o                         
 -18   5   2        361.30        116.28       145.95 o                         
 -17   5   2          1.39        -75.64        82.60 o                         
 -16   5   2        170.50        138.39        86.80 o                         
 -15   5   2       3870.96       3535.40       182.33 o                         
 -14   5   2          2.74        158.22        75.47 o                         
 -13   5   2       6563.34       6545.94       206.44 o                         
 -12   5   2        813.39        800.88        91.22 o                         
 -11   5   2        207.27        296.47        66.65 o                         
 -10   5   2        188.98        241.46        56.94 o                         
  -9   5   2       1244.53       1242.24        78.89 o                         
  -8   5   2       1235.17       1464.92       103.06 o                         
  -7   5   2      53573.86      54161.22      1299.03 o                         
  -6   5   2      10396.63      10461.43       299.88 o                         
  -5   5   2     155077.33     159499.98      4213.21 o                         
  -4   5   2       2182.46       2083.86       141.30 o                         
  -1   5   2       9558.37      10540.93       251.83 o                         
   0   5   2       8337.01       9273.67       224.90 o                         
   1   5   2       2959.75       3479.72       224.23 o                         
   2   5   2       2233.69       2147.71        85.66 o                         
   3   5   2      14150.83      13353.54       659.06 o                         
   4   5   2      34481.88      35850.68      1190.56 o                         
   5   5   2      25318.70      27706.03       671.58 o                         
   6   5   2      21051.00      20454.03       419.76 o                         
   7   5   2       3099.28       3033.13       122.19 o                         
   8   5   2      41148.13      40712.75       744.72 o                         
   9   5   2      27908.50      27322.74       523.02 o                         
  10   5   2      25680.61      25095.05       495.82 o                         
  11   5   2        261.43        320.17        72.81 o                         
  12   5   2       2302.16       2234.24       106.71 o                         
  13   5   2       2516.20       2538.90       149.31 o                         
  14   5   2       2635.56       2672.84       169.99 o                         
  15   5   2        336.37        407.41       122.80 o                         
  16   5   2       3293.85       2781.40       207.67 o                         
  17   5   2       1716.05       1541.60       190.73 o                         
  18   5   2        248.63        268.03       135.67 o                         
  19   5   2         41.14        -60.10       118.68 o                         
 -20   6   2        122.50        170.83       133.52 o                         
 -19   6   2        139.99         78.54       120.32 o                         
 -18   6   2        182.59        109.72       103.58 o                         
 -17   6   2        117.77         28.54        99.65 o                         
 -16   6   2         17.96        -11.94        84.69 o                         
 -15   6   2        113.50         36.37        76.95 o                         
 -14   6   2       2442.14       2806.08       142.61 o                         
 -13   6   2       8033.56       8227.57       234.04 o                         
 -12   6   2       1160.47       1133.73        94.46 o                         
 -11   6   2       6205.38       5855.86       181.51 o                         
 -10   6   2        204.05        212.33        57.43 o                         
  -9   6   2       4685.36       4351.41       154.22 o                         
  -8   6   2       9660.70       9389.57       264.97 o                         
  -7   6   2      60842.29      59806.67      1432.24 o                         
  -6   6   2      22472.09      22936.46       587.00 o                         
  -5   6   2      28644.97      29188.08       827.28 o                         
  -4   6   2        544.80        421.32        54.42 o                         
  -3   6   2       1877.03       1998.23       105.26 o                         
  -1   6   2      76899.15      71010.28     10667.17 o                         
   0   6   2      26545.09      28295.03       802.64 o                         
   1   6   2     203149.67     198423.28      5344.00 o                         
   2   6   2       2200.44       2290.14       107.03 o                         
   3   6   2     149937.97     148274.70      4828.55 o                         
   4   6   2      26192.33      26783.64      1131.53 o                         
   5   6   2       9450.87       9781.36       384.33 o                         
   6   6   2       9204.41       9511.32       225.69 o                         
   7   6   2        513.76        608.32        65.41 o                         
   8   6   2         55.34         74.74        46.50 o                         
   9   6   2       8669.58       8717.58       206.87 o                         
  10   6   2       2006.28       2207.66       107.01 o                         
  11   6   2      11932.45      11526.58       532.02 o                         
  12   6   2        324.90        275.46        76.22 o                         
  13   6   2        117.35        117.09        81.78 o                         
  14   6   2        262.47        288.19        95.14 o                         
  15   6   2       4786.89       4746.92       269.46 o                         
  16   6   2         59.19        111.74       125.46 o                         
  17   6   2       1549.90       1355.41       166.80 o                         
  18   6   2         13.96          5.17       130.98 o                         
  19   6   2          5.02        -77.27       125.30 o                         
 -20   7   2         35.10        -98.43       193.28 o                         
 -19   7   2       1305.14       1133.02       172.71 o                         
 -18   7   2        465.91        257.27       112.43 o                         
 -17   7   2        438.09        421.67       105.26 o                         
 -16   7   2         45.33        -10.92        78.50 o                         
 -15   7   2       2525.72       2526.71       152.43 o                         
 -14   7   2       1304.14       1226.95       108.90 o                         
 -13   7   2       3221.60       3400.55       155.19 o                         
 -12   7   2         11.47        -39.23        57.10 o                         
 -11   7   2       3805.37       3766.68       166.94 o                         
 -10   7   2       2599.64       2876.82       125.86 o                         
  -9   7   2       2064.10       1988.58       126.92 o                         
  -8   7   2      10266.75      10327.74       319.10 o                         
  -7   7   2      10377.91       9996.68       392.15 o                         
  -6   7   2        567.58        622.02        83.95 o                         
  -5   7   2      29098.18      28919.19       720.25 o                         
  -4   7   2       8497.86       8546.74       239.25 o                         
  -3   7   2          2.06        -27.42        27.42 o                         
  -2   7   2       5212.95       5498.60       177.37 o                         
  -1   7   2      68036.90      69040.66      1898.92 o                         
   0   7   2       8457.59       8350.39       241.99 o                         
   1   7   2      52795.70      53970.69      1293.94 o                         
   2   7   2        217.27        150.94        40.64 o                         
   3   7   2       3851.78       4235.57       149.15 o                         
   4   7   2       3722.51       4285.27       248.37 o                         
   5   7   2       5284.29       5372.64       517.64 o                         
   6   7   2      21221.19      20450.71       791.12 o                         
   7   7   2      94606.00      91377.91      1903.33 o                         
   8   7   2      15083.24      14657.22       434.42 o                         
   9   7   2      52335.98      51589.30      1117.08 o                         
  10   7   2       1449.16       1251.97        96.62 o                         
  11   7   2      10040.02      10008.92       322.02 o                         
  12   7   2       5642.46       5516.63       261.95 o                         
  13   7   2        826.28        759.04       107.02 o                         
  14   7   2        282.73        140.05        90.97 o                         
  15   7   2       1195.22       1370.53       170.93 o                         
  16   7   2         35.07       -118.45       180.40 o                         
  17   7   2       2339.34       2302.30       198.86 o                         
  18   7   2        376.87        368.73       150.90 o                         
  19   7   2        406.98        333.78       370.00 o                         
 -19   8   2         51.65       -191.06       204.45 o                         
 -18   8   2         22.76          9.43       100.42 o                         
 -17   8   2       1408.10       1486.40       217.53 o                         
 -16   8   2         83.83        145.24        85.19 o                         
 -15   8   2        697.37        710.54        97.20 o                         
 -14   8   2       1679.26       2042.52       254.69 o                         
 -13   8   2       5438.22       5503.80       192.56 o                         
 -12   8   2       1614.58       1552.18       123.58 o                         
 -11   8   2        287.66        271.61        80.79 o                         
 -10   8   2        590.99        626.67        90.73 o                         
  -9   8   2       6094.79       6338.81       241.22 o                         
  -8   8   2       6788.10       6547.02       265.35 o                         
  -7   8   2      10662.67      11022.94       376.57 o                         
  -6   8   2      35585.96      35528.27       881.10 o                         
  -5   8   2       3165.94       3753.77       175.66 o                         
  -4   8   2      38577.52      38611.92       822.27 o                         
  -3   8   2      13735.86      13409.25       394.05 o                         
  -2   8   2      27646.72      28888.88       634.05 o                         
  -1   8   2        531.16        567.92        76.54 o                         
   0   8   2     108387.84     106066.27      2501.33 o                         
   1   8   2      69879.03      68907.85      1645.73 o                         
   2   8   2     117205.72     115436.82      2716.65 o                         
   3   8   2      28035.17      27587.26       694.61 o                         
   4   8   2      23568.19      23869.42       536.73 o                         
   5   8   2      15801.17      16017.14       381.11 o                         
   6   8   2       7593.76       7801.81       289.43 o                         
   7   8   2       6942.26       7144.48       247.50 o                         
   8   8   2      14639.59      14100.65       361.51 o                         
   9   8   2       1724.88       2163.37       239.65 o                         
  10   8   2       3432.84       3843.23       156.26 o                         
  11   8   2       1511.65       1676.96       124.68 o                         
  12   8   2        263.15        303.86        80.43 o                         
  13   8   2         54.25         13.36        90.95 o                         
  14   8   2        182.57        176.45        99.19 o                         
  15   8   2       1422.78       1411.46       153.94 o                         
  16   8   2       1410.16       1394.96       174.47 o                         
  17   8   2        721.69        479.30       141.25 o                         
  18   8   2        246.07         30.47       166.03 o                         
 -19   9   2        170.49        109.40       127.51 o                         
 -18   9   2        886.66        791.72       131.76 o                         
 -17   9   2         80.23        123.25        95.47 o                         
 -16   9   2         46.03        -70.09        83.19 o                         
 -15   9   2       3198.96       3095.86       172.06 o                         
 -14   9   2       1438.26       1559.48       137.24 o                         
 -13   9   2        956.23        961.83       117.98 o                         
 -12   9   2        308.31        415.64        96.84 o                         
 -11   9   2       4895.44       5250.26       210.02 o                         
 -10   9   2       1171.62       1277.87       197.70 o                         
  -9   9   2        529.21        621.66        99.57 o                         
  -8   9   2        638.81        697.08        94.81 o                         
  -7   9   2        962.48       1217.94       119.05 o                         
  -6   9   2      20106.04      19609.48       455.97 o                         
  -5   9   2       9284.74       9426.06       345.68 o                         
  -4   9   2      10279.00      10408.94       290.39 o                         
  -3   9   2       5844.38       5629.10       165.94 o                         
  -2   9   2        395.21        419.25        90.15 o                         
  -1   9   2       6371.98       6560.67       201.90 o                         
   0   9   2      15896.11      16594.25       445.31 o                         
   1   9   2        273.65        293.63        84.01 o                         
   2   9   2       1650.15       1649.19        82.97 o                         
   3   9   2      53642.91      53084.98      1132.58 o                         
   4   9   2        238.13        226.85        42.24 o                         
   5   9   2      41947.93      41702.45       903.11 o                         
   6   9   2       6365.86       6528.74       350.15 o                         
   7   9   2         82.78         65.78        59.45 o                         
   8   9   2      25840.41      24809.57       600.50 o                         
   9   9   2       1331.63       1292.22       104.58 o                         
  10   9   2       8895.58       8673.80       263.23 o                         
  11   9   2       6416.14       7207.09       356.72 o                         
  12   9   2       1311.38       1476.43       111.41 o                         
  13   9   2       6846.40       6430.18       238.86 o                         
  14   9   2        190.64        214.20        96.87 o                         
  15   9   2       2215.74       1555.32       159.42 o                         
  16   9   2        922.12        633.71       189.86 o                         
  17   9   2         19.19       -122.89       122.89 o                         
  18   9   2        365.82        219.12       140.46 o                         
 -19  10   2          0.37       -164.83       164.83 o                         
 -18  10   2         19.15       -101.32       101.32 o                         
 -17  10   2       1839.92       2112.48       180.37 o                         
 -16  10   2         17.50         78.03        90.90 o                         
 -15  10   2        838.18        512.30       108.90 o                         
 -14  10   2        781.93        701.22       113.17 o                         
 -13  10   2        573.80        642.76       107.72 o                         
 -12  10   2       8932.64       8795.19       285.22 o                         
 -11  10   2        258.07        275.96       109.51 o                         
 -10  10   2       2980.10       3062.25       179.37 o                         
  -9  10   2          2.93        -16.35        72.59 o                         
  -8  10   2       1201.99       1196.92       196.64 o                         
  -7  10   2       2897.67       2747.87       123.59 o                         
  -6  10   2        120.19        121.08        65.96 o                         
  -5  10   2       4043.04       4059.70       282.69 o                         
  -4  10   2      27187.49      27231.17       679.71 o                         
  -3  10   2      57742.33      59479.35      1412.46 o                         
  -2  10   2      14865.27      14721.18       355.85 o                         
  -1  10   2      70679.74      69440.38      1637.57 o                         
   0  10   2         11.70        -42.73        42.73 o                         
   1  10   2       5066.69       5017.12       154.96 o                         
   2  10   2       1929.67       1995.92        94.18 o                         
   3  10   2      23147.60      23074.93       524.84 o                         
   4  10   2         26.68         13.28       103.06 o                         
   5  10   2      59320.48      58678.59      1248.67 o                         
   6  10   2       9531.94       9454.04       362.65 o                         
   7  10   2      13728.92      13546.26       521.84 o                         
   8  10   2       2755.44       2590.13       134.10 o                         
   9  10   2       1066.10       1015.66        96.74 o                         
  10  10   2       1757.99       2065.84       132.10 o                         
  11  10   2         26.17          9.61        72.17 o                         
  12  10   2        544.19        260.89       108.97 o                         
  13  10   2        189.66        138.46        97.81 o                         
  14  10   2       1742.10       1716.10       145.76 o                         
  15  10   2          0.12         13.37       112.33 o                         
  16  10   2        764.57        595.45       151.60 o                         
  17  10   2          6.01         42.97       160.31 o                         
  18  10   2          3.05        -96.25       199.77 o                         
 -18  11   2        110.08         86.24       102.92 o                         
 -17  11   2         10.24        -49.62       117.02 o                         
 -16  11   2        160.13         82.63       101.85 o                         
 -15  11   2        377.20        363.47       113.49 o                         
 -14  11   2        991.16        889.15       123.37 o                         
 -13  11   2         31.25        -85.83        85.83 o                         
 -12  11   2         12.58         95.60        87.37 o                         
 -11  11   2       5618.83       5505.58       252.11 o                         
 -10  11   2       5874.37       5520.54       245.73 o                         
  -9  11   2       7943.31       7699.91       279.17 o                         
  -8  11   2       2582.06       2407.34       151.92 o                         
  -7  11   2       8805.48       8858.66       295.10 o                         
  -6  11   2      13570.93      13474.96       393.89 o                         
  -5  11   2       5869.51       5696.25       211.39 o                         
  -4  11   2       7342.41       7391.58       233.74 o                         
  -3  11   2       1339.30       1312.32        95.63 o                         
  -2  11   2       1796.77       1954.71       112.44 o                         
  -1  11   2      15885.75      16195.49       431.43 o                         
   0  11   2         35.12         33.36        38.91 o                         
   1  11   2       6128.31       6305.07       330.52 o                         
   2  11   2      12749.52      12700.80       317.79 o                         
   3  11   2       2583.18       2667.55       111.88 o                         
   4  11   2      34874.25      33241.61       837.34 o                         
   5  11   2        113.42        149.94        66.75 o                         
   6  11   2      21849.14      20894.40       495.69 o                         
   7  11   2          4.34         86.47        62.52 o                         
   8  11   2        251.27        135.14        69.55 o                         
   9  11   2       2146.72       2241.49       134.67 o                         
  10  11   2       1184.84       1233.70       132.79 o                         
  11  11   2       2723.06       2836.03       159.38 o                         
  12  11   2      10632.93      10729.07       322.53 o                         
  13  11   2        625.49       1091.16       123.14 o                         
  14  11   2       4179.73       4119.82       206.52 o                         
  15  11   2        406.85        231.03       123.51 o                         
  16  11   2         13.75         13.12       130.34 o                         
  17  11   2          8.20        -64.40       131.43 o                         
 -18  12   2        748.40        664.93       186.59 o                         
 -17  12   2        309.58        256.57       233.71 o                         
 -16  12   2        814.98        941.10       162.60 o                         
 -15  12   2        924.47       1016.38       128.11 o                         
 -14  12   2        614.37        694.25       122.55 o                         
 -13  12   2        541.15        450.07       105.09 o                         
 -12  12   2        307.49        341.35        98.31 o                         
 -11  12   2       2269.97       2234.30       231.89 o                         
 -10  12   2        379.89        241.33       102.28 o                         
  -9  12   2       5998.98       5823.19       265.01 o                         
  -8  12   2       6051.77       6056.24       241.94 o                         
  -7  12   2       4232.54       4125.74       198.63 o                         
  -6  12   2        672.77        772.67       164.77 o                         
  -5  12   2       6095.21       6165.46       314.11 o                         
  -4  12   2      40652.09      40290.52       997.23 o                         
  -3  12   2       5055.02       5239.68       175.27 o                         
  -2  12   2      27869.06      28119.21       638.60 o                         
  -1  12   2       2936.08       3013.69       142.63 o                         
   0  12   2       2087.14       2209.58       172.77 o                         
   1  12   2       2335.27       2494.83       117.59 o                         
   2  12   2        726.26        669.53        87.89 o                         
   3  12   2       3833.25       4064.64       176.83 o                         
   4  12   2       7477.02       7962.16       396.56 o                         
   5  12   2        379.29        465.18        82.45 o                         
   6  12   2      17313.00      17114.18       688.89 o                         
   7  12   2        860.15        866.32       160.62 o                         
   8  12   2       5916.36       6202.01       214.89 o                         
   9  12   2       1387.83       1397.35       112.63 o                         
  10  12   2       2777.28       2634.96       219.33 o                         
  11  12   2        216.67        220.24       101.73 o                         
  12  12   2       1996.50       2099.05       161.44 o                         
  13  12   2         50.92         72.62       100.94 o                         
  14  12   2        248.72        331.24       109.57 o                         
  15  12   2         46.88       -154.84       154.84 o                         
  16  12   2          0.18        -63.47       126.95 o                         
  17  12   2         38.72       -120.86       120.86 o                         
 -17  13   2         27.22       -110.66       110.66 o                         
 -16  13   2         10.49         -4.34       142.68 o                         
 -15  13   2         29.98        -51.36       100.11 o                         
 -14  13   2         20.42        -87.24        94.70 o                         
 -13  13   2        116.85         91.56        97.97 o                         
 -12  13   2        389.55        238.37       119.33 o                         
 -11  13   2        549.78        486.89       112.15 o                         
 -10  13   2      17204.65      17100.76       507.36 o                         
  -9  13   2        677.77        512.48       147.79 o                         
  -8  13   2      18056.18      17329.24       502.57 o                         
  -7  13   2         13.09        139.33        86.10 o                         
  -6  13   2         89.42         26.36        74.05 o                         
  -5  13   2        227.75        237.32        78.41 o                         
  -4  13   2       1286.55       1428.75       140.47 o                         
  -3  13   2        353.40        351.81        81.93 o                         
  -2  13   2      43510.71      44371.38       974.13 o                         
  -1  13   2        207.53        273.00        71.69 o                         
   0  13   2      19949.46      20209.81       481.07 o                         
   1  13   2        810.30        914.06        81.76 o                         
   2  13   2        412.32        454.61        68.20 o                         
   3  13   2       4394.44       4157.18       368.02 o                         
   4  13   2       1476.98       1500.35       189.83 o                         
   5  13   2       3904.00       3435.42       237.29 o                         
   6  13   2       3376.42       2948.90       230.30 o                         
   7  13   2       1583.26       1205.44       187.88 o                         
   8  13   2       3491.44       3821.15       343.22 o                         
   9  13   2       2502.20       2475.19       154.07 o                         
  10  13   2       1103.66       1159.85       189.13 o                         
  11  13   2       1163.02       1226.66       124.58 o                         
  12  13   2       3264.61       3077.18       175.62 o                         
  13  13   2        857.89       1005.97       125.11 o                         
  14  13   2        673.72        682.31       123.48 o                         
  15  13   2        598.00        611.31       134.17 o                         
  16  13   2        265.41        -48.00       133.86 o                         
 -16  14   2        616.69        946.92       156.31 o                         
 -15  14   2        977.71        819.48       164.21 o                         
 -14  14   2        466.27        276.97       120.89 o                         
 -13  14   2        101.44        -90.77        90.77 o                         
 -12  14   2         12.46       -159.77       159.77 o                         
 -11  14   2        632.48        621.23       131.63 o                         
 -10  14   2        324.25        313.51       109.21 o                         
  -9  14   2       3027.10       3051.19       191.85 o                         
  -8  14   2      14885.23      14484.58       444.53 o                         
  -7  14   2        774.13        823.84       141.41 o                         
  -6  14   2       4231.10       4082.61       202.77 o                         
  -5  14   2          3.51         -6.14        72.98 o                         
  -4  14   2       1653.14       1701.82       142.46 o                         
  -3  14   2       1569.77       1530.12       122.41 o                         
  -2  14   2         97.73         97.87        70.74 o                         
  -1  14   2       3922.64       3767.59       158.54 o                         
   0  14   2       9458.96       9678.65       338.84 o                         
   1  14   2         30.52         58.58        75.56 o                         
   2  14   2       8469.18       8653.61       361.73 o                         
   3  14   2         81.24        -39.64       129.44 o                         
   4  14   2        762.89        550.01       132.80 o                         
   5  14   2       6973.71       6206.04       318.72 o                         
   6  14   2       1730.01       1576.99       183.89 o                         
   7  14   2        586.33        438.18       142.14 o                         
   8  14   2        647.19        434.45       279.99 o                         
   9  14   2        238.75         29.33       103.37 o                         
  10  14   2       5059.77       5226.82       460.97 o                         
  11  14   2        163.67         62.85        93.48 o                         
  12  14   2       2148.39       2213.67       191.61 o                         
  13  14   2        264.59        133.97       111.80 o                         
  14  14   2        164.40        -57.09       123.35 o                         
  15  14   2         56.48         92.46       133.54 o                         
 -16  15   2        170.35        128.05       129.03 o                         
 -15  15   2        325.32        323.33       126.80 o                         
 -14  15   2       1102.16        939.23       172.26 o                         
 -13  15   2        128.14        176.85       110.99 o                         
 -12  15   2        423.69        418.50       209.63 o                         
 -11  15   2       4118.97       4204.23       263.73 o                         
 -10  15   2        231.29        120.38       104.91 o                         
  -9  15   2       4331.34       4261.97       225.96 o                         
  -8  15   2         12.96         39.55        94.44 o                         
  -7  15   2       3299.98       3106.60       267.67 o                         
  -6  15   2       6585.87       6830.62       277.79 o                         
  -5  15   2       4717.82       4684.59       213.77 o                         
  -4  15   2       5354.33       5613.89       232.21 o                         
  -3  15   2       2381.03       2356.97       149.67 o                         
  -2  15   2        534.28        528.86        96.92 o                         
  -1  15   2      15806.67      15948.73       466.52 o                         
   0  15   2        742.30        679.52       115.44 o                         
   1  15   2      10008.30       9382.56       382.75 o                         
   2  15   2        674.01        558.49       193.20 o                         
   3  15   2        431.25        337.77       133.62 o                         
   4  15   2       2326.98       1973.68       197.81 o                         
   5  15   2         37.14         69.28       121.14 o                         
   6  15   2         15.65        -35.96       120.77 o                         
   7  15   2       1991.58       1819.83       223.32 o                         
   8  15   2       3468.40       3049.48       252.11 o                         
   9  15   2        104.48         85.85       105.64 o                         
  10  15   2       1194.84       1545.42       207.67 o                         
  11  15   2         93.78         11.88       133.38 o                         
  12  15   2        113.15        -75.84       104.37 o                         
  13  15   2        173.32         92.15       100.35 o                         
  14  15   2         64.40        -54.40       103.39 o                         
  15  15   2         95.35       -180.49       180.49 o                         
 -15  16   2        272.82        -21.92       128.36 o                         
 -14  16   2       1105.93       1208.79       148.81 o                         
 -13  16   2        262.00        281.93       115.07 o                         
 -12  16   2       3480.80       3590.25       228.39 o                         
 -11  16   2         50.70        -45.08       106.02 o                         
 -10  16   2       1098.42       1058.97       143.31 o                         
  -9  16   2       1889.87       1765.35       169.50 o                         
  -8  16   2         90.68        -76.34        94.61 o                         
  -7  16   2       1360.64       1498.11       173.32 o                         
  -6  16   2        171.07        111.38       116.19 o                         
  -5  16   2        578.99        467.62       104.18 o                         
  -4  16   2       1761.66       1796.69       139.32 o                         
  -3  16   2        907.71        884.00       227.35 o                         
  -2  16   2       1322.85       1213.27       268.00 o                         
  -1  16   2       1100.13       1067.10       180.80 o                         
   0  16   2        803.18        833.05       148.86 o                         
   1  16   2       4845.31       4983.91       291.80 o                         
   2  16   2       2757.21       3030.37       229.75 o                         
   3  16   2        884.73        814.43       152.13 o                         
   4  16   2         40.47         92.53       133.70 o                         
   5  16   2       3189.02       2695.30       240.00 o                         
   6  16   2        908.21        816.04       169.75 o                         
   7  16   2        240.97        220.38       138.07 o                         
   8  16   2          4.02       -123.51       123.51 o                         
   9  16   2        418.66        364.28       160.62 o                         
  10  16   2        298.81        311.08       118.71 o                         
  11  16   2        331.91         73.64       258.80 o                         
  12  16   2          0.70       -130.57       139.81 o                         
  13  16   2         55.55         26.52       109.30 o                         
  14  16   2        408.04        251.82       115.64 o                         
 -14  17   2        392.53        319.88       126.32 o                         
 -13  17   2        643.88        707.49       133.44 o                         
 -12  17   2         37.95        -14.63       114.90 o                         
 -11  17   2          1.13         20.98       111.53 o                         
 -10  17   2        137.12        150.77       133.36 o                         
  -9  17   2         52.93        -37.95        99.30 o                         
  -8  17   2       1253.29       1082.61       133.56 o                         
  -7  17   2       2975.54       3172.78       379.50 o                         
  -6  17   2       3470.35       3567.73       242.73 o                         
  -5  17   2       6368.18       6540.85       270.69 o                         
  -4  17   2       5514.47       5050.74       295.00 o                         
  -3  17   2       4754.53       5243.20       311.82 o                         
  -2  17   2       1398.60       1341.87       167.81 o                         
  -1  17   2        402.24        184.37       116.14 o                         
   0  17   2          0.54       -135.31       135.31 o                         
   1  17   2         51.23       -111.24       111.24 o                         
   2  17   2       1276.96       1603.24       190.14 o                         
   3  17   2       6379.25       6404.00       343.77 o                         
   4  17   2       1723.13       1969.98       280.78 o                         
   5  17   2       2115.04       1924.21       502.29 o                         
   6  17   2        290.17        341.50       150.16 o                         
   7  17   2        432.67        127.20       207.97 o                         
   8  17   2        393.95        381.93       156.00 o                         
   9  17   2        141.75         73.24       187.26 o                         
  10  17   2         14.04       -113.92       113.92 o                         
  11  17   2          8.53       -134.73       134.73 o                         
  12  17   2          1.24       -112.07       290.89 o                         
  13  17   2        167.08        138.52       137.71 o                         
 -13  18   2       1712.14       1859.41       171.58 o                         
 -12  18   2         69.61         64.97       119.68 o                         
 -11  18   2       1636.56       1832.32       176.53 o                         
 -10  18   2        132.81        -17.31       115.06 o                         
  -9  18   2         56.22         25.24       114.95 o                         
  -8  18   2          3.41          2.27       203.29 o                         
  -7  18   2         62.43        -26.75        96.94 o                         
  -6  18   2        152.78         82.05       102.11 o                         
  -5  18   2        482.10        430.69       113.60 o                         
  -4  18   2        631.11        440.09       147.97 o                         
  -3  18   2       3345.19       3482.49       257.29 o                         
  -2  18   2          0.40        -61.60       115.54 o                         
  -1  18   2        253.19        362.44       179.22 o                         
   0  18   2        477.83         98.09       269.11 o                         
   1  18   2       3521.73       4460.94       425.16 o                         
   2  18   2       2611.79       2800.40       440.09 o                         
   3  18   2       1755.58       1473.74       194.64 o                         
   4  18   2         54.63       -125.99       125.99 o                         
   5  18   2        672.26        414.45       236.26 o                         
   6  18   2          1.27       -126.97       126.97 o                         
   7  18   2        823.76        749.60       176.42 o                         
   8  18   2        433.83        287.41       230.82 o                         
   9  18   2        176.21        155.14       204.13 o                         
  10  18   2          8.41         98.90       219.79 o                         
  11  18   2        237.61        267.74       217.67 o                         
  12  18   2          1.06        -92.58       143.42 o                         
 -12  19   2        458.77        202.01       215.91 o                         
 -11  19   2         31.17         -7.91       116.38 o                         
 -10  19   2        155.81        108.76       116.30 o                         
  -9  19   2        241.61        235.76       116.04 o                         
  -8  19   2        249.87        120.89       109.98 o                         
  -7  19   2        758.43        683.26       126.64 o                         
  -6  19   2       2170.74       2278.61       176.09 o                         
  -5  19   2       3206.94       3145.78       260.02 o                         
  -4  19   2        737.67        698.25       168.03 o                         
  -3  19   2        254.45       -106.78       126.88 o                         
  -2  19   2        538.83        334.19       207.20 o                         
  -1  19   2       1281.44       1487.98       263.67 o                         
   0  19   2       1767.93       2256.91       298.67 o                         
   1  19   2         92.81        230.70       191.67 o                         
   2  19   2        841.50        848.27       249.39 o                         
   3  19   2        624.55        560.72       167.93 o                         
   4  19   2        167.15        128.90       155.84 o                         
   5  19   2        282.98        187.31       149.64 o                         
   6  19   2        881.67        394.00       181.44 o                         
   7  19   2       1180.28        727.94       224.36 o                         
   8  19   2         75.48       -114.36       165.28 o                         
   9  19   2       1459.16       1306.42       219.05 o                         
  10  19   2         10.11       -199.93       199.93 o                         
  11  19   2         96.18       -122.36       244.11 o                         
 -10  20   2        256.82        357.75       127.43 o                         
  -9  20   2        405.40        479.40       129.19 o                         
  -8  20   2         21.81         94.66       111.07 o                         
  -7  20   2       1914.92       2063.90       232.96 o                         
  -6  20   2         42.30        -91.34       193.81 o                         
  -5  20   2         77.32          1.52       133.10 o                         
  -4  20   2        334.66         82.47       144.28 o                         
  -3  20   2         92.08       -159.40       159.40 o                         
  -2  20   2         61.05       -150.39       222.28 o                         
  -1  20   2        829.41       1286.50       264.92 o                         
   0  20   2        277.07        295.95       205.59 o                         
   1  20   2       2271.82       1985.93       303.04 o                         
   2  20   2        253.45         41.26       368.60 o                         
   3  20   2       1291.71       1307.80       192.67 o                         
   4  20   2        352.72        282.79       162.08 o                         
   5  20   2          9.19       -133.07       133.07 o                         
   6  20   2         22.82       -150.86       150.86 o                         
   7  20   2        250.81         85.70       174.25 o                         
   8  20   2         17.32       -154.69       154.69 o                         
   9  20   2        113.85        289.28       179.26 o                         
  -8  21   2         26.18        183.74       151.27 o                         
  -7  21   2         17.16        -84.26       113.27 o                         
  -6  21   2        392.56        273.22       286.40 o                         
  -5  21   2        297.76         46.39       148.71 o                         
  -4  21   2        116.24        -11.45       231.10 o                         
  -3  21   2        654.88        538.86       243.18 o                         
  -2  21   2        235.25        401.33       223.03 o                         
  -1  21   2       1339.51       1593.86       305.36 o                         
   0  21   2        326.73        501.70       219.92 o                         
   1  21   2        207.14       -139.15       185.48 o                         
   2  21   2        154.65        166.89       216.32 o                         
   3  21   2          0.38         22.47       215.01 o                         
   4  21   2         58.92        -94.25       174.34 o                         
   5  21   2         49.35       -141.88       141.88 o                         
   6  21   2        194.46       -154.30       159.73 o                         
   7  21   2        121.21        121.46       161.19 o                         
  -6  22   2        405.35        125.26       382.07 o                         
  -5  22   2        244.34        261.10       337.12 o                         
  -4  22   2          6.37        -12.37       378.48 o                         
  -3  22   2       1286.83       1233.37       290.07 o                         
  -2  22   2          9.89        -90.21       277.20 o                         
  -1  22   2        122.00        447.69       231.65 o                         
   0  22   2        584.42        732.78       320.67 o                         
   1  22   2         66.43        373.76       221.72 o                         
   2  22   2       1321.37       1158.61       552.62 o                         
   3  22   2        124.97        128.51       207.72 o                         
   4  22   2        165.90       -103.22       188.04 o                         
   5  22   2        282.02        214.08       222.67 o                         
 -21   0   3        209.34        203.54       167.19 o                         
 -19   0   3         58.04         16.81       120.31 o                         
 -17   0   3       4770.96       5149.22       312.77 o                         
 -15   0   3      11323.60      11497.69       493.88 o                         
 -13   0   3       2185.53       2157.04       118.62 o                         
 -11   0   3      43678.95      42695.13      1019.42 o                         
  -9   0   3        260.48        306.98        69.18 o                         
  -7   0   3        158.08        195.40        74.34 o                         
  -3   0   3        970.79       1198.49        81.12 o                         
  -1   0   3      80640.02      78840.52      3641.01 o                         
   1   0   3        161.34        296.01        81.70 o                         
   3   0   3      94374.51      92726.22      2643.09 o                         
   5   0   3         10.12        -23.27        23.27 o                         
   7   0   3       4317.66       3240.31       578.41 o                         
   9   0   3      19304.39      19787.41      1032.21 o                         
  11   0   3      36914.04      36581.31      1588.37 o                         
  13   0   3      10948.04      10769.38       599.39 o                         
  15   0   3        636.25        419.12       120.36 o                         
  17   0   3        273.75         67.11       112.65 o                         
  19   0   3        208.84        385.73       160.92 o                         
 -21   1   3          5.54         84.81       121.71 o                         
 -20   1   3        717.57        665.51       141.90 o                         
 -19   1   3       2051.07       2141.38       151.43 o                         
 -18   1   3       1668.27       2013.68       171.42 o                         
 -17   1   3       8449.98       8403.95       288.37 o                         
 -16   1   3       2375.17       2378.78       185.98 o                         
 -15   1   3        127.24        147.49        66.10 o                         
 -14   1   3       7036.38       6830.84       192.95 o                         
 -13   1   3        258.33        243.46        58.57 o                         
 -12   1   3      10555.98      10635.00       213.44 o                         
 -11   1   3      40031.63      39453.58       669.20 o                         
 -10   1   3      31669.53      31004.30       532.01 o                         
  -9   1   3      58083.08      56861.97      1001.15 o                         
  -8   1   3      43615.80      42535.58       763.08 o                         
  -7   1   3      14082.72      13901.34       348.33 o                         
  -6   1   3       8606.20       8649.85       242.43 o                         
  -5   1   3       4734.17       4310.76       314.96 o                         
  -4   1   3        462.26        317.69       143.25 o                         
  -3   1   3      25182.27      25280.11       550.85 o                         
  -2   1   3      53137.39      50161.30      1370.04 o                         
  -1   1   3       2566.88       2823.97        86.25 o                         
   1   1   3      57829.64      63808.54      2141.80 o                         
   2   1   3       4776.03       5129.86       245.12 o                         
   3   1   3      12808.56      13403.71       313.31 o                         
   4   1   3          3.43         40.13        16.79 o                         
   5   1   3      79887.50      77295.59      1322.57 o                         
   6   1   3       2180.91       2248.88        88.68 o                         
   7   1   3          2.22        -22.18        22.18 o                         
   8   1   3       2371.89       2568.75        96.94 o                         
   9   1   3      14495.64      15400.66       344.47 o                         
  10   1   3      13375.12      13310.85       453.30 o                         
  11   1   3         91.64        143.81        52.63 o                         
  12   1   3       3059.19       3057.69       136.99 o                         
  13   1   3        470.74        653.51        95.41 o                         
  14   1   3        656.40        646.69        90.43 o                         
  15   1   3         35.71        -46.78        71.14 o                         
  16   1   3       1622.70       1570.57       117.48 o                         
  17   1   3        763.18        665.83        94.06 o                         
  18   1   3        949.34       1312.31       161.94 o                         
  19   1   3       1963.07       1991.20       180.01 o                         
 -21   2   3        178.62        147.85       179.61 o                         
 -20   2   3         95.48        227.20       190.52 o                         
 -19   2   3        674.56        852.07       116.09 o                         
 -18   2   3       1734.78       1754.05       140.03 o                         
 -17   2   3        311.11        403.88        97.39 o                         
 -16   2   3        976.52       1032.54        94.27 o                         
 -15   2   3       1646.53       1817.60       106.04 o                         
 -14   2   3        835.30        820.48        79.85 o                         
 -13   2   3       2713.12       2792.47       123.46 o                         
 -12   2   3       1039.16       1042.28        78.98 o                         
 -11   2   3      23462.47      23070.87       445.27 o                         
 -10   2   3      18875.56      18214.60       363.84 o                         
  -9   2   3       1106.26       1034.76        57.09 o                         
  -8   2   3        927.07        947.28        55.34 o                         
  -7   2   3       4740.37       4720.34       117.92 o                         
  -6   2   3       5029.17       5011.51       118.41 o                         
  -3   2   3     122985.80     118726.70      2475.63 o                         
  -2   2   3      61167.18      59220.70      1797.57 o                         
  -1   2   3      56879.06      60676.85      1423.55 o                         
   0   2   3       4368.17       4894.92       135.55 o                         
   2   2   3       3262.78       3593.96       104.28 o                         
   3   2   3      73606.68      79023.03      1670.07 o                         
   4   2   3      22717.13      24434.34       451.90 o                         
   5   2   3      18656.53      19205.83       290.55 o                         
   6   2   3      13022.52      12918.21       217.26 o                         
   7   2   3      20006.48      19106.95       446.59 o                         
   8   2   3        864.90       1001.55        58.92 o                         
   9   2   3          0.13         -3.69        38.14 o                         
  10   2   3      11890.91      11694.31       318.56 o                         
  11   2   3       1731.44       1806.68        92.82 o                         
  12   2   3      27777.79      26346.40       544.69 o                         
  13   2   3        597.25        560.66        84.23 o                         
  14   2   3        524.83        444.20        80.60 o                         
  15   2   3        256.82         58.85        93.32 o                         
  16   2   3         51.05        -87.75        87.75 o                         
  17   2   3        875.37        740.78       126.49 o                         
  18   2   3        333.50        269.46       124.86 o                         
  19   2   3         78.95         60.98       119.52 o                         
 -21   3   3        308.66        405.13       201.67 o                         
 -20   3   3        473.07        277.15       186.92 o                         
 -19   3   3         13.04       -182.81       216.09 o                         
 -18   3   3       1472.04       1827.95       171.24 o                         
 -17   3   3        754.44        646.64        86.65 o                         
 -16   3   3         88.39         85.41        67.33 o                         
 -15   3   3       8841.35       8727.29       294.99 o                         
 -14   3   3        313.42        269.07        67.34 o                         
 -13   3   3      19372.13      19235.15       421.73 o                         
 -12   3   3          1.07        -23.27        54.20 o                         
 -11   3   3       8150.97       8205.48       200.42 o                         
 -10   3   3       3048.41       3131.08        99.99 o                         
  -9   3   3       2472.57       2656.37        85.81 o                         
  -8   3   3      14669.45      15040.26       302.13 o                         
  -7   3   3      14627.27      14280.56       284.49 o                         
  -6   3   3      30419.64      29536.02       593.42 o                         
  -5   3   3     132239.97     131145.92      4340.90 o                         
  -3   3   3      52494.07      58245.68      2535.43 o                         
  -2   3   3      20416.22      23001.61       564.64 o                         
  -1   3   3      82483.98      86500.67      2023.94 o                         
   0   3   3       3356.57       3585.25       119.30 o                         
   1   3   3      45180.70      48130.93      1026.27 o                         
   2   3   3      77670.30      84383.52      2264.13 o                         
   3   3   3      17597.95      19349.47       483.82 o                         
   4   3   3      91051.63      93074.83      1773.90 o                         
   5   3   3      42147.05      43347.21       848.90 o                         
   6   3   3      52561.47      52156.36      1057.60 o                         
   7   3   3        787.36        819.55        60.66 o                         
   8   3   3       6103.44       5828.36       152.06 o                         
   9   3   3       1300.17       1424.76        83.54 o                         
  10   3   3       3556.83       3716.16       153.43 o                         
  11   3   3        217.95        156.75        63.13 o                         
  12   3   3       1489.07       1460.40       118.91 o                         
  13   3   3       6609.06       6014.53       232.40 o                         
  14   3   3       1343.33       1188.94       121.83 o                         
  15   3   3       3367.93       2944.20       170.87 o                         
  16   3   3       1025.51       1023.08       163.12 o                         
  17   3   3        437.49        341.74       261.51 o                         
  18   3   3       1146.16        970.62       159.19 o                         
  19   3   3         40.33        -85.53       114.46 o                         
 -20   4   3        796.90        666.02       218.23 o                         
 -19   4   3        646.11        686.57       164.17 o                         
 -18   4   3          0.56          2.97        83.83 o                         
 -17   4   3         39.39        -76.44        90.57 o                         
 -16   4   3        113.06        142.01       108.88 o                         
 -15   4   3        563.16        570.43        90.02 o                         
 -14   4   3        512.21        444.67        85.54 o                         
 -13   4   3        257.38        123.00        61.08 o                         
 -12   4   3       4490.62       4514.76       160.86 o                         
 -11   4   3         55.39         64.68        49.01 o                         
 -10   4   3      27577.49      26318.37       668.61 o                         
  -9   4   3      12489.83      12544.17       322.82 o                         
  -8   4   3        484.26        487.25        53.67 o                         
  -7   4   3      59387.42      56393.64      1098.94 o                         
  -6   4   3      14110.85      14111.98       341.46 o                         
  -5   4   3      71774.43      73598.31      1724.06 o                         
  -2   4   3     131791.88     126074.12      4263.53 o                         
  -1   4   3       4953.46       5364.13       145.24 o                         
   0   4   3      23020.20      24894.80       549.20 o                         
   1   4   3      11964.64      13011.86       303.93 o                         
   2   4   3      19296.62      21063.13       635.23 o                         
   3   4   3      29802.24      31733.16       670.44 o                         
   4   4   3        527.44        619.70        53.29 o                         
   5   4   3       6445.23       6764.06       153.71 o                         
   6   4   3       2603.73       2824.08       110.45 o                         
   7   4   3      36720.57      35671.43       614.46 o                         
   8   4   3      11346.72      10940.98       224.87 o                         
   9   4   3      25377.51      25004.32       483.89 o                         
  10   4   3       2427.66       2608.20       134.99 o                         
  11   4   3        507.34        493.88        69.42 o                         
  12   4   3      10341.29      10591.91       360.47 o                         
  13   4   3       1697.17       1791.89       159.34 o                         
  14   4   3         59.31        -54.17        97.35 o                         
  15   4   3       3849.83       3732.83       232.66 o                         
  16   4   3       1680.74       1519.25       294.58 o                         
  17   4   3        663.12        488.65       142.55 o                         
  18   4   3          2.20         29.48       118.59 o                         
  19   4   3          0.02         40.82       122.11 o                         
 -20   5   3          0.62       -177.68       177.68 o                         
 -19   5   3         34.62        196.04       146.50 o                         
 -18   5   3          1.31        -78.05        81.02 o                         
 -17   5   3        150.21         71.31        83.84 o                         
 -16   5   3       2573.87       2670.22       152.59 o                         
 -15   5   3        259.90        447.67        97.55 o                         
 -14   5   3      15609.68      16177.65       384.24 o                         
 -13   5   3        316.11        296.97        72.50 o                         
 -12   5   3      15627.90      14981.10       351.21 o                         
 -11   5   3         29.64         49.15        53.04 o                         
 -10   5   3        495.92        494.86        71.80 o                         
  -9   5   3      17536.25      18617.75       548.93 o                         
  -8   5   3       1543.14       1591.36        98.45 o                         
  -7   5   3      26893.30      26211.64       597.14 o                         
  -6   5   3      55776.47      56360.80      1342.38 o                         
  -5   5   3       2579.25       1949.43       407.89 o                         
  -4   5   3      54909.78      55578.96      1172.34 o                         
  -3   5   3     113089.49     115918.31      2680.52 o                         
  -2   5   3       3683.87       3816.36       131.70 o                         
  -1   5   3     158293.08     156253.56      3261.59 o                         
   0   5   3      19605.21      21322.69       479.41 o                         
   1   5   3      50847.63      52054.83      1241.69 o                         
   2   5   3       4653.95       4772.13       126.71 o                         
   3   5   3     136144.59     139472.88      2611.15 o                         
   4   5   3      12877.13      13205.79       454.75 o                         
   5   5   3      53117.30      53878.08      1134.96 o                         
   6   5   3       4160.69       4358.86       107.87 o                         
   7   5   3      11171.01      10905.25       233.82 o                         
   8   5   3       8118.66       7852.41       191.03 o                         
   9   5   3      27120.16      26675.36       514.59 o                         
  10   5   3      12122.37      11686.95       263.96 o                         
  11   5   3       6883.84       6661.97       221.23 o                         
  12   5   3       1101.56       1208.55        97.31 o                         
  13   5   3        956.32       1164.65        97.15 o                         
  14   5   3       6213.76       6184.81       518.01 o                         
  15   5   3         64.29         28.00       112.42 o                         
  16   5   3        301.44        246.19       162.45 o                         
  17   5   3         51.83       -121.11       121.11 o                         
  18   5   3         51.98       -121.80       121.80 o                         
  19   5   3         88.70         79.06       124.26 o                         
 -20   6   3       1191.48       1196.18       257.92 o                         
 -19   6   3        123.79        210.28       150.73 o                         
 -18   6   3         21.31         79.63        89.98 o                         
 -17   6   3        227.32        232.56        92.00 o                         
 -16   6   3       2985.62       3114.31       166.68 o                         
 -15   6   3          9.27         71.34        74.89 o                         
 -14   6   3       3606.20       3497.03       167.56 o                         
 -13   6   3       1884.12       2193.10       122.89 o                         
 -12   6   3        660.93        771.44        82.54 o                         
 -11   6   3       1190.50       1256.22        91.03 o                         
 -10   6   3        712.39        791.33        90.03 o                         
  -9   6   3         36.61        -23.25        55.99 o                         
  -8   6   3      79265.87      78097.98      1662.48 o                         
  -7   6   3      13436.37      13217.33       373.18 o                         
  -6   6   3     177247.78     173988.69      4602.26 o                         
  -5   6   3       9686.79      10645.04       338.85 o                         
  -4   6   3      43755.09      45042.30       878.97 o                         
  -3   6   3        101.74         83.72        23.67 o                         
  -2   6   3       3987.76       4171.22       103.73 o                         
  -1   6   3       2296.16       2358.88        95.20 o                         
   0   6   3      27864.82      30048.05       731.36 o                         
   1   6   3       3177.77       3137.49       107.56 o                         
   2   6   3      23255.81      23083.54       504.10 o                         
   3   6   3        996.55       1114.64        58.66 o                         
   4   6   3      14619.89      15389.28       347.98 o                         
   5   6   3        964.22       1033.66       148.68 o                         
   6   6   3      26777.00      24874.75       505.16 o                         
   7   6   3         93.76        102.52        47.36 o                         
   8   6   3      37385.88      35912.41       756.75 o                         
   9   6   3       1228.40       1171.93        80.26 o                         
  10   6   3        321.39        355.19        63.95 o                         
  11   6   3        255.25        258.45        60.31 o                         
  12   6   3        276.27        253.14        68.60 o                         
  13   6   3        124.19        -60.38        93.63 o                         
  14   6   3       5574.38       5243.29       278.00 o                         
  15   6   3        399.63        355.11       374.49 o                         
  16   6   3       4418.81       3972.45       247.51 o                         
  17   6   3         18.61         85.71       122.57 o                         
  18   6   3        356.71        180.41       139.71 o                         
  19   6   3         49.61       -122.64       122.64 o                         
 -20   7   3          4.47         16.58       191.64 o                         
 -19   7   3        238.82        265.19       106.91 o                         
 -18   7   3        422.35        229.32        95.16 o                         
 -17   7   3         29.64         75.83        89.63 o                         
 -16   7   3        162.58        124.60        84.18 o                         
 -15   7   3       1135.09       1446.56       137.53 o                         
 -14   7   3       8668.07       8613.29       250.73 o                         
 -13   7   3       3472.18       3520.85       177.06 o                         
 -12   7   3       2644.79       2862.35       190.94 o                         
 -11   7   3        233.87        233.27        80.01 o                         
 -10   7   3       7955.31       7735.25       244.84 o                         
  -9   7   3         18.69         65.85        80.93 o                         
  -8   7   3      16555.30      16888.35       465.77 o                         
  -7   7   3        870.43        733.84       114.58 o                         
  -6   7   3       7574.56       7273.09       267.09 o                         
  -5   7   3      18839.50      19593.84       494.30 o                         
  -4   7   3        231.28        580.72       170.24 o                         
  -3   7   3       4354.68       4310.58       115.95 o                         
  -2   7   3      64390.55      65870.42      1164.84 o                         
  -1   7   3       6756.63       7040.71       168.37 o                         
   0   7   3     201408.83     187766.83      4781.15 o                         
   1   7   3      85051.32      85453.44      1613.84 o                         
   2   7   3     141742.28     138478.83      2799.25 o                         
   3   7   3      31251.60      30513.83       602.51 o                         
   4   7   3      15501.09      15638.79       329.55 o                         
   5   7   3       7546.20       7555.24       318.71 o                         
   6   7   3      30813.01      30357.54       810.34 o                         
   7   7   3      14075.72      13365.81       301.68 o                         
   8   7   3      48769.48      47326.62      1056.56 o                         
   9   7   3       3575.98       3452.44       187.90 o                         
  10   7   3      20004.81      19832.02       620.51 o                         
  11   7   3         14.97         34.98        66.81 o                         
  12   7   3        511.04        422.47        93.34 o                         
  13   7   3        672.66        622.38       118.54 o                         
  14   7   3        712.97        533.36       136.78 o                         
  15   7   3         42.06          4.66       121.10 o                         
  16   7   3         32.34        -18.20       123.57 o                         
  17   7   3        106.73        211.76       174.53 o                         
  18   7   3        309.76        136.91       235.25 o                         
 -19   8   3        365.74        462.07       115.87 o                         
 -18   8   3         73.42        -17.97        98.55 o                         
 -17   8   3         78.80         48.99        83.82 o                         
 -16   8   3       2036.00       2066.20       135.53 o                         
 -15   8   3       2587.44       2929.73       295.55 o                         
 -14   8   3        582.94        738.60       108.05 o                         
 -13   8   3        628.00        596.41       100.89 o                         
 -12   8   3       4608.24       4347.82       195.21 o                         
 -11   8   3       3000.78       3127.06       204.64 o                         
 -10   8   3         22.97         80.85        70.21 o                         
  -9   8   3      24815.83      23558.32       626.43 o                         
  -8   8   3       6398.79       6040.75       252.61 o                         
  -7   8   3      54839.82      55213.97      1529.10 o                         
  -6   8   3      31528.84      31600.23       904.31 o                         
  -5   8   3      48812.27      47637.71      1137.13 o                         
  -4   8   3       4954.93       5311.35       141.22 o                         
  -3   8   3      35723.00      35463.71       761.57 o                         
  -2   8   3      16318.69      15994.38       461.31 o                         
  -1   8   3       9833.81       9797.45       233.62 o                         
   0   8   3         31.43        137.78        35.49 o                         
   1   8   3      18514.68      19729.89       402.70 o                         
   2   8   3      58538.90      57519.49      1102.60 o                         
   3   8   3      22916.76      23226.04       469.00 o                         
   4   8   3       8448.24       8487.66       196.03 o                         
   5   8   3       2412.85       2281.08        99.63 o                         
   6   8   3      23270.89      23278.04       710.17 o                         
   7   8   3      17944.16      16105.26       538.41 o                         
   8   8   3       2315.77       2415.22       129.01 o                         
   9   8   3       1763.34       1847.14       185.86 o                         
  10   8   3         80.48        130.65        66.11 o                         
  11   8   3       2869.61       3236.12       174.51 o                         
  12   8   3        518.53        485.58        94.86 o                         
  13   8   3       1460.53       1754.39       173.45 o                         
  14   8   3         41.69        112.56       123.80 o                         
  15   8   3       1445.53       1113.33       163.89 o                         
  16   8   3        519.52        573.81       147.13 o                         
  17   8   3       1045.94        996.15       163.97 o                         
  18   8   3        192.65        240.78       131.51 o                         
 -19   9   3          0.75        -95.00        95.00 o                         
 -18   9   3        955.22       1018.79       179.27 o                         
 -17   9   3         23.50        106.61        87.07 o                         
 -16   9   3        307.03        301.52       105.73 o                         
 -15   9   3       1770.46       1749.43       142.72 o                         
 -14   9   3       3558.16       3867.46       265.24 o                         
 -13   9   3       3728.37       3778.48       190.57 o                         
 -12   9   3       1519.30       1534.32       128.11 o                         
 -11   9   3         14.00        110.32        78.79 o                         
 -10   9   3       1244.65       1247.27       110.31 o                         
  -9   9   3       2177.33       2207.18       146.68 o                         
  -8   9   3       4014.24       4242.15       194.21 o                         
  -7   9   3        843.56       1111.84       264.63 o                         
  -6   9   3      28370.86      28783.82       835.74 o                         
  -5   9   3         47.29         22.20        40.97 o                         
  -4   9   3      48355.57      47723.49       929.26 o                         
  -3   9   3       6248.43       6271.65       222.46 o                         
  -2   9   3      37679.87      36980.88       897.52 o                         
  -1   9   3      58741.75      55266.08      1060.14 o                         
   0   9   3       2437.34       2438.62       109.99 o                         
   1   9   3      89678.32      88410.25      1853.74 o                         
   2   9   3       7716.53       7332.70       199.19 o                         
   3   9   3      11461.63      11479.41       286.91 o                         
   4   9   3     102187.70      99526.91      2087.55 o                         
   5   9   3       2985.94       3003.05       174.34 o                         
   6   9   3      34952.03      33936.88      1084.02 o                         
   7   9   3      10812.41      11227.93       359.53 o                         
   8   9   3        124.88        115.52        85.99 o                         
   9   9   3      15504.53      15331.75       394.56 o                         
  10   9   3       2188.84       2356.17       139.15 o                         
  11   9   3       1748.82       1790.08       128.82 o                         
  12   9   3       1648.85       1444.18       125.57 o                         
  13   9   3         93.16        201.24        96.51 o                         
  14   9   3        553.68        228.06       164.59 o                         
  15   9   3        795.82        435.23       143.07 o                         
  16   9   3        268.92        320.65       257.56 o                         
  17   9   3          4.22        -74.92       126.36 o                         
  18   9   3        368.12        454.08       143.40 o                         
 -19  10   3        179.53        155.42       111.37 o                         
 -18  10   3        105.12         86.62       114.38 o                         
 -17  10   3        187.96        331.80       107.36 o                         
 -16  10   3        435.87        412.68       124.93 o                         
 -15  10   3         36.95         45.30        94.92 o                         
 -14  10   3        482.12        505.76       152.11 o                         
 -13  10   3        784.90        748.96       172.07 o                         
 -12  10   3      13664.28      13749.69       387.93 o                         
 -11  10   3       5897.65       6177.06       336.83 o                         
 -10  10   3       8885.49       8748.31       304.51 o                         
  -9  10   3        342.74        403.69       134.12 o                         
  -8  10   3       3384.94       3663.85       183.06 o                         
  -7  10   3       8901.21       9280.16       299.29 o                         
  -6  10   3      21420.49      20602.48       562.81 o                         
  -5  10   3        295.60        347.09        64.03 o                         
  -4  10   3      20801.51      19540.41       799.46 o                         
  -3  10   3      20451.24      19172.46       606.80 o                         
  -2  10   3      41244.16      41313.16      1000.45 o                         
  -1  10   3       7513.12       7085.42       259.73 o                         
   0  10   3      27861.30      28709.56       640.88 o                         
   1  10   3       5037.69       4961.83       156.44 o                         
   2  10   3       6338.63       5961.15       176.60 o                         
   3  10   3       3904.87       3776.15       184.85 o                         
   4  10   3       5491.33       5622.47       204.70 o                         
   5  10   3       1235.02       1173.45       101.03 o                         
   6  10   3       2375.45       2567.22       127.40 o                         
   7  10   3      14321.20      13476.06       350.88 o                         
   8  10   3        184.56        229.01        70.34 o                         
   9  10   3       1556.18       1548.36       115.16 o                         
  10  10   3       8857.73       8911.69       398.71 o                         
  11  10   3       2155.13       2453.92       222.76 o                         
  12  10   3       2634.63       2640.82       159.37 o                         
  13  10   3        471.10        506.16       108.46 o                         
  14  10   3       1022.05       1066.56       168.80 o                         
  15  10   3        753.88        825.29       164.05 o                         
  16  10   3        132.90        -29.05       139.61 o                         
  17  10   3        240.62        -51.24       138.33 o                         
 -18  11   3        866.23        775.21       170.28 o                         
 -17  11   3        260.15        189.62       120.92 o                         
 -16  11   3        971.76       1089.41       133.14 o                         
 -15  11   3        155.05        -18.83        94.83 o                         
 -14  11   3        121.85        105.85        93.26 o                         
 -13  11   3       1437.05       1502.41       137.71 o                         
 -12  11   3       1450.68       1374.24       130.14 o                         
 -11  11   3        359.92        404.39        95.95 o                         
 -10  11   3       6852.29       6631.22       265.39 o                         
  -9  11   3       1864.07       1637.01       134.27 o                         
  -8  11   3        623.15        591.72        74.42 o                         
  -7  11   3        250.14        210.98        60.13 o                         
  -6  11   3         14.07        -22.63        50.24 o                         
  -5  11   3      63031.39      60556.11      1868.68 o                         
  -4  11   3        663.60        818.43        78.36 o                         
  -3  11   3      33960.32      34594.27       853.90 o                         
  -2  11   3       4219.86       4112.56       163.09 o                         
  -1  11   3       2115.14       2202.42       147.40 o                         
   0  11   3        104.53         41.44        48.38 o                         
   1  11   3      16910.42      16636.75       397.88 o                         
   2  11   3       1087.92       1088.41        77.56 o                         
   3  11   3      38263.05      36798.59       810.78 o                         
   4  11   3      17597.18      17436.72       480.19 o                         
   5  11   3      34456.73      32771.12       834.62 o                         
   6  11   3       2567.95       2424.59       254.99 o                         
   7  11   3      14226.41      13747.99       463.71 o                         
   8  11   3        134.40         92.11        97.27 o                         
   9  11   3         54.59         -5.15        71.37 o                         
  10  11   3        179.11        160.07        82.67 o                         
  11  11   3        203.23        185.87       101.05 o                         
  12  11   3          0.26        -90.60        90.60 o                         
  13  11   3       4852.42       5578.00       240.21 o                         
  14  11   3         55.33         76.83       115.39 o                         
  15  11   3        715.01        545.60       189.58 o                         
  16  11   3         66.38        -21.82       140.64 o                         
  17  11   3        260.55        276.96       147.52 o                         
 -18  12   3        115.12         62.28       121.87 o                         
 -17  12   3        561.95        412.68       121.31 o                         
 -16  12   3        427.66        291.99       124.43 o                         
 -15  12   3         64.68        -11.82       125.45 o                         
 -14  12   3        392.73        412.57       107.09 o                         
 -13  12   3        825.87        816.71       120.37 o                         
 -12  12   3        110.99        126.78        88.53 o                         
 -11  12   3      11718.04      11326.82       377.26 o                         
 -10  12   3        551.76        541.43       110.35 o                         
  -9  12   3      10137.99      10184.43       346.73 o                         
  -8  12   3        669.55        685.03       111.09 o                         
  -7  12   3        611.63        727.12       105.66 o                         
  -6  12   3       1498.35       1484.74       118.53 o                         
  -5  12   3       1275.71       1367.75       116.08 o                         
  -4  12   3       1058.52        988.25       102.20 o                         
  -3  12   3      60667.56      60900.43      1308.41 o                         
  -2  12   3        214.14        235.26        65.80 o                         
  -1  12   3      13186.03      13718.57       345.51 o                         
   0  12   3       1753.86       1961.86       107.74 o                         
   1  12   3        708.80        732.96        73.71 o                         
   2  12   3       1432.67       1525.69        94.47 o                         
   3  12   3       3527.24       3422.51       167.76 o                         
   4  12   3        452.08        412.96       122.34 o                         
   5  12   3        369.89        116.79        98.53 o                         
   6  12   3         26.75         18.77        68.43 o                         
   7  12   3        861.98        859.13       142.77 o                         
   8  12   3         66.02        149.02        74.55 o                         
   9  12   3        469.49        325.47        84.62 o                         
  10  12   3        355.68        166.74        90.31 o                         
  11  12   3      12338.86      12723.81       400.26 o                         
  12  12   3        197.44        339.86       104.46 o                         
  13  12   3       3070.75       3101.25       207.39 o                         
  14  12   3         13.74         87.52       114.78 o                         
  15  12   3        119.19        -43.85       126.99 o                         
  16  12   3          6.94        -83.38       205.08 o                         
 -17  13   3       1118.22        902.47       179.14 o                         
 -16  13   3        202.41        102.48       109.10 o                         
 -15  13   3        552.34        622.22       118.26 o                         
 -14  13   3          0.03        -79.07       112.98 o                         
 -13  13   3        377.88        281.06       104.61 o                         
 -12  13   3          3.67        -47.19       102.70 o                         
 -11  13   3       2394.78       2348.02       172.47 o                         
 -10  13   3         10.52         59.81        95.81 o                         
  -9  13   3      26052.28      25612.59       694.01 o                         
  -8  13   3        658.57        834.48       143.06 o                         
  -7  13   3      11163.68      10672.53       408.61 o                         
  -6  13   3       4010.98       4117.66       196.46 o                         
  -5  13   3       2460.67       2785.79       157.87 o                         
  -4  13   3       2128.59       2075.19       135.77 o                         
  -3  13   3         11.64         74.70        61.78 o                         
  -2  13   3      11943.48      12020.62       315.46 o                         
  -1  13   3      13819.92      14498.55       376.14 o                         
   0  13   3       4522.11       4372.08       164.90 o                         
   1  13   3       2781.42       2821.37       132.36 o                         
   2  13   3       8186.92       8406.88       277.71 o                         
   3  13   3       1350.59       1391.80       113.00 o                         
   4  13   3       7326.67       7080.40       251.56 o                         
   5  13   3       1865.50       1681.00       127.84 o                         
   6  13   3       7619.97       7078.00       396.09 o                         
   7  13   3        427.98        325.54       103.28 o                         
   8  13   3       2346.29       2052.37       150.17 o                         
   9  13   3       6377.15       5992.22       247.45 o                         
  10  13   3       1009.53       1301.53       121.89 o                         
  11  13   3       1829.83       2130.73       268.64 o                         
  12  13   3        203.34         60.80       140.15 o                         
  13  13   3        431.57        527.29       116.54 o                         
  14  13   3         40.83       -103.74       112.87 o                         
  15  13   3         25.55       -102.52       135.40 o                         
  16  13   3          9.20        -48.59       139.01 o                         
 -17  14   3        680.21        893.10       353.55 o                         
 -16  14   3        393.90        395.45       167.01 o                         
 -15  14   3        751.48        612.87       142.95 o                         
 -14  14   3          2.84         56.01        99.10 o                         
 -13  14   3        143.11        117.57       100.37 o                         
 -12  14   3       1372.14       1438.00       137.92 o                         
 -11  14   3        496.38        655.95       121.99 o                         
 -10  14   3        928.64       1144.03       137.20 o                         
  -9  14   3          1.29         40.91       105.86 o                         
  -8  14   3        631.69        422.22       107.66 o                         
  -7  14   3      10358.75      10661.46       403.67 o                         
  -6  14   3       2629.78       2578.99       162.77 o                         
  -5  14   3       1637.13       1486.91       133.85 o                         
  -4  14   3       1240.57       1186.14       112.84 o                         
  -3  14   3       6963.23       7020.07       247.82 o                         
  -2  14   3       4292.80       4550.18       172.24 o                         
  -1  14   3       1541.65       1685.19       108.42 o                         
   0  14   3       2048.23       2057.24       117.65 o                         
   1  14   3       5884.08       6052.90       229.44 o                         
   2  14   3       1412.69       1568.01       121.59 o                         
   3  14   3       3801.29       3698.57       182.82 o                         
   4  14   3       1611.18       1520.47       133.49 o                         
   5  14   3        245.34        173.31        84.75 o                         
   6  14   3         17.94        -71.67        71.67 o                         
   7  14   3       1316.74       1153.90       121.69 o                         
   8  14   3        680.63        965.45       209.09 o                         
   9  14   3        167.29        226.03       104.48 o                         
  10  14   3       1973.08       1885.68       154.79 o                         
  11  14   3       2167.63       2234.39       171.61 o                         
  12  14   3       1221.84       1076.03       143.06 o                         
  13  14   3        343.80        153.69       107.04 o                         
  14  14   3        738.18        522.51       131.40 o                         
  15  14   3        369.59        311.84       323.49 o                         
 -16  15   3        820.71        760.00       131.02 o                         
 -15  15   3        408.01        450.08       119.76 o                         
 -14  15   3         29.97        160.79       112.89 o                         
 -13  15   3       1210.39       1069.58       131.57 o                         
 -12  15   3       1505.47       1522.23       175.65 o                         
 -11  15   3        220.21        137.72       113.30 o                         
 -10  15   3       6493.22       5762.19       267.37 o                         
  -9  15   3        672.10        827.94       124.63 o                         
  -8  15   3       4545.17       4238.81       223.94 o                         
  -7  15   3        142.74        187.64        94.08 o                         
  -6  15   3       1599.86       1480.96       137.27 o                         
  -5  15   3       3541.55       3535.92       191.22 o                         
  -4  15   3        598.27        519.70        98.31 o                         
  -3  15   3        387.13        473.91        91.46 o                         
  -2  15   3          8.21        104.90        75.09 o                         
  -1  15   3       6163.83       6178.54       206.82 o                         
   0  15   3       5395.23       5229.66       192.78 o                         
   1  15   3       3582.28       3607.08       238.91 o                         
   2  15   3       2248.33       2406.30       154.56 o                         
   3  15   3          4.23        -77.09        83.32 o                         
   4  15   3       2391.62       2216.13       260.32 o                         
   5  15   3        320.74        319.25       163.36 o                         
   6  15   3          5.31        -38.67        97.86 o                         
   7  15   3         44.02          8.54       103.15 o                         
   8  15   3       2054.86       2021.19       162.64 o                         
   9  15   3       1778.90       1831.06       159.76 o                         
  10  15   3        658.03        705.16       122.02 o                         
  11  15   3         95.02        178.46       106.46 o                         
  12  15   3        358.77        227.12       115.22 o                         
  13  15   3        378.89        315.94       135.38 o                         
  14  15   3         77.68         65.29       134.67 o                         
 -15  16   3         61.76         97.05       111.51 o                         
 -14  16   3        173.51        399.67       122.18 o                         
 -13  16   3         52.98        136.55       107.85 o                         
 -12  16   3        768.83        726.64       140.58 o                         
 -11  16   3        315.54        283.10       116.83 o                         
 -10  16   3          1.33         45.19       102.73 o                         
  -9  16   3        215.23        114.79       103.60 o                         
  -8  16   3       1360.74       1186.53       134.62 o                         
  -7  16   3       2559.13       2887.38       184.49 o                         
  -6  16   3        229.76        185.91        96.91 o                         
  -5  16   3        763.73        884.86       116.39 o                         
  -4  16   3        219.94        204.28        89.36 o                         
  -3  16   3        221.96        158.64        86.74 o                         
  -2  16   3       2115.89       2182.40       220.79 o                         
  -1  16   3        389.91        267.00        86.86 o                         
   0  16   3        951.46        948.48       113.12 o                         
   1  16   3        369.15        308.16       128.88 o                         
   2  16   3       5627.51       6097.15       477.88 o                         
   3  16   3        851.95       1020.92       171.99 o                         
   4  16   3       1425.73       1252.98       182.24 o                         
   5  16   3        953.08        679.15       157.77 o                         
   6  16   3       1762.18       1536.12       200.06 o                         
   7  16   3       3599.38       3215.69       267.80 o                         
   8  16   3         55.96       -183.41       183.41 o                         
   9  16   3        819.27        671.94       199.02 o                         
  10  16   3        447.94        449.07       130.97 o                         
  11  16   3         35.48        -89.31        99.83 o                         
  12  16   3        261.04        382.12       119.47 o                         
  13  16   3         94.87        117.47       102.99 o                         
 -14  17   3       1894.30       1916.44       168.40 o                         
 -13  17   3       1444.32       1577.82       207.10 o                         
 -12  17   3        957.91        966.19       205.06 o                         
 -11  17   3        204.82         96.36       124.82 o                         
 -10  17   3         43.07        -49.55       103.16 o                         
  -9  17   3        260.16        186.93       109.06 o                         
  -8  17   3         43.35         17.41       102.03 o                         
  -7  17   3        457.33        429.54       109.54 o                         
  -6  17   3       2513.42       2789.66       180.98 o                         
  -5  17   3        409.54        330.75       136.96 o                         
  -4  17   3       3693.89       3777.68       200.63 o                         
  -3  17   3        492.73        599.46       104.55 o                         
  -2  17   3       1450.50       1399.43       126.12 o                         
  -1  17   3         26.70        -55.34       141.80 o                         
   0  17   3       1565.40       1653.08       267.16 o                         
   1  17   3       1098.13       1128.02       168.85 o                         
   2  17   3        137.39        -35.88       171.35 o                         
   3  17   3          8.81       -129.26       129.26 o                         
   4  17   3       4479.88       4483.56       302.19 o                         
   5  17   3        656.71        583.67       222.41 o                         
   6  17   3       1376.84        814.33       189.44 o                         
   7  17   3        163.11         37.35       155.11 o                         
   8  17   3        730.86        747.26       315.60 o                         
   9  17   3         54.88        -83.86       135.85 o                         
  10  17   3         64.49        -91.91       217.13 o                         
  11  17   3         89.68         19.76       106.88 o                         
  12  17   3        187.30         70.19       123.38 o                         
  13  17   3        256.57        338.75       198.64 o                         
 -13  18   3         96.20         97.27       110.55 o                         
 -12  18   3        715.16        876.51       149.33 o                         
 -11  18   3         13.32         25.38       124.52 o                         
 -10  18   3        168.53        269.17       116.25 o                         
  -9  18   3        340.10        238.76       112.47 o                         
  -8  18   3       1201.93       1007.55       133.75 o                         
  -7  18   3        103.36         39.92        98.49 o                         
  -6  18   3       2080.30       2191.93       178.78 o                         
  -5  18   3        479.82        511.45       112.19 o                         
  -4  18   3          0.22        -83.99        83.99 o                         
  -3  18   3        342.21        400.54       102.95 o                         
  -2  18   3       1906.43       1844.86       269.67 o                         
  -1  18   3         72.44         29.33       177.45 o                         
   0  18   3         62.30       -107.66       159.15 o                         
   1  18   3         45.46         41.14       129.37 o                         
   2  18   3       2288.38       2302.04       217.97 o                         
   3  18   3        743.34        536.27       226.27 o                         
   4  18   3         67.37         54.83       141.52 o                         
   5  18   3        332.21        307.82       179.50 o                         
   6  18   3       2929.92       3048.48       351.91 o                         
   7  18   3        231.13         37.58       160.74 o                         
   8  18   3       1761.09       1567.90       220.62 o                         
   9  18   3         41.22         11.75       180.34 o                         
  10  18   3          8.18       -180.89       180.89 o                         
  11  18   3         14.79       -155.63       249.56 o                         
 -12  19   3        307.91        236.00       122.10 o                         
 -11  19   3        643.41        409.29       130.53 o                         
 -10  19   3         72.05         48.03       197.43 o                         
  -9  19   3        239.94        467.80       161.23 o                         
  -8  19   3        545.57        656.31       124.92 o                         
  -7  19   3        254.01        330.00       111.17 o                         
  -6  19   3        335.42        268.12       111.99 o                         
  -5  19   3       1756.50       1700.17       152.91 o                         
  -4  19   3        746.21        759.22       152.17 o                         
  -3  19   3        434.10        193.78       141.09 o                         
  -2  19   3        454.23        192.34       185.30 o                         
  -1  19   3        127.96        231.83       187.85 o                         
   0  19   3       4330.45       5085.59       804.19 o                         
   1  19   3       1003.30       1273.13       253.46 o                         
   2  19   3        822.62        494.18       159.49 o                         
   3  19   3        359.24        176.99       144.60 o                         
   4  19   3         86.66        -91.57       131.75 o                         
   5  19   3         44.32        -87.17       136.15 o                         
   6  19   3         35.94        -75.83       141.00 o                         
   7  19   3        683.41        457.97       182.03 o                         
   8  19   3        873.12        824.53       381.58 o                         
   9  19   3         26.93       -178.29       182.53 o                         
  10  19   3        448.59         77.18       215.25 o                         
 -10  20   3         48.69       -109.12       109.12 o                         
  -9  20   3          6.14        -39.37       110.30 o                         
  -8  20   3        771.27        622.20       131.63 o                         
  -7  20   3        563.71        492.45       120.08 o                         
  -6  20   3       2219.48       2274.60       176.79 o                         
  -5  20   3        406.59        471.38       116.82 o                         
  -4  20   3          2.18        -98.38        98.38 o                         
  -3  20   3         95.90        201.40       199.27 o                         
  -2  20   3        501.49        919.11       247.95 o                         
  -1  20   3         74.71       -207.25       334.21 o                         
   0  20   3        357.60        605.87       226.41 o                         
   1  20   3        110.81        -61.63       181.53 o                         
   2  20   3       1046.59        958.80       286.87 o                         
   3  20   3          1.24       -133.54       133.54 o                         
   4  20   3        167.30         34.51       187.50 o                         
   5  20   3          2.46       -113.17       137.53 o                         
   6  20   3        207.73         65.03       162.38 o                         
   7  20   3        152.36        127.57       169.34 o                         
   8  20   3        569.63        340.74       176.21 o                         
   9  20   3        357.83        387.46       221.92 o                         
  -8  21   3        985.78        862.32       140.23 o                         
  -7  21   3        327.43        363.71       122.94 o                         
  -6  21   3          5.09         26.36       107.88 o                         
  -5  21   3          0.54         16.94       124.42 o                         
  -4  21   3        356.85        396.32       251.71 o                         
  -3  21   3        301.70        347.26       217.28 o                         
  -2  21   3        708.07        752.06       237.84 o                         
  -1  21   3       1737.18       1663.91       291.74 o                         
   0  21   3        784.75        834.28       259.27 o                         
   1  21   3       1683.71       1304.80       266.40 o                         
   2  21   3         48.48          0.53       180.64 o                         
   3  21   3        664.87        401.73       239.09 o                         
   4  21   3         51.74        -69.82       141.42 o                         
   5  21   3        193.79       -140.16       140.16 o                         
   6  21   3         73.23        -60.04       151.56 o                         
   7  21   3        298.10        105.43       290.66 o                         
  -6  22   3        116.57        -42.15       130.60 o                         
  -5  22   3        420.74        556.78       152.78 o                         
  -4  22   3        619.19        572.63       244.51 o                         
  -3  22   3          2.39         65.76       210.80 o                         
  -2  22   3       1095.07        960.28       262.52 o                         
  -1  22   3         11.53       -113.28       203.72 o                         
   0  22   3          0.83       -185.85       194.38 o                         
   1  22   3        209.57        170.35       203.87 o                         
   2  22   3         52.15       -147.80       199.17 o                         
   3  22   3        346.40        554.26       234.74 o                         
   4  22   3         19.83       -191.76       191.76 o                         
 -20   0   4        630.43        528.36       156.08 o                         
 -18   0   4       2848.74       2708.72       235.12 o                         
 -16   0   4        242.40        281.22       127.94 o                         
 -14   0   4         15.04         32.89       106.08 o                         
 -12   0   4      15852.87      15707.22       412.47 o                         
 -10   0   4      38693.95      37818.80       903.11 o                         
  -8   0   4        745.63        586.34        73.41 o                         
  -6   0   4      37883.02      37975.57      1827.51 o                         
  -4   0   4        301.00        184.56       132.73 o                         
  -2   0   4       2722.62       2663.39       131.90 o                         
   0   0   4        293.95        582.01        84.91 o                         
   2   0   4     144636.39     155153.16      7308.44 o                         
   4   0   4      87740.65      86455.74      2015.70 o                         
   6   0   4       4585.47       4756.00       229.33 o                         
   8   0   4       8306.12       8178.98       296.70 o                         
  10   0   4       4022.31       4261.72       233.05 o                         
  12   0   4       1764.58       1593.92       143.89 o                         
  14   0   4         29.10         46.60       152.52 o                         
  16   0   4       1711.25       1991.69       180.43 o                         
  18   0   4       3193.17       2511.65       280.80 o                         
 -21   1   4        178.49         21.09       116.15 o                         
 -20   1   4         63.50        -21.65        87.95 o                         
 -19   1   4       1727.71       1819.44       146.90 o                         
 -18   1   4       2524.45       2800.40       243.56 o                         
 -17   1   4       2473.86       2692.12       164.81 o                         
 -16   1   4       5319.07       5995.47       297.35 o                         
 -15   1   4       1220.79       1307.59       123.08 o                         
 -14   1   4       2083.10       2052.64       102.00 o                         
 -13   1   4       2066.00       2085.98        92.71 o                         
 -12   1   4      11563.66      11334.93       246.80 o                         
 -11   1   4       2039.83       2247.54       144.65 o                         
 -10   1   4      13200.75      13096.66       269.41 o                         
  -9   1   4       2455.79       2618.76        87.10 o                         
  -8   1   4      12089.59      11985.80       288.68 o                         
  -7   1   4      27326.26      27471.57       553.93 o                         
  -6   1   4       4194.26       3991.15       163.34 o                         
  -4   1   4      23855.82      23990.38       531.91 o                         
  -3   1   4      10076.10      10509.74       247.18 o                         
  -2   1   4       5837.62       6022.53       170.34 o                         
  -1   1   4       9658.11      10247.70       325.96 o                         
   0   1   4      55749.82      58409.34      1928.68 o                         
   1   1   4      46010.98      50152.87      1701.97 o                         
   2   1   4     165317.27     175807.22      5845.20 o                         
   3   1   4       1988.58       2534.68       144.43 o                         
   4   1   4       3186.88       3550.20        93.70 o                         
   5   1   4      30078.68      30577.51       680.95 o                         
   6   1   4       9792.67       9701.04       218.62 o                         
   7   1   4      33489.99      33193.95       612.93 o                         
   8   1   4      29583.23      29397.71       596.42 o                         
   9   1   4      15150.31      15941.97       371.29 o                         
  10   1   4      44972.73      44484.04       758.35 o                         
  11   1   4      18386.44      17918.46       365.50 o                         
  12   1   4       4026.83       3841.33       157.44 o                         
  13   1   4       3749.01       3702.52       156.45 o                         
  14   1   4        220.35        326.67        80.87 o                         
  15   1   4        640.79        396.83        84.24 o                         
  16   1   4          1.64        -71.19        71.19 o                         
  17   1   4       1024.78       1086.48       127.31 o                         
  18   1   4        502.89        733.53       113.19 o                         
  19   1   4        451.41        529.49       131.11 o                         
 -21   2   4        269.05        345.43       187.29 o                         
 -20   2   4        218.30        142.22        96.93 o                         
 -19   2   4       1053.81       1059.45       121.02 o                         
 -18   2   4        871.15       1028.92       123.58 o                         
 -17   2   4        239.34        332.61        97.78 o                         
 -16   2   4       1195.89       1275.51       161.89 o                         
 -15   2   4       2196.52       2181.32       111.53 o                         
 -14   2   4       3881.67       3698.18       141.77 o                         
 -13   2   4       3790.64       3827.66       139.78 o                         
 -12   2   4       3275.13       3306.11       116.99 o                         
 -11   2   4      10504.49      10757.50       234.65 o                         
 -10   2   4      10647.54       9767.03       212.78 o                         
  -9   2   4      31495.91      31102.01       578.67 o                         
  -8   2   4       5755.03       5846.79       141.47 o                         
  -7   2   4          5.64         44.31        26.55 o                         
  -6   2   4      14005.61      13690.90       317.29 o                         
  -4   2   4         60.16         70.80        33.89 o                         
  -3   2   4         63.44        270.18        37.13 o                         
  -2   2   4      33664.60      35062.43       752.09 o                         
  -1   2   4        515.97        531.86        41.08 o                         
   0   2   4       8705.11       9126.71       237.28 o                         
   1   2   4      99043.52     106817.03      3511.66 o                         
   2   2   4      11849.01      12404.07       372.65 o                         
   3   2   4      34684.21      35701.92       764.76 o                         
   4   2   4      62637.77      65456.57      1215.86 o                         
   5   2   4      25614.11      26599.26       414.87 o                         
   6   2   4      10414.45      10662.00       179.05 o                         
   7   2   4      10249.12       9959.59       200.59 o                         
   8   2   4      21675.87      20980.44       443.10 o                         
   9   2   4        295.81        188.72        59.13 o                         
  10   2   4        880.72       1046.37        70.26 o                         
  11   2   4        616.32        648.76        74.20 o                         
  12   2   4       4828.73       4790.20       281.51 o                         
  13   2   4       1198.66       1091.94        96.62 o                         
  14   2   4         78.34         81.01        87.04 o                         
  15   2   4       1488.19       1405.50       167.47 o                         
  16   2   4        327.15        429.27       233.46 o                         
  17   2   4       1800.96       1757.72       146.63 o                         
  18   2   4        169.04        270.61       184.62 o                         
  19   2   4        299.89        134.70       190.85 o                         
 -21   3   4         28.98        223.23       184.83 o                         
 -20   3   4        923.80       1315.01       191.14 o                         
 -19   3   4       1151.46       1493.80       164.53 o                         
 -18   3   4        105.24        -12.55        87.59 o                         
 -17   3   4        914.30        954.20       113.77 o                         
 -16   3   4         72.76         10.28        63.46 o                         
 -15   3   4        581.15        482.61        75.44 o                         
 -14   3   4       7307.81       7508.44       208.64 o                         
 -13   3   4       3744.37       3691.70       141.92 o                         
 -12   3   4       9703.13       9824.95       256.40 o                         
 -11   3   4      20963.99      20594.81       409.57 o                         
 -10   3   4        433.07        463.41        46.08 o                         
  -9   3   4       5186.47       5127.98       134.63 o                         
  -8   3   4      11546.32      11628.23       243.76 o                         
  -7   3   4        260.07        304.94        38.64 o                         
  -6   3   4        184.40        223.61        47.57 o                         
  -5   3   4     153751.36     154261.36      4088.67 o                         
  -3   3   4     185544.00     167938.03      5139.43 o                         
  -2   3   4       3465.48       3559.63       118.87 o                         
  -1   3   4      34506.97      36404.11       875.37 o                         
   0   3   4       1621.65       1644.58        68.95 o                         
   1   3   4       9633.55      10171.65       268.56 o                         
   2   3   4       1316.76       1565.14        91.82 o                         
   3   3   4      10133.42      10859.29       220.28 o                         
   4   3   4      54722.52      54258.29       970.34 o                         
   5   3   4       2567.79       2772.30        86.61 o                         
   6   3   4      67401.09      67271.26      1197.28 o                         
   7   3   4       7512.31       7388.12       175.31 o                         
   8   3   4      16689.48      16554.24       363.96 o                         
   9   3   4       3187.04       3376.64       112.13 o                         
  10   3   4       3424.64       3365.82       125.54 o                         
  11   3   4      17101.37      16845.72       414.94 o                         
  12   3   4       7815.50       7519.37       278.33 o                         
  13   3   4         19.92        131.98       138.07 o                         
  14   3   4      10282.83      10022.38       324.07 o                         
  15   3   4         54.08         70.42        94.22 o                         
  16   3   4       2996.21       2927.43       182.61 o                         
  17   3   4        735.61        753.79       148.74 o                         
  18   3   4         53.34        -55.61       159.23 o                         
  19   3   4        298.50        117.42       121.29 o                         
 -21   4   4        365.02        134.10       184.99 o                         
 -20   4   4         11.69        166.13       241.29 o                         
 -19   4   4       1033.44       1333.31       164.56 o                         
 -18   4   4        639.73        830.03       138.09 o                         
 -17   4   4         62.62         56.68        75.00 o                         
 -16   4   4       6218.16       6069.49       214.65 o                         
 -15   4   4        256.84        163.13        74.77 o                         
 -14   4   4       7909.07       8165.97       322.11 o                         
 -13   4   4         77.82         78.49        55.26 o                         
 -12   4   4       6183.97       6148.88       187.01 o                         
 -11   4   4       6041.02       6147.01       164.67 o                         
 -10   4   4        277.13        242.23        62.75 o                         
  -9   4   4      23344.79      22285.03       433.54 o                         
  -8   4   4       3205.73       3420.21       113.45 o                         
  -7   4   4       4339.81       4203.22       122.42 o                         
  -5   4   4      21275.58      19878.59       705.48 o                         
  -4   4   4       1120.81       1005.39       157.43 o                         
  -3   4   4      24600.56      25778.78       622.19 o                         
  -2   4   4     123151.37     118324.78      2806.20 o                         
  -1   4   4      38836.16      41901.71      1007.05 o                         
   0   4   4      28471.74      31757.14       698.49 o                         
   1   4   4       9687.62      10036.71       216.76 o                         
   2   4   4      37090.99      38856.02       815.04 o                         
   3   4   4      29030.89      28846.93       624.54 o                         
   4   4   4      46493.31      47096.94       923.14 o                         
   5   4   4      11319.99      11026.88       242.07 o                         
   6   4   4      32137.94      31588.90       545.88 o                         
   7   4   4         74.08         77.95        31.76 o                         
   8   4   4      15222.89      14793.04       289.50 o                         
   9   4   4       5596.41       5758.84       178.39 o                         
  10   4   4       3757.21       3891.02       137.17 o                         
  11   4   4       4763.37       5019.16       170.62 o                         
  12   4   4       1043.34       1274.42       123.45 o                         
  13   4   4       7102.73       7220.34       263.14 o                         
  14   4   4        348.86        460.72       104.59 o                         
  15   4   4        316.42        247.21        97.59 o                         
  16   4   4         52.69        216.84       131.79 o                         
  17   4   4        592.33        302.94       135.18 o                         
  18   4   4        166.72         73.89       122.29 o                         
  19   4   4         48.05         -2.08       122.56 o                         
 -20   5   4         23.60        211.64       138.80 o                         
 -19   5   4          7.16         49.19       122.58 o                         
 -18   5   4        128.83          5.35        85.06 o                         
 -17   5   4        195.63        217.44        84.67 o                         
 -16   5   4         21.65        149.23        79.80 o                         
 -15   5   4       1548.57       1696.44       123.75 o                         
 -14   5   4       2629.68       2762.97       138.31 o                         
 -13   5   4       5569.65       5624.83       182.43 o                         
 -12   5   4       7464.00       6718.90       197.17 o                         
 -11   5   4       1084.59       1115.07        98.11 o                         
 -10   5   4      11864.89      11086.63       302.73 o                         
  -9   5   4       4597.09       4051.76       196.44 o                         
  -8   5   4      98236.46      95354.54      2030.43 o                         
  -7   5   4      32054.97      31876.17       646.78 o                         
  -6   5   4     140537.84     138650.97      3204.85 o                         
  -5   5   4      12328.76      13041.51       347.35 o                         
  -4   5   4      40467.46      40418.73       967.32 o                         
  -3   5   4      70759.46      70237.04      1472.68 o                         
  -2   5   4     114316.23     113787.80      2361.49 o                         
  -1   5   4      13330.90      13908.54       296.67 o                         
   0   5   4     113326.38     116900.78      2421.73 o                         
   1   5   4      11189.58      11489.00       250.25 o                         
   2   5   4      36149.09      36942.89       670.81 o                         
   3   5   4       3995.77       4131.80       129.03 o                         
   4   5   4      14591.66      15069.62       300.68 o                         
   5   5   4      50627.63      51542.98      1094.67 o                         
   6   5   4       2485.30       2475.17        96.24 o                         
   7   5   4      35730.12      35279.02       755.60 o                         
   8   5   4        110.05        118.60        49.78 o                         
   9   5   4       1018.85       1034.44        76.50 o                         
  10   5   4        609.08        519.38        67.92 o                         
  11   5   4        323.87        247.29        76.16 o                         
  12   5   4         26.70        -12.44        75.76 o                         
  13   5   4       5720.48       5703.49       232.97 o                         
  14   5   4       1925.84       1932.33       161.86 o                         
  15   5   4       7415.03       7953.16       357.46 o                         
  16   5   4        297.05        308.80       126.14 o                         
  17   5   4        147.58        -28.37       156.59 o                         
  18   5   4         36.53        110.44       125.88 o                         
 -20   6   4          9.19       -173.46       213.73 o                         
 -19   6   4         52.50        115.99       116.91 o                         
 -18   6   4        182.29        112.02        87.95 o                         
 -17   6   4       2013.71       1977.40       190.00 o                         
 -16   6   4        385.24        390.83        91.37 o                         
 -15   6   4      12889.00      13189.55       334.23 o                         
 -14   6   4         20.49         65.22        80.39 o                         
 -13   6   4       6800.04       7139.93       243.06 o                         
 -12   6   4       2922.12       2924.57       154.49 o                         
 -11   6   4         41.28        -21.44        66.13 o                         
 -10   6   4       3104.30       2786.94       197.82 o                         
  -9   6   4        269.75        274.86        85.15 o                         
  -8   6   4       5100.36       5470.53       184.01 o                         
  -7   6   4      30303.12      30081.01       755.26 o                         
  -6   6   4       3195.31       3354.33       186.86 o                         
  -5   6   4      15522.89      15726.74       337.56 o                         
  -4   6   4        513.31        509.85        66.20 o                         
  -3   6   4      44927.59      44503.71       871.45 o                         
  -2   6   4       9890.91      10771.57       240.46 o                         
  -1   6   4     120727.77     118781.05      2226.19 o                         
   0   6   4        491.77        559.02        42.79 o                         
   1   6   4      13411.18      13302.69       286.84 o                         
   2   6   4        441.90        467.51        56.69 o                         
   3   6   4        865.73        958.32        57.86 o                         
   4   6   4       9631.65       9378.18       283.16 o                         
   5   6   4      18050.16      17433.14       551.92 o                         
   6   6   4         86.28        109.33        35.87 o                         
   7   6   4      57904.71      56625.73      1302.48 o                         
   8   6   4        472.53        624.64        71.83 o                         
   9   6   4      20786.84      20542.04       469.49 o                         
  10   6   4       1659.55       1691.29       103.42 o                         
  11   6   4         38.15         -9.08        62.47 o                         
  12   6   4        292.23        236.64        78.39 o                         
  13   6   4       2672.37       2743.12       217.27 o                         
  14   6   4          0.20        -73.00       110.05 o                         
  15   6   4          4.08         84.68       117.71 o                         
  16   6   4        207.92         64.63       158.46 o                         
  17   6   4        105.77        225.40       138.89 o                         
  18   6   4         68.07         56.30       143.24 o                         
 -20   7   4        102.46         90.69       306.29 o                         
 -19   7   4         30.22         46.90        85.24 o                         
 -18   7   4         48.20         87.00        87.96 o                         
 -17   7   4       1737.42       1582.66       132.42 o                         
 -16   7   4        782.03        683.69       112.77 o                         
 -15   7   4        929.13        916.26       114.99 o                         
 -14   7   4        109.00        213.04        88.16 o                         
 -13   7   4        159.68        272.34        85.54 o                         
 -12   7   4         53.25         44.74        72.65 o                         
 -11   7   4       5297.62       5250.01       200.44 o                         
 -10   7   4      10784.61      10490.68       356.48 o                         
  -9   7   4      63242.74      62359.15      1350.83 o                         
  -8   7   4      14159.85      13290.79       384.29 o                         
  -7   7   4     113375.95     116203.03      3766.03 o                         
  -6   7   4      16337.79      17254.19       396.22 o                         
  -5   7   4      32874.18      32736.00       656.63 o                         
  -4   7   4      25598.51      25519.14       568.24 o                         
  -3   7   4      18449.62      18992.25       396.67 o                         
  -2   7   4       8254.21       8695.94       200.60 o                         
  -1   7   4      81248.20      81060.25      1429.62 o                         
   0   7   4      10561.39      10265.14       217.27 o                         
   1   7   4     169505.00     163598.53      2851.44 o                         
   2   7   4      31454.66      31602.35       627.45 o                         
   3   7   4      32383.35      32484.17       645.75 o                         
   4   7   4       1071.23       1156.47        63.37 o                         
   5   7   4       9946.90       9384.50       236.06 o                         
   6   7   4        622.63        639.65        64.30 o                         
   7   7   4        133.25         71.73        53.01 o                         
   8   7   4        569.88        619.44        70.44 o                         
   9   7   4       5968.25       5842.67       177.99 o                         
  10   7   4        484.52        701.46        77.72 o                         
  11   7   4        784.39        692.23        80.63 o                         
  12   7   4       1874.98       2227.21       145.09 o                         
  13   7   4       1388.82       1193.30       161.83 o                         
  14   7   4        106.42         46.26       122.29 o                         
  15   7   4       1684.10       1758.83       184.17 o                         
  16   7   4        339.15        176.67       131.64 o                         
  17   7   4        129.57        111.39       198.41 o                         
  18   7   4         77.60       -140.62       140.62 o                         
 -20   8   4         76.77        252.91       163.38 o                         
 -19   8   4        421.97        350.24       124.59 o                         
 -18   8   4        204.06        192.10        92.20 o                         
 -17   8   4          7.89        -13.63        89.22 o                         
 -16   8   4       3549.50       3681.37       246.26 o                         
 -15   8   4       5575.54       5942.06       270.40 o                         
 -14   8   4      10070.03      10248.43       315.74 o                         
 -13   8   4        557.10        606.49       101.45 o                         
 -12   8   4       2114.10       2052.18       140.10 o                         
 -11   8   4      11097.36      10703.39       311.49 o                         
 -10   8   4       1161.43       1235.02       116.57 o                         
  -9   8   4         19.16         44.84        64.87 o                         
  -8   8   4       8667.15       8759.36       324.21 o                         
  -6   8   4       5043.98       5139.72       172.91 o                         
  -5   8   4       8882.94       9211.62       217.67 o                         
  -4   8   4         95.68        255.99        50.32 o                         
  -3   8   4       2812.92       2764.21       113.56 o                         
  -2   8   4      11028.57      11131.29       231.84 o                         
  -1   8   4      22721.84      23822.14       451.22 o                         
   0   8   4      46216.02      44594.66       870.03 o                         
   1   8   4       7177.22       7470.95       208.72 o                         
   2   8   4      17101.09      15915.96       338.46 o                         
   3   8   4      17859.54      17579.04       370.51 o                         
   4   8   4       5482.38       5305.98       144.71 o                         
   5   8   4       2834.81       2882.78       127.67 o                         
   6   8   4      36090.65      35550.52      1102.13 o                         
   7   8   4      26916.73      25644.09       698.35 o                         
   8   8   4      22338.64      21807.74       462.22 o                         
   9   8   4        943.48       1055.44        81.36 o                         
  10   8   4        702.90        770.92        96.28 o                         
  11   8   4       3172.88       3064.55       161.27 o                         
  12   8   4        343.00        274.08        94.06 o                         
  13   8   4        698.01        551.35       139.42 o                         
  14   8   4         38.40        -86.22       150.33 o                         
  15   8   4         66.28         13.38       126.52 o                         
  16   8   4         21.00       -146.12       146.12 o                         
  17   8   4        217.05         63.69       144.96 o                         
  18   8   4          2.20        -82.94       122.25 o                         
 -19   9   4         28.03        -97.69        97.69 o                         
 -18   9   4         40.71        -83.17       100.97 o                         
 -17   9   4        380.64        343.30       106.77 o                         
 -16   9   4        312.30        255.73        98.49 o                         
 -15   9   4        633.83        588.26       110.57 o                         
 -14   9   4         99.46         39.83        86.46 o                         
 -13   9   4      16586.18      16918.55       450.88 o                         
 -12   9   4         23.85         17.14       100.60 o                         
 -11   9   4       9326.40       9344.62       287.45 o                         
 -10   9   4      13144.41      13430.87       365.13 o                         
  -9   9   4        867.64        774.17       100.43 o                         
  -8   9   4      31501.04      31961.42       814.71 o                         
  -7   9   4      26141.52      26279.52       979.79 o                         
  -6   9   4      31871.25      32214.38       921.45 o                         
  -5   9   4      89919.95      84800.25      2376.92 o                         
  -4   9   4      15049.79      14800.27       472.76 o                         
  -3   9   4      72737.91      72449.77      1386.94 o                         
  -2   9   4      14466.75      14085.07       309.19 o                         
  -1   9   4      45733.86      44182.94       869.54 o                         
   0   9   4      43053.59      41007.09       901.74 o                         
   1   9   4       2004.41       2108.90        87.72 o                         
   2   9   4      35526.15      35047.77       756.86 o                         
   3   9   4       4612.58       4509.51       128.45 o                         
   4   9   4        317.87        345.94        51.24 o                         
   5   9   4      46437.97      44397.10       955.91 o                         
   6   9   4       1368.92       1346.47        83.04 o                         
   7   9   4       6362.00       6207.14       404.38 o                         
   8   9   4          2.39        -61.59        61.59 o                         
   9   9   4       2830.57       3109.04       155.79 o                         
  10   9   4        551.42        737.83       111.03 o                         
  11   9   4        403.40        436.92        95.27 o                         
  12   9   4        742.90        487.70       111.24 o                         
  13   9   4        137.28        102.66       128.95 o                         
  14   9   4       1657.43       1786.48       189.89 o                         
  15   9   4         73.10       -122.01       122.01 o                         
  16   9   4        485.96        427.03       199.31 o                         
  17   9   4          0.62        -56.70       130.77 o                         
 -19  10   4        962.09        737.46       150.44 o                         
 -18  10   4         72.80        -96.45        96.45 o                         
 -17  10   4       1408.78       1496.27       143.78 o                         
 -16  10   4       1068.42       1126.82       177.46 o                         
 -15  10   4        125.58        130.27       167.02 o                         
 -14  10   4       1065.28       1091.65       122.54 o                         
 -13  10   4       3760.70       4157.37       203.12 o                         
 -12  10   4        195.58        228.92        93.01 o                         
 -11  10   4      20058.60      19492.56       498.38 o                         
 -10  10   4       3278.52       3689.32       190.55 o                         
  -9  10   4       3567.42       3462.75       197.96 o                         
  -8  10   4        574.11        494.64        85.95 o                         
  -7  10   4        267.64        192.75        75.76 o                         
  -6  10   4      18140.41      18283.16       540.86 o                         
  -5  10   4        139.68        128.44        59.55 o                         
  -4  10   4         54.52         33.56        30.95 o                         
  -3  10   4       2935.98       3120.90       125.37 o                         
  -2  10   4      11510.12      10587.05       385.06 o                         
  -1  10   4        307.51        303.04        48.97 o                         
   0  10   4       4055.50       4280.46       125.46 o                         
   1  10   4       9603.38       9051.84       212.34 o                         
   2  10   4       3024.74       3052.81        97.45 o                         
   3  10   4      62061.76      59632.98      1277.62 o                         
   4  10   4       9341.52       9031.16       287.09 o                         
   5  10   4      16914.95      15519.17       610.99 o                         
   6  10   4         58.76         -0.16       100.07 o                         
   7  10   4        654.28        543.71        94.84 o                         
   8  10   4       6872.16       6685.55       309.16 o                         
   9  10   4       2803.92       3197.23       159.74 o                         
  10  10   4         14.45        -36.71        86.33 o                         
  11  10   4       3945.88       4279.06       242.16 o                         
  12  10   4       2993.61       2975.35       191.42 o                         
  13  10   4        207.83        202.38       137.31 o                         
  14  10   4        512.74        505.10       148.59 o                         
  15  10   4          0.67       -122.66       122.66 o                         
  16  10   4        167.77         85.39       140.23 o                         
  17  10   4        272.05        191.01       190.84 o                         
 -18  11   4        246.13        118.52       106.84 o                         
 -17  11   4       1005.21        999.36       136.80 o                         
 -16  11   4         20.81         68.80        98.07 o                         
 -15  11   4        222.85        137.20        96.84 o                         
 -14  11   4       2706.92       2805.79       199.54 o                         
 -13  11   4        381.85        414.67       104.95 o                         
 -12  11   4       9035.32       9370.54       301.73 o                         
 -11  11   4        850.22        924.63       112.78 o                         
 -10  11   4       9413.74       8766.39       307.04 o                         
  -9  11   4         64.00         83.66       112.71 o                         
  -8  11   4       1365.11       1010.93       107.67 o                         
  -7  11   4       3030.70       2952.63       135.87 o                         
  -6  11   4       7852.95       7910.20       229.41 o                         
  -5  11   4       4519.73       4240.07       156.78 o                         
  -4  11   4      93747.37      90333.48      2126.76 o                         
  -3  11   4       8742.41       8516.90       324.86 o                         
  -2  11   4      40511.77      38573.63       827.38 o                         
  -1  11   4       6561.61       6212.47       188.91 o                         
   0  11   4        834.51        815.26        74.08 o                         
   1  11   4        502.50        548.96        63.55 o                         
   2  11   4       4996.19       4680.95       158.79 o                         
   3  11   4        438.43        444.58        85.16 o                         
   4  11   4      15798.91      15203.66       432.27 o                         
   5  11   4       2990.20       2899.28       163.42 o                         
   6  11   4      11641.37      11437.20       353.70 o                         
   7  11   4       1766.93       1678.17       129.54 o                         
   8  11   4       2273.79       2636.63       163.61 o                         
   9  11   4       7906.78       7327.72       248.42 o                         
  10  11   4       2003.43       2097.09       189.68 o                         
  11  11   4       1616.87       1593.12       150.47 o                         
  12  11   4        584.96        598.84       111.47 o                         
  13  11   4        686.21        513.95       145.53 o                         
  14  11   4        895.31        826.96       166.04 o                         
  15  11   4        316.77        357.81       152.96 o                         
  16  11   4         72.97        -65.09       133.07 o                         
 -18  12   4        413.25        483.06       121.46 o                         
 -17  12   4          0.08        -21.09       103.44 o                         
 -16  12   4          1.10        -91.19        91.19 o                         
 -15  12   4         55.36        -67.74       107.74 o                         
 -14  12   4        362.93        234.30       103.22 o                         
 -13  12   4          1.79         71.67        92.93 o                         
 -12  12   4       2900.33       2530.64       163.90 o                         
 -11  12   4        414.58        737.61       132.04 o                         
 -10  12   4      15478.04      15998.94       416.85 o                         
  -9  12   4        178.78        198.93        70.85 o                         
  -8  12   4       5369.55       5273.89       267.48 o                         
  -7  12   4         18.97         74.02        55.92 o                         
  -6  12   4      10028.92      10404.72       327.94 o                         
  -5  12   4          3.64         27.07        70.83 o                         
  -4  12   4       2327.06       2510.13       144.18 o                         
  -3  12   4        466.33        497.21        73.68 o                         
  -2  12   4      13644.80      13154.71       335.12 o                         
  -1  12   4         76.88        -23.25        54.21 o                         
   0  12   4        852.25        925.13        80.55 o                         
   1  12   4        624.88        600.35        75.47 o                         
   2  12   4      24438.24      24342.88       564.72 o                         
   3  12   4        558.62        457.37        84.60 o                         
   4  12   4      14422.19      13922.05       427.76 o                         
   5  12   4          7.65        -63.26        63.26 o                         
   6  12   4       3677.61       3351.33       175.79 o                         
   7  12   4        424.76        350.31        91.49 o                         
   8  12   4         27.75        -57.63        80.17 o                         
   9  12   4         25.19        -45.71        71.70 o                         
  10  12   4          5.50        -53.20        93.49 o                         
  11  12   4         22.93       -102.29       102.29 o                         
  12  12   4       3062.29       3266.24       181.62 o                         
  13  12   4        220.81        127.15       151.57 o                         
  14  12   4        224.11        210.77       138.41 o                         
  15  12   4        117.65         -8.77       169.39 o                         
  16  12   4        948.11        891.72       167.60 o                         
 -17  13   4         21.84        139.99       108.00 o                         
 -16  13   4        762.80        597.33       125.42 o                         
 -15  13   4        164.35        127.07       108.10 o                         
 -14  13   4         49.30         33.98        96.38 o                         
 -13  13   4       1082.31       1010.80       153.41 o                         
 -12  13   4         47.53        -24.49        88.60 o                         
 -11  13   4       1559.89       1636.94       152.26 o                         
 -10  13   4        196.19        269.10       102.27 o                         
  -9  13   4       2938.52       2920.79       197.99 o                         
  -8  13   4      11508.97      11198.11       359.48 o                         
  -7  13   4       5041.75       5441.31       326.08 o                         
  -6  13   4        934.88       1060.39       111.82 o                         
  -5  13   4       7798.81       7663.24       266.44 o                         
  -4  13   4      13863.98      13875.42       403.60 o                         
  -3  13   4       9126.04       9372.18       264.20 o                         
  -2  13   4         57.66         48.81        59.08 o                         
  -1  13   4      10028.35       9865.30       272.80 o                         
   0  13   4      20327.17      19989.99       480.08 o                         
   1  13   4       1766.14       1844.41       108.34 o                         
   2  13   4       7298.47       7470.65       290.67 o                         
   3  13   4       2838.35       2713.42       154.56 o                         
   4  13   4        427.10        334.30        82.71 o                         
   5  13   4       2566.00       2731.83       159.72 o                         
   6  13   4        586.81        435.06       108.08 o                         
   7  13   4        185.25        163.15        81.70 o                         
   8  13   4       2252.79       2272.22       164.77 o                         
   9  13   4         57.00        -95.59        95.59 o                         
  10  13   4      13396.84      12710.55       402.41 o                         
  11  13   4          1.96          3.65       104.13 o                         
  12  13   4       3044.74       2801.31       173.87 o                         
  13  13   4         20.46       -123.19       123.19 o                         
  14  13   4         39.72       -126.79       126.79 o                         
  15  13   4          6.76        -36.72       135.28 o                         
 -17  14   4        303.03        254.95       120.61 o                         
 -16  14   4        533.40        487.22       122.10 o                         
 -15  14   4         15.71         -5.12        99.57 o                         
 -14  14   4        119.72        150.23        99.18 o                         
 -13  14   4        843.04        792.43       119.01 o                         
 -12  14   4        122.32         64.71        98.41 o                         
 -11  14   4       4343.47       4424.86       298.18 o                         
 -10  14   4       2512.26       2090.18       160.63 o                         
  -9  14   4        499.93        430.74       108.08 o                         
  -8  14   4          0.46        -81.68        81.68 o                         
  -7  14   4        176.51        184.06        93.37 o                         
  -6  14   4      10001.76      10011.58       327.15 o                         
  -5  14   4          2.24        -72.23        72.23 o                         
  -4  14   4        382.44        469.98        90.60 o                         
  -3  14   4       1522.83       1545.57       118.46 o                         
  -2  14   4      10110.09      10584.61       292.23 o                         
  -1  14   4        228.64        231.18        69.24 o                         
   0  14   4        736.86        762.83        84.65 o                         
   1  14   4        658.68        764.96        99.44 o                         
   2  14   4       4637.84       4410.70       198.20 o                         
   3  14   4      10266.18      10553.87       358.89 o                         
   4  14   4       2403.46       2052.90       144.84 o                         
   5  14   4       4173.32       4206.59       237.80 o                         
   6  14   4         29.75        -94.02        94.02 o                         
   7  14   4         78.61         39.33        86.04 o                         
   8  14   4       3641.63       3990.18       211.82 o                         
   9  14   4        195.30        158.02       116.89 o                         
  10  14   4        384.20        361.98       131.27 o                         
  11  14   4        534.30        305.69       115.31 o                         
  12  14   4        831.01        730.47       131.03 o                         
  13  14   4          4.08        -91.28       127.21 o                         
  14  14   4          2.50         46.79       129.12 o                         
  15  14   4         19.52         57.54       137.83 o                         
 -16  15   4         43.18         43.86       108.12 o                         
 -15  15   4        575.42        563.30       121.47 o                         
 -14  15   4        142.64        212.12       106.26 o                         
 -13  15   4        310.87        274.40       106.43 o                         
 -12  15   4        216.33        131.04        98.23 o                         
 -11  15   4        344.09        235.12       108.58 o                         
 -10  15   4        482.85        615.46       161.90 o                         
  -9  15   4       3036.36       2909.29       189.31 o                         
  -8  15   4       3653.50       4132.65       244.98 o                         
  -7  15   4        269.21        188.43        97.75 o                         
  -6  15   4        581.48        431.92       129.41 o                         
  -5  15   4          0.47        -80.58        80.58 o                         
  -4  15   4       1578.05       1754.14       135.21 o                         
  -3  15   4         15.87         18.69        72.43 o                         
  -2  15   4         14.30        -37.53        71.92 o                         
  -1  15   4        168.15         86.40        69.28 o                         
   0  15   4       4890.53       4846.32       184.51 o                         
   1  15   4       9180.50       8896.17       303.61 o                         
   2  15   4       1713.69       1741.39       136.87 o                         
   3  15   4       5413.69       5468.33       237.88 o                         
   4  15   4       1052.41       1005.29       119.54 o                         
   5  15   4          3.00        -89.87        89.87 o                         
   6  15   4       2618.97       2364.56       209.49 o                         
   7  15   4       2214.74       2279.18       204.12 o                         
   8  15   4        163.70        256.78       106.91 o                         
   9  15   4       6515.10       6873.61       880.88 o                         
  10  15   4        485.12        432.13       137.62 o                         
  11  15   4       1644.46       1493.77       152.66 o                         
  12  15   4         66.36       -107.13       107.13 o                         
  13  15   4        524.83        566.57       154.19 o                         
  14  15   4        826.88       1070.85       312.60 o                         
 -15  16   4        712.88        594.66       155.49 o                         
 -14  16   4        852.36        855.35       132.80 o                         
 -13  16   4         29.57         35.19       100.27 o                         
 -12  16   4          9.86        -33.82       147.87 o                         
 -11  16   4       1727.05       1838.94       167.23 o                         
 -10  16   4         36.56        -49.08        98.96 o                         
  -9  16   4        102.64        -92.41        92.41 o                         
  -8  16   4        216.88        199.47        99.27 o                         
  -7  16   4       1100.98       1069.69       124.97 o                         
  -6  16   4       1889.53       1801.51       149.78 o                         
  -5  16   4        241.72        123.87        91.63 o                         
  -4  16   4          8.88        -41.42        78.93 o                         
  -3  16   4        238.64        153.89        84.76 o                         
  -2  16   4       3427.12       3523.26       185.87 o                         
  -1  16   4       1700.57       1858.50       123.65 o                         
   0  16   4       3302.00       3332.81       183.17 o                         
   1  16   4         34.14         45.62        84.12 o                         
   2  16   4         74.78        -50.50       113.11 o                         
   3  16   4       4119.59       4089.31       218.16 o                         
   4  16   4          4.56        -81.56        81.56 o                         
   5  16   4        268.53        267.78       103.54 o                         
   6  16   4       2086.75       2030.47       202.11 o                         
   7  16   4       1691.70       1397.00       145.46 o                         
   8  16   4       1597.30       1644.96       155.78 o                         
   9  16   4        207.36        -14.73       115.57 o                         
  10  16   4          0.70        -97.12       110.01 o                         
  11  16   4         62.42        -63.92       125.68 o                         
  12  16   4        225.24        161.80       117.36 o                         
  13  16   4          8.37         32.11       131.32 o                         
 -14  17   4        281.89        236.84       114.48 o                         
 -13  17   4       1616.47       1801.12       159.60 o                         
 -12  17   4        585.38        402.72       138.65 o                         
 -11  17   4        400.52        337.30       123.51 o                         
 -10  17   4        123.11        256.89       110.59 o                         
  -9  17   4        575.24        556.81       150.38 o                         
  -8  17   4        208.50        251.19       106.75 o                         
  -7  17   4          3.87         -1.89        92.48 o                         
  -6  17   4          0.19        -86.94        86.94 o                         
  -5  17   4       1929.60       2148.37       158.42 o                         
  -4  17   4          5.87         15.75        85.55 o                         
  -3  17   4       2461.70       2585.77       174.08 o                         
  -2  17   4        194.97        181.67        90.57 o                         
  -1  17   4        944.96       1285.19       224.60 o                         
   0  17   4         15.90         -8.45        84.18 o                         
   1  17   4        983.99       1146.42       124.54 o                         
   2  17   4         94.42        143.78        92.38 o                         
   3  17   4        175.81         45.20        91.16 o                         
   4  17   4       1671.93       1686.56       222.78 o                         
   5  17   4       6029.88       6301.28       384.51 o                         
   6  17   4       3034.27       3031.63       193.68 o                         
   7  17   4       1806.04       1901.12       226.88 o                         
   8  17   4        166.18         28.07       120.07 o                         
   9  17   4         36.04       -180.35       180.35 o                         
  10  17   4        198.08         62.73       125.32 o                         
  11  17   4         72.14         91.50       130.89 o                         
  12  17   4        527.46        840.68       140.94 o                         
 -13  18   4        114.77         36.73       103.58 o                         
 -12  18   4         42.44       -107.53       107.53 o                         
 -11  18   4        426.42        316.74       126.00 o                         
 -10  18   4         14.07        -23.20       101.64 o                         
  -9  18   4         48.28         83.08       118.44 o                         
  -8  18   4        154.02         58.81       100.65 o                         
  -7  18   4       1148.69       1104.56       132.34 o                         
  -6  18   4          0.04        -35.67        89.99 o                         
  -5  18   4        889.47        782.72       120.53 o                         
  -4  18   4         67.39         89.27        91.38 o                         
  -3  18   4       1007.99       1021.13       128.07 o                         
  -2  18   4         15.85          2.99       103.88 o                         
  -1  18   4       4726.12       4604.92       261.32 o                         
   0  18   4        712.93        818.91       139.23 o                         
   1  18   4        615.56        615.04       114.30 o                         
   2  18   4         61.66       -116.33       143.53 o                         
   3  18   4        471.05        414.29       147.80 o                         
   4  18   4         74.75        -28.88       128.13 o                         
   5  18   4          6.67        -52.87       137.59 o                         
   6  18   4        917.31       1019.72       142.91 o                         
   7  18   4       2157.48       2065.46       244.88 o                         
   8  18   4        169.05        213.21       125.73 o                         
   9  18   4        379.75        527.87       139.68 o                         
  10  18   4         84.21        185.55       133.98 o                         
  11  18   4        139.98         68.11       217.22 o                         
 -12  19   4         53.19        -93.40       109.29 o                         
 -11  19   4          0.40         37.93       112.33 o                         
 -10  19   4        364.78        255.74       134.92 o                         
  -9  19   4       1304.87       1420.27       156.85 o                         
  -8  19   4         86.52        -89.31       112.99 o                         
  -7  19   4       1904.87       2150.36       170.80 o                         
  -6  19   4        152.45         49.96        96.77 o                         
  -5  19   4         21.29         -3.20        93.46 o                         
  -4  19   4       1793.29       1819.20       153.82 o                         
  -3  19   4        215.89        173.48       116.29 o                         
  -2  19   4        834.79        914.74       180.88 o                         
  -1  19   4        702.94        771.33       143.51 o                         
   0  19   4        139.85        -44.31       108.21 o                         
   1  19   4       2489.89       2638.92       328.84 o                         
   2  19   4        992.78        904.22       168.50 o                         
   3  19   4         59.82        159.95       138.55 o                         
   4  19   4        722.00        543.14       174.58 o                         
   5  19   4       1322.23       1254.10       197.92 o                         
   6  19   4        251.38        201.12       169.02 o                         
   7  19   4        758.64        720.16       180.62 o                         
   8  19   4       1058.74        961.45       233.75 o                         
   9  19   4         43.02         81.91       128.54 o                         
  10  19   4        105.80        124.34       181.21 o                         
 -10  20   4          0.62         17.34       112.53 o                         
  -9  20   4        105.64         83.42       114.48 o                         
  -8  20   4         33.15         18.01       108.75 o                         
  -7  20   4        495.07        388.51       119.46 o                         
  -6  20   4        138.06        149.11       108.92 o                         
  -5  20   4       1088.62        914.83       133.39 o                         
  -4  20   4          2.93         -0.57       117.16 o                         
  -3  20   4        514.93        742.86       146.05 o                         
  -2  20   4       1103.37       1187.81       187.23 o                         
  -1  20   4       1925.68       2038.83       210.10 o                         
   0  20   4        233.39       -101.36       210.66 o                         
   1  20   4          1.80         57.68       185.97 o                         
   2  20   4         78.33        355.08       209.67 o                         
   3  20   4        271.06        291.13       158.91 o                         
   4  20   4        292.39          4.30       158.56 o                         
   5  20   4          8.11       -148.46       156.88 o                         
   6  20   4         93.41         35.15       176.43 o                         
   7  20   4        376.68        -60.14       309.98 o                         
   8  20   4        194.08       -123.42       309.38 o                         
  -8  21   4       1252.67       1361.58       167.06 o                         
  -7  21   4        830.51        930.29       143.80 o                         
  -6  21   4       1151.67       1002.53       163.45 o                         
  -5  21   4        100.68        -10.36       126.22 o                         
  -4  21   4        152.44        133.18       131.16 o                         
  -3  21   4        401.41        576.74       233.96 o                         
  -2  21   4        832.61        895.02       174.47 o                         
  -1  21   4        697.57        965.42       522.87 o                         
   0  21   4       1465.22       1375.69       268.55 o                         
   1  21   4        810.47        852.38       245.37 o                         
   2  21   4        606.03        503.69       783.22 o                         
   3  21   4        103.04         -0.34       182.90 o                         
   4  21   4         41.22       -149.11       149.11 o                         
   5  21   4          2.09       -145.85       145.85 o                         
   6  21   4         23.92       -191.32       230.57 o                         
  -6  22   4        375.16        201.05       139.87 o                         
  -5  22   4        632.82        701.35       160.62 o                         
  -4  22   4         43.94         30.13       129.96 o                         
  -3  22   4        111.15        114.81       141.58 o                         
  -2  22   4        300.58        347.63       230.51 o                         
  -1  22   4         61.45          0.63       196.38 o                         
   0  22   4        221.76        117.98       215.71 o                         
   1  22   4        562.90        628.50       242.04 o                         
   2  22   4         22.99         -1.13       194.31 o                         
   3  22   4        562.11        498.91       481.99 o                         
   4  22   4         32.84        -73.02       193.23 o                         
 -21   0   5        557.30        576.65       165.06 o                         
 -19   0   5       2504.30       2144.53       218.47 o                         
 -17   0   5       3915.52       4049.59       284.26 o                         
 -15   0   5       2266.97       2403.93       222.04 o                         
 -13   0   5       8246.72       8259.92       362.54 o                         
 -11   0   5       3764.95       3606.95       181.57 o                         
  -9   0   5       4076.82       4108.67       177.54 o                         
  -7   0   5      94687.91      83714.08      2812.13 o                         
  -5   0   5      73192.98      71109.78      3773.90 o                         
  -3   0   5     113127.82     106177.69      8680.61 o                         
  -1   0   5        264.23        270.10        52.27 o                         
   1   0   5      59814.59      64623.79      3093.62 o                         
   3   0   5      23017.69      28264.19      1442.49 o                         
   5   0   5      31850.43      33940.95       733.84 o                         
   7   0   5      59052.62      60954.50      1431.12 o                         
   9   0   5      75107.78      76049.71      1775.69 o                         
  11   0   5       5007.53       5363.81       341.44 o                         
  13   0   5       3069.75       2267.58       183.75 o                         
  15   0   5       2907.85       2920.95       207.25 o                         
  17   0   5       1859.48       1849.35       221.86 o                         
  19   0   5       1063.89       1100.45       214.80 o                         
 -21   1   5        324.99        227.79        99.54 o                         
 -20   1   5          9.94        -10.64        92.93 o                         
 -19   1   5        664.65        728.73       113.18 o                         
 -18   1   5        315.93        452.06       102.29 o                         
 -17   1   5        577.04        571.28       102.97 o                         
 -16   1   5        174.50        249.39        90.22 o                         
 -15   1   5        856.29        864.94        97.70 o                         
 -14   1   5         11.92        -59.97        59.97 o                         
 -13   1   5      17362.78      17641.71       394.85 o                         
 -12   1   5         59.36         -0.99        35.97 o                         
 -11   1   5      39634.65      38584.55       706.31 o                         
 -10   1   5        938.85        888.21        52.54 o                         
  -9   1   5       6732.21       6307.08       158.70 o                         
  -8   1   5      14449.06      13113.75       489.95 o                         
  -7   1   5      33346.50      30685.56      1083.47 o                         
  -6   1   5      40563.12      40778.34      1387.03 o                         
  -5   1   5       1787.58       1696.93        98.92 o                         
  -4   1   5       4952.69       5054.78       140.87 o                         
  -3   1   5        189.96        373.12        64.80 o                         
  -2   1   5      85288.79      84049.44      1962.77 o                         
  -1   1   5       1309.26       1325.89        53.01 o                         
   0   1   5     184252.08     184401.91      6042.53 o                         
   1   1   5     178283.38     178806.91      5938.69 o                         
   2   1   5      79474.24      86221.09      2909.11 o                         
   3   1   5     192991.53     201964.03      4646.59 o                         
   4   1   5      54882.91      58097.96      1034.49 o                         
   5   1   5       7571.41       7741.24       152.55 o                         
   6   1   5      29145.92      29276.25       433.17 o                         
   7   1   5         59.77         54.32        31.95 o                         
   8   1   5      12309.47      12295.15       263.87 o                         
   9   1   5      27548.34      29353.22       514.23 o                         
  10   1   5       9532.04       9328.17       239.44 o                         
  11   1   5      15430.97      15429.78       349.42 o                         
  12   1   5       5560.98       5304.23       182.86 o                         
  13   1   5         90.29        141.21        72.10 o                         
  14   1   5          3.29         -6.17        66.77 o                         
  15   1   5        775.10        847.13       122.45 o                         
  16   1   5        157.83        215.73       106.19 o                         
  17   1   5        507.37        525.22       114.97 o                         
  18   1   5          1.34         -5.68        89.56 o                         
  19   1   5          1.83         -1.07       165.64 o                         
 -21   2   5          3.23        154.94       138.94 o                         
 -20   2   5       1507.12       1592.95       160.88 o                         
 -19   2   5        432.59        329.60       100.03 o                         
 -18   2   5       1809.21       1535.54       135.84 o                         
 -17   2   5        628.07        533.27       104.78 o                         
 -16   2   5         36.98        -37.39       102.38 o                         
 -15   2   5       2720.65       2675.50       145.23 o                         
 -14   2   5        117.13        134.94        54.46 o                         
 -13   2   5       4399.32       4485.75       147.84 o                         
 -12   2   5          8.32         50.06        41.32 o                         
 -11   2   5        933.25        989.77        63.38 o                         
 -10   2   5         12.08         -8.09        36.15 o                         
  -9   2   5      10262.12      10294.45       310.38 o                         
  -8   2   5        739.75        582.74        68.60 o                         
  -7   2   5      16518.80      16260.98       365.50 o                         
  -6   2   5      39197.89      35600.96       987.05 o                         
  -5   2   5      47913.68      46415.78      1398.41 o                         
  -4   2   5      30490.15      30212.67       855.61 o                         
  -3   2   5        856.13       1030.17        88.80 o                         
  -2   2   5         97.59        223.75        66.47 o                         
  -1   2   5       2967.62       3355.01        97.41 o                         
   0   2   5       9139.91       9113.34       270.56 o                         
   1   2   5        281.81        307.10        37.08 o                         
   2   2   5      14022.63      15215.91       450.43 o                         
   3   2   5      16563.45      16110.67       340.53 o                         
   4   2   5        360.47        465.09        39.61 o                         
   5   2   5      36824.12      38490.81       903.83 o                         
   6   2   5       3197.54       3239.58        92.57 o                         
   7   2   5       1349.99       1361.81        70.79 o                         
   8   2   5      17615.85      16928.36       451.61 o                         
   9   2   5       2948.01       2835.82       129.96 o                         
  10   2   5      27429.92      27642.48       568.53 o                         
  11   2   5       3838.51       3450.89       176.04 o                         
  12   2   5       2731.10       2907.37       185.15 o                         
  13   2   5       2362.70       2465.19       178.69 o                         
  14   2   5        668.55        647.30       114.18 o                         
  15   2   5        277.60        260.66       101.98 o                         
  16   2   5       3221.02       3414.23       197.91 o                         
  17   2   5        169.33          5.62        95.08 o                         
  18   2   5       1184.19       1103.56       205.91 o                         
 -21   3   5        604.64        537.82       222.69 o                         
 -20   3   5        806.27        601.43       141.14 o                         
 -19   3   5         65.23         12.62       108.31 o                         
 -18   3   5        144.95        162.24        98.92 o                         
 -17   3   5        532.02        560.17       105.28 o                         
 -16   3   5        385.45        287.27        86.44 o                         
 -15   3   5        675.23        726.28        77.86 o                         
 -14   3   5       8425.71       8932.95       233.81 o                         
 -13   3   5       4325.94       4307.93       179.33 o                         
 -12   3   5      11631.58      11665.57       277.17 o                         
 -11   3   5       9321.50       9142.94       195.81 o                         
 -10   3   5      26508.92      25161.21       527.26 o                         
  -9   3   5        947.58        984.23        59.09 o                         
  -8   3   5       2902.05       2929.22        95.61 o                         
  -7   3   5       1284.49       1343.87        64.16 o                         
  -6   3   5       3636.69       4133.08       111.27 o                         
  -5   3   5      16628.96      15852.55       334.64 o                         
  -3   3   5     152822.36     136883.14      2856.93 o                         
  -2   3   5      65787.90      68973.78      1632.08 o                         
  -1   3   5     120409.59     121418.07      2838.10 o                         
   0   3   5      15689.19      16114.38       538.78 o                         
   2   3   5      18328.82      19136.68       426.05 o                         
   3   3   5      24588.91      25357.70       534.49 o                         
   4   3   5        351.28        455.09        41.11 o                         
   5   3   5      87143.21      90482.72      1727.65 o                         
   6   3   5        829.85        830.99        51.82 o                         
   7   3   5      46295.57      47287.62       866.87 o                         
   8   3   5          8.16         20.65        32.80 o                         
   9   3   5       6832.41       6940.00       180.48 o                         
  10   3   5       2492.06       2699.30       123.29 o                         
  11   3   5          1.51         68.67        81.32 o                         
  12   3   5       4069.55       4083.29       196.87 o                         
  13   3   5        464.40        515.55       116.29 o                         
  14   3   5       1703.05       1440.99       133.73 o                         
  15   3   5       1381.13       1384.55       139.33 o                         
  16   3   5       2277.33       2311.53       166.97 o                         
  17   3   5         29.87        -34.20        94.46 o                         
  18   3   5          1.44        205.29       123.02 o                         
 -21   4   5        286.81        428.15       163.82 o                         
 -20   4   5        586.10       1019.33       181.34 o                         
 -19   4   5         21.78        286.91       123.56 o                         
 -18   4   5        655.07        711.88       135.06 o                         
 -17   4   5        487.69        398.51       105.47 o                         
 -16   4   5       1983.26       1948.56       124.73 o                         
 -15   4   5       2511.02       2642.50       128.11 o                         
 -14   4   5       1352.67       1373.71        95.72 o                         
 -13   4   5         11.60         22.08        52.78 o                         
 -12   4   5         38.32         -4.88        49.65 o                         
 -11   4   5       3922.53       3716.31       140.10 o                         
 -10   4   5        991.22        970.79        63.81 o                         
  -9   4   5      29742.69      29321.38       554.78 o                         
  -8   4   5       4191.40       3865.66       130.98 o                         
  -7   4   5       8704.73       7945.28       225.99 o                         
  -6   4   5      29001.99      28255.38       625.99 o                         
  -5   4   5       4079.44       4230.37       118.37 o                         
  -4   4   5      83715.06      82435.85      2256.71 o                         
  -2   4   5       2355.01       2553.05       112.84 o                         
  -1   4   5      98707.47     100920.12      2723.28 o                         
   0   4   5      25918.87      29071.04       568.70 o                         
   1   4   5      17844.34      18281.78       346.62 o                         
   2   4   5      80982.34      85460.61      1749.11 o                         
   3   4   5       2559.27       2775.69        85.30 o                         
   4   4   5      47919.53      49896.05       897.76 o                         
   5   4   5       6199.37       6489.71       220.69 o                         
   6   4   5       4512.44       4513.91       120.03 o                         
   7   4   5       1074.90       1098.39        74.83 o                         
   8   4   5        277.55        340.27        46.86 o                         
   9   4   5        122.44        155.75        65.31 o                         
  10   4   5        159.87         55.94        60.20 o                         
  11   4   5       5213.85       4972.04       216.72 o                         
  12   4   5       1389.35       1340.59       126.26 o                         
  13   4   5       8381.95       8459.50       348.64 o                         
  14   4   5       4416.75       4218.34       368.95 o                         
  15   4   5       1967.08       1910.07       144.31 o                         
  16   4   5         27.39        134.02        99.33 o                         
  17   4   5         24.23        -84.03       115.01 o                         
  18   4   5        193.96        212.06       138.30 o                         
 -21   5   5         16.14       -164.01       216.67 o                         
 -20   5   5        271.62        247.96       138.66 o                         
 -19   5   5        466.98        380.55       133.49 o                         
 -18   5   5       1625.82       1615.37       158.14 o                         
 -17   5   5       4827.99       4908.44       201.52 o                         
 -16   5   5       4356.39       4438.35       189.52 o                         
 -15   5   5       5349.99       5297.71       220.71 o                         
 -14   5   5         26.10         64.07        71.47 o                         
 -13   5   5       9543.78       9613.39       286.62 o                         
 -12   5   5       1583.96       1714.08       117.69 o                         
 -11   5   5      21215.88      21222.88       583.88 o                         
 -10   5   5       2208.39       2095.82       148.72 o                         
  -9   5   5      31291.35      30435.60       628.39 o                         
  -8   5   5      15301.17      15037.63       336.47 o                         
  -7   5   5      66798.90      65894.13      1553.18 o                         
  -6   5   5       9635.73       9596.68       288.04 o                         
  -5   5   5      28250.68      27769.21       886.60 o                         
  -4   5   5      85342.26      82284.96      1724.89 o                         
  -3   5   5        136.93        285.05        39.07 o                         
  -2   5   5     137293.34     132997.50      3675.10 o                         
  -1   5   5       1958.90       1900.90        87.27 o                         
   0   5   5        885.44        746.42        61.25 o                         
   1   5   5      20840.98      21736.84       411.01 o                         
   2   5   5       5985.14       6144.43       143.58 o                         
   3   5   5          4.90         26.28        20.82 o                         
   4   5   5      44550.46      44694.68       813.96 o                         
   5   5   5       1171.60       1242.43        67.51 o                         
   6   5   5      73385.80      75666.95      1441.31 o                         
   7   5   5       2229.68       2281.23        90.20 o                         
   8   5   5      23340.89      23412.49       456.71 o                         
   9   5   5        126.73        220.58        74.84 o                         
  10   5   5         97.67         61.92        62.36 o                         
  11   5   5       1492.38       1275.45       123.46 o                         
  12   5   5        454.67        384.21       105.32 o                         
  13   5   5       1023.86        783.09       117.04 o                         
  14   5   5       1379.53       1470.69       138.99 o                         
  15   5   5         76.01        190.36        97.58 o                         
  16   5   5        861.70        899.59       158.56 o                         
  17   5   5        301.04        179.86       130.32 o                         
  18   5   5        234.52        102.40       130.92 o                         
 -20   6   5          8.09        -16.26       122.59 o                         
 -19   6   5         33.30        127.86       128.38 o                         
 -18   6   5         49.79        -44.14        83.57 o                         
 -17   6   5        406.22        503.57        95.85 o                         
 -16   6   5        579.31        869.51       116.16 o                         
 -15   6   5        102.15        338.33        93.78 o                         
 -14   6   5       4134.11       4108.49       188.31 o                         
 -13   6   5        947.17        956.48       105.44 o                         
 -12   6   5       1243.84       1220.75       105.17 o                         
 -11   6   5       1529.76       1477.00       109.88 o                         
 -10   6   5      39527.95      38603.09       868.99 o                         
  -9   6   5        365.84        492.93       101.86 o                         
  -7   6   5      11657.11      11661.00       322.93 o                         
  -6   6   5       5093.08       5496.51       188.09 o                         
  -5   6   5       1207.72       1259.32        81.87 o                         
  -4   6   5      29334.72      30687.81       675.26 o                         
  -3   6   5       4390.08       4121.75       119.61 o                         
  -2   6   5     110117.18     104460.18      2176.70 o                         
  -1   6   5      29983.38      30770.28       619.34 o                         
   0   6   5     115276.78     112728.97      2353.84 o                         
   1   6   5       2328.02       2552.52       135.00 o                         
   2   6   5      15778.96      16701.44       397.57 o                         
   3   6   5       3595.23       3540.08       112.91 o                         
   5   6   5       8797.71       8922.12       236.69 o                         
   6   6   5        665.03        734.38        62.46 o                         
   7   6   5        138.97        186.20        57.70 o                         
   8   6   5       7287.27       7043.47       199.11 o                         
   9   6   5        399.18        379.61        69.38 o                         
  10   6   5         21.38         97.94        65.38 o                         
  11   6   5       1891.43       1921.44       127.52 o                         
  12   6   5       9521.15       8691.82       297.83 o                         
  13   6   5         69.94        148.84       133.03 o                         
  14   6   5       5922.04       6198.89       301.93 o                         
  15   6   5         42.99         14.27       117.63 o                         
  16   6   5         41.06         59.84       143.64 o                         
  17   6   5        446.49        167.35       170.84 o                         
  18   6   5         18.62          2.56       128.22 o                         
 -20   7   5          0.25          1.55       116.82 o                         
 -19   7   5         93.22        107.17       115.42 o                         
 -18   7   5       2560.06       2673.71       179.68 o                         
 -17   7   5        600.23        476.59       110.03 o                         
 -16   7   5      12550.64      14108.51       455.71 o                         
 -15   7   5       5965.48       6405.72       266.59 o                         
 -14   7   5       9463.96      10124.43       332.09 o                         
 -13   7   5        555.31        409.80        95.68 o                         
 -12   7   5        988.32        902.31        97.11 o                         
 -11   7   5       1195.51       1072.70       103.64 o                         
 -10   7   5      17157.70      16717.38       427.00 o                         
  -9   7   5      21502.36      21755.37       607.14 o                         
  -7   7   5       3722.37       3368.73       200.13 o                         
  -6   7   5      71142.05      69391.69      1346.86 o                         
  -5   7   5         55.89         29.98        31.45 o                         
  -4   7   5        494.86        619.40        53.51 o                         
  -3   7   5       1453.54       1450.22        79.41 o                         
  -2   7   5       1341.11       1351.98        66.23 o                         
  -1   7   5        175.26        146.29        50.86 o                         
   0   7   5        463.33        570.07        77.92 o                         
   1   7   5      13634.14      14545.79       294.38 o                         
   2   7   5      21922.38      22199.58       426.55 o                         
   3   7   5        413.13        468.48        60.60 o                         
   4   7   5         33.96         28.25        37.39 o                         
   5   7   5       9281.00       9063.85       439.93 o                         
   6   7   5      28466.11      28936.60       791.30 o                         
   7   7   5      10050.30      10328.27       255.12 o                         
   8   7   5       2260.76       2158.32       157.05 o                         
   9   7   5          3.82        -63.30        63.30 o                         
  10   7   5       4099.93       4090.69       168.55 o                         
  11   7   5         72.25         25.10        77.28 o                         
  12   7   5       1366.19       1460.26       151.57 o                         
  13   7   5        549.76        747.37       200.06 o                         
  14   7   5        219.93        114.32       120.06 o                         
  15   7   5         66.64         98.78       133.03 o                         
  16   7   5         58.76       -116.44       116.44 o                         
  17   7   5          3.38         62.58       124.50 o                         
  18   7   5        202.43        176.51       181.76 o                         
 -20   8   5         10.54        -19.31       141.78 o                         
 -19   8   5        210.51        256.75       113.45 o                         
 -18   8   5        298.97        486.52       113.61 o                         
 -17   8   5         22.77         73.15        89.36 o                         
 -16   8   5        110.88         72.91        93.23 o                         
 -15   8   5        932.77       1341.03       152.91 o                         
 -14   8   5       7132.43       7252.66       255.51 o                         
 -13   8   5         88.77         27.09        79.29 o                         
 -12   8   5          4.07        -63.44        73.57 o                         
 -11   8   5       9725.90       9729.04       291.31 o                         
 -10   8   5      14324.66      14264.12       381.75 o                         
  -9   8   5      15203.86      14861.43       388.12 o                         
  -8   8   5        639.66        708.62       117.10 o                         
  -6   8   5      10129.34      10191.73       260.64 o                         
  -5   8   5      22440.39      22698.81       517.24 o                         
  -4   8   5        889.06        938.62        82.57 o                         
  -3   8   5      36205.58      35469.90       653.07 o                         
  -2   8   5       3350.97       3451.35       102.92 o                         
  -1   8   5      66694.27      67687.37      1205.77 o                         
   0   8   5      27259.36      27904.62       524.60 o                         
   1   8   5      64792.10      64068.57      1145.89 o                         
   2   8   5        106.57        106.53        40.04 o                         
   3   8   5       6292.55       6629.30       172.01 o                         
   4   8   5      13872.78      14067.37       312.87 o                         
   5   8   5       1361.61       1284.89        92.01 o                         
   6   8   5        422.43        312.26       109.67 o                         
   7   8   5       2035.82       1977.41       106.04 o                         
   8   8   5       6417.46       6989.02       199.80 o                         
   9   8   5        952.74        858.64       148.66 o                         
  10   8   5         22.87         32.85        62.20 o                         
  11   8   5       1451.19       1403.01       121.05 o                         
  12   8   5       1054.50       1129.21       276.39 o                         
  13   8   5       1360.29       1382.34       171.77 o                         
  14   8   5        521.09        451.85       141.75 o                         
  15   8   5        825.80        885.83       160.51 o                         
  16   8   5         11.99        -62.98       125.15 o                         
  17   8   5         71.50        100.91       129.19 o                         
 -19   9   5        164.05         81.64       108.66 o                         
 -18   9   5        595.41        665.52       131.84 o                         
 -17   9   5       2423.79       2266.19       180.36 o                         
 -16   9   5          4.65        -54.08        87.06 o                         
 -15   9   5       3291.68       3460.69       204.13 o                         
 -14   9   5       3758.20       3968.91       203.67 o                         
 -13   9   5       1983.88       2021.16       143.43 o                         
 -12   9   5      27069.33      27808.17       667.74 o                         
 -11   9   5       3058.12       2800.99       154.84 o                         
 -10   9   5      12196.32      11990.12       335.62 o                         
  -9   9   5      17601.70      17753.90       497.04 o                         
  -8   9   5         88.65        172.03        83.18 o                         
  -7   9   5      27940.18      27535.83      1140.82 o                         
  -6   9   5      12489.29      12719.37       355.60 o                         
  -5   9   5       7544.54       7112.88       205.85 o                         
  -4   9   5      33071.19      33180.46       661.84 o                         
  -3   9   5       3624.43       3591.61       109.28 o                         
  -2   9   5      21068.70      21631.56       418.29 o                         
  -1   9   5        300.87        329.47        64.98 o                         
   0   9   5       7677.80       7731.03       193.91 o                         
   1   9   5       6725.15       6221.52       165.68 o                         
   2   9   5       9058.58       8627.58       280.31 o                         
   3   9   5       1956.27       2096.65        91.88 o                         
   4   9   5       1103.87       1040.88        68.25 o                         
   5   9   5      11091.39       9940.82       269.28 o                         
   6   9   5      23210.05      21920.30       511.76 o                         
   7   9   5       9528.87       9317.80       370.95 o                         
   8   9   5         75.38         47.46        56.42 o                         
   9   9   5          1.39        -88.69       117.23 o                         
  10   9   5       3515.22       3904.79       204.18 o                         
  11   9   5       1248.01       1252.67       118.10 o                         
  12   9   5         61.32        -92.06       115.42 o                         
  13   9   5        123.95         85.77       127.28 o                         
  14   9   5        340.56        188.10       135.16 o                         
  15   9   5         30.54         44.00       127.29 o                         
  16   9   5        346.90        481.94       149.01 o                         
  17   9   5         19.86         57.14       249.30 o                         
 -19  10   5        154.40        372.62       116.68 o                         
 -18  10   5       1056.19       1049.48       223.49 o                         
 -17  10   5         14.40         -6.78        93.23 o                         
 -16  10   5        310.54        377.65       103.18 o                         
 -15  10   5       1848.03       2079.15       152.07 o                         
 -14  10   5       1259.31       1107.61       132.80 o                         
 -13  10   5       1733.88       1670.44       134.97 o                         
 -12  10   5        713.85        738.59       106.75 o                         
 -11  10   5        603.80        565.79       100.34 o                         
 -10  10   5        610.57        431.39        85.87 o                         
  -9  10   5       2932.59       2761.54       159.96 o                         
  -8  10   5       8930.45       8830.56       290.64 o                         
  -7  10   5       1619.57       1695.08       125.52 o                         
  -6  10   5      33286.00      33734.34       848.20 o                         
  -5  10   5      18767.75      19369.57       449.25 o                         
  -4  10   5      23277.16      23982.10       540.66 o                         
  -3  10   5         57.79         30.61        44.60 o                         
  -2  10   5      32935.92      32650.24       659.39 o                         
  -1  10   5      12913.70      12462.41       285.83 o                         
   0  10   5       3842.41       3819.02       171.82 o                         
   1  10   5         60.82         12.51        40.59 o                         
   2  10   5       6304.45       6168.02       211.05 o                         
   3  10   5      18326.43      17026.43       368.45 o                         
   4  10   5      24036.11      22949.04       527.47 o                         
   5  10   5       9081.98       8455.08       237.12 o                         
   6  10   5       1966.18       1729.07       126.82 o                         
   7  10   5        143.16         33.89       120.72 o                         
   8  10   5       5993.93       5579.71       225.90 o                         
   9  10   5        646.49        565.51       114.17 o                         
  10  10   5        201.93         16.52        94.36 o                         
  11  10   5        305.50        456.17        98.58 o                         
  12  10   5         20.84        -59.19       115.46 o                         
  13  10   5       2562.20       2402.19       210.94 o                         
  14  10   5        320.14        356.91       143.94 o                         
  15  10   5        327.52         13.52       142.67 o                         
  16  10   5        214.91        110.43       137.39 o                         
 -19  11   5        244.64        418.66       334.70 o                         
 -18  11   5        113.67        -31.90        96.93 o                         
 -17  11   5         10.93        -51.92        96.59 o                         
 -16  11   5          0.03        -86.40        86.40 o                         
 -15  11   5       1529.23       1853.96       149.93 o                         
 -14  11   5        678.15        736.28       113.46 o                         
 -13  11   5       9487.07      10179.98       318.85 o                         
 -12  11   5       4650.00       4626.40       210.20 o                         
 -11  11   5      15880.35      16085.78       431.61 o                         
 -10  11   5       1816.18       1739.25       150.78 o                         
  -9  11   5       7369.16       6941.37       257.68 o                         
  -8  11   5        984.66        887.78       102.55 o                         
  -7  11   5          8.86        -19.94        57.32 o                         
  -6  11   5       2821.89       2753.90       130.91 o                         
  -5  11   5       8495.08       8568.94       261.06 o                         
  -4  11   5          4.87          3.46        48.19 o                         
  -3  11   5      59836.91      57077.47      1112.95 o                         
  -2  11   5        334.78        345.03        59.56 o                         
  -1  11   5       5550.09       5588.38       225.29 o                         
   0  11   5       4742.14       4292.76       199.79 o                         
   1  11   5       4937.55       4779.35       140.79 o                         
   2  11   5      23200.58      22062.32       458.08 o                         
   3  11   5         54.52        145.41        95.28 o                         
   4  11   5      10161.06       9526.74       304.91 o                         
   5  11   5       6097.41       5692.94       221.11 o                         
   6  11   5        163.50         61.29        72.51 o                         
   7  11   5       1958.39       1793.10       135.43 o                         
   8  11   5       1419.38       1604.13       156.53 o                         
   9  11   5         37.16        164.18       106.65 o                         
  10  11   5       4069.60       4019.57       211.61 o                         
  11  11   5       2876.89       2796.94       299.32 o                         
  12  11   5        123.61        103.84       126.42 o                         
  13  11   5          7.11        -85.22       132.71 o                         
  14  11   5         20.24        -30.78       191.05 o                         
  15  11   5       1135.25        634.11       162.22 o                         
  16  11   5         31.62        -50.84       134.32 o                         
 -18  12   5         91.65         89.46       106.35 o                         
 -17  12   5        253.98        114.29       104.46 o                         
 -16  12   5        123.80        -68.23        94.57 o                         
 -15  12   5        599.82        580.97       112.36 o                         
 -14  12   5          7.69         49.94        93.58 o                         
 -13  12   5        179.15        110.26        92.61 o                         
 -12  12   5        278.75        195.27        90.33 o                         
 -11  12   5          2.19         13.29        84.48 o                         
 -10  12   5        720.61        696.65       111.34 o                         
  -9  12   5        969.74        844.82        90.22 o                         
  -8  12   5        354.12        374.16        73.48 o                         
  -7  12   5       2286.37       2431.55       126.42 o                         
  -6  12   5         81.67        181.28        62.18 o                         
  -5  12   5      48429.84      46102.73      1000.25 o                         
  -4  12   5        581.36        539.58        66.46 o                         
  -3  12   5       9492.23       9297.40       249.60 o                         
  -2  12   5       1717.74       1779.36        90.42 o                         
  -1  12   5       1321.82       1454.39        97.03 o                         
   0  12   5       1434.52       1384.79        94.03 o                         
   1  12   5       2492.31       2436.24       120.98 o                         
   2  12   5       1706.90       1608.49        99.42 o                         
   3  12   5      11689.00      11183.92       343.90 o                         
   4  12   5        136.67        118.69        74.13 o                         
   5  12   5       2452.83       2436.27       164.51 o                         
   6  12   5       1957.99       1724.43       136.09 o                         
   7  12   5        337.19        315.52        90.70 o                         
   8  12   5       2957.44       2793.07       194.26 o                         
   9  12   5       5831.85       5499.36       279.06 o                         
  10  12   5       1058.01       1180.72       136.01 o                         
  11  12   5       1144.03       1074.54       141.37 o                         
  12  12   5        236.78         -0.15       127.80 o                         
  13  12   5        329.23        158.55       140.09 o                         
  14  12   5        134.59        122.44       142.32 o                         
  15  12   5         75.71         35.89       144.78 o                         
 -17  13   5        605.63        516.04       117.54 o                         
 -16  13   5        434.29        495.09       141.83 o                         
 -15  13   5          6.47         93.65       101.26 o                         
 -14  13   5       1129.30       1574.74       146.95 o                         
 -13  13   5        795.96        928.85       121.18 o                         
 -12  13   5       3276.11       3396.87       185.34 o                         
 -11  13   5       1150.11        969.77       125.59 o                         
 -10  13   5       2081.07       2204.44       283.67 o                         
  -9  13   5        499.15        536.49       103.61 o                         
  -8  13   5       2091.27       2033.43       148.11 o                         
  -7  13   5      11714.33      11821.86       456.31 o                         
  -6  13   5       2325.42       2282.55       148.37 o                         
  -5  13   5       2636.05       2529.26       149.22 o                         
  -4  13   5        675.64        744.13        95.00 o                         
  -3  13   5       2424.63       2488.30       127.95 o                         
  -2  13   5       1743.67       1705.00       116.74 o                         
  -1  13   5       7359.82       7614.80       228.71 o                         
   0  13   5        472.45        457.68        72.90 o                         
   1  13   5      46765.39      45263.48       998.64 o                         
   2  13   5        293.87        380.21        86.65 o                         
   3  13   5      14579.15      13508.17       505.61 o                         
   4  13   5        418.71        340.64        86.47 o                         
   5  13   5       2292.90       2224.58       149.19 o                         
   6  13   5         28.26        109.67        79.57 o                         
   7  13   5       1313.93       1328.85       128.27 o                         
   8  13   5         38.91        -97.17        97.17 o                         
   9  13   5       1940.70       1958.54       214.94 o                         
  10  13   5         78.61         45.02       117.85 o                         
  11  13   5       6184.76       6677.60       333.12 o                         
  12  13   5          3.67        150.81       127.51 o                         
  13  13   5        241.37        154.92       136.09 o                         
  14  13   5          1.69         30.47       133.64 o                         
  15  13   5        739.84        821.14       171.60 o                         
 -17  14   5         22.19        -58.52       101.98 o                         
 -16  14   5        232.98        212.64       108.25 o                         
 -15  14   5        466.04        349.32       109.31 o                         
 -14  14   5        212.35        133.50       104.86 o                         
 -13  14   5         52.57         39.64        94.79 o                         
 -12  14   5          6.19         21.48        93.29 o                         
 -11  14   5        287.96        130.06       143.36 o                         
 -10  14   5        406.62        283.70       104.63 o                         
  -9  14   5       3967.45       3959.21       240.57 o                         
  -8  14   5       1192.88        992.77       122.58 o                         
  -7  14   5          1.47        116.89        86.48 o                         
  -6  14   5       4821.52       5240.82       262.12 o                         
  -5  14   5       7379.90       7070.54       258.02 o                         
  -4  14   5       2009.07       1852.49       130.64 o                         
  -3  14   5         94.81         41.99        69.64 o                         
  -2  14   5       1278.54       1137.11        95.60 o                         
  -1  14   5      13903.37      14240.40       464.33 o                         
   0  14   5         32.78        -29.17        60.35 o                         
   1  14   5       1015.30       1011.36       108.45 o                         
   2  14   5        426.52        323.69        90.22 o                         
   3  14   5        966.25        721.75       104.94 o                         
   4  14   5       1311.34       1114.22       118.71 o                         
   5  14   5        137.61        116.42        84.40 o                         
   6  14   5         15.93         34.19        93.90 o                         
   7  14   5       1419.83       1382.38       164.37 o                         
   8  14   5       3869.69       3560.97       241.51 o                         
   9  14   5       3189.45       3332.16       308.81 o                         
  10  14   5       1725.87       1786.36       184.78 o                         
  11  14   5        495.04        379.68       140.04 o                         
  12  14   5        516.73        574.26       180.06 o                         
  13  14   5        183.21         53.29       133.05 o                         
  14  14   5        310.28        309.00       148.48 o                         
 -16  15   5        184.50        176.86       109.41 o                         
 -15  15   5        171.67        186.26       118.39 o                         
 -14  15   5         22.75        -54.05        98.32 o                         
 -13  15   5         76.01        178.20       100.61 o                         
 -12  15   5       1195.11       1091.97       127.53 o                         
 -11  15   5        211.91        209.22       140.92 o                         
 -10  15   5        227.36        221.92       100.33 o                         
  -9  15   5        641.10        721.14       116.68 o                         
  -8  15   5       3779.13       3790.26       205.46 o                         
  -7  15   5       3804.01       3737.56       290.41 o                         
  -6  15   5       1984.62       1972.17       172.29 o                         
  -5  15   5          4.72        -78.32        78.32 o                         
  -4  15   5       1545.59       1634.94       164.71 o                         
  -3  15   5       6797.52       6939.50       253.11 o                         
  -2  15   5       2638.36       2645.83       139.31 o                         
  -1  15   5       1122.01       1057.17        97.49 o                         
   0  15   5       6527.51       6490.62       217.03 o                         
   1  15   5       1386.17       1573.86       134.03 o                         
   2  15   5      24087.07      23398.67       637.85 o                         
   3  15   5         54.95         91.40        87.86 o                         
   4  15   5       9226.93       8912.85       312.62 o                         
   5  15   5       2165.82       2265.41       161.43 o                         
   6  15   5         82.80        148.33        94.60 o                         
   7  15   5       1985.20       2203.48       172.14 o                         
   8  15   5        978.18        856.35       142.75 o                         
   9  15   5         42.18         27.28       116.32 o                         
  10  15   5       2855.67       2720.98       214.75 o                         
  11  15   5        148.32         55.39       130.66 o                         
  12  15   5        323.71        166.80       164.76 o                         
  13  15   5          2.78       -142.22       142.22 o                         
 -15  16   5        344.11        135.83       106.08 o                         
 -14  16   5        851.75       1102.74       138.71 o                         
 -13  16   5        366.40        265.21       111.64 o                         
 -12  16   5         20.41        -92.13        92.13 o                         
 -11  16   5        399.23        519.37       120.35 o                         
 -10  16   5       1550.42       1632.66       153.16 o                         
  -9  16   5       1271.78       1216.85       135.61 o                         
  -8  16   5         43.67         30.63        92.31 o                         
  -7  16   5         85.45        -15.19        86.96 o                         
  -6  16   5       2761.03       2907.45       177.08 o                         
  -5  16   5        419.65        321.50        96.87 o                         
  -4  16   5        639.64        577.16       102.71 o                         
  -3  16   5        133.97        108.46       110.16 o                         
  -2  16   5         65.86         55.02        83.85 o                         
  -1  16   5       1684.69       1835.98       121.46 o                         
   0  16   5       2096.05       2441.54       160.81 o                         
   1  16   5        904.51        834.43       116.10 o                         
   2  16   5        227.47        247.51        97.35 o                         
   3  16   5       1124.76       1000.69       123.47 o                         
   4  16   5       2477.66       2325.11       168.92 o                         
   5  16   5       3716.79       3455.28       201.38 o                         
   6  16   5         11.35       -126.10       126.10 o                         
   7  16   5        163.09         99.62       108.58 o                         
   8  16   5       2861.47       3074.90       225.39 o                         
   9  16   5         58.94          1.02       140.86 o                         
  10  16   5        375.48        315.30       138.35 o                         
  11  16   5        918.94        644.93       156.77 o                         
  12  16   5         30.17        212.12       239.42 o                         
  13  16   5        900.49        919.39       266.51 o                         
 -14  17   5          1.39         10.91       102.31 o                         
 -13  17   5         54.74         22.70       101.77 o                         
 -12  17   5       1911.13       2028.23       176.91 o                         
 -11  17   5        213.90          3.95       107.08 o                         
 -10  17   5        131.88        220.36       108.65 o                         
  -9  17   5        158.09         70.12       129.49 o                         
  -8  17   5        485.56        484.55       134.31 o                         
  -7  17   5         12.10        -91.26        91.26 o                         
  -6  17   5        338.30        345.80       104.23 o                         
  -5  17   5       1746.29       1529.70       140.39 o                         
  -4  17   5       4068.35       4219.17       212.53 o                         
  -3  17   5       1842.98       1611.16       139.52 o                         
  -2  17   5       3905.36       4113.68       202.71 o                         
  -1  17   5       2693.16       2924.82       209.16 o                         
   0  17   5       1663.28       1763.82       146.52 o                         
   1  17   5       1170.80        896.97       119.74 o                         
   2  17   5        109.27        -84.60        84.60 o                         
   3  17   5        457.68        496.63       107.52 o                         
   4  17   5       1163.45       1137.17       136.25 o                         
   5  17   5       3723.18       3769.84       213.99 o                         
   6  17   5       7155.56       7770.32       312.17 o                         
   7  17   5       3215.66       3106.18       360.26 o                         
   8  17   5       1324.96       1314.22       165.93 o                         
   9  17   5         86.37        130.64       137.53 o                         
  10  17   5        120.31        -20.58       120.34 o                         
  11  17   5          0.32       -116.52       116.52 o                         
  12  17   5          8.42        163.67       158.74 o                         
 -13  18   5         62.88         50.74       103.32 o                         
 -12  18   5         12.31         72.93       115.62 o                         
 -11  18   5        312.63        349.88       144.17 o                         
 -10  18   5       1677.12       2054.68       173.42 o                         
  -9  18   5        188.47        167.64       108.19 o                         
  -8  18   5        509.20        602.38       120.71 o                         
  -7  18   5          4.75         26.55        93.42 o                         
  -6  18   5        188.63         66.96        98.01 o                         
  -5  18   5        349.45        406.21       108.76 o                         
  -4  18   5         68.34        -90.28        90.28 o                         
  -3  18   5        772.99        708.32       132.55 o                         
  -2  18   5        947.46       1325.24       161.37 o                         
  -1  18   5         96.59        120.84       110.15 o                         
   0  18   5       2379.11       2710.51       317.84 o                         
   1  18   5        821.41        884.28       126.09 o                         
   2  18   5        104.21        143.21        99.00 o                         
   3  18   5          0.90        -40.20        90.49 o                         
   4  18   5       2907.25       2812.48       189.95 o                         
   5  18   5        211.81        349.68       120.26 o                         
   6  18   5        632.60        642.65       135.77 o                         
   7  18   5        378.01        421.40       134.71 o                         
   8  18   5        180.64       -114.79       114.79 o                         
   9  18   5         33.93          1.20       188.32 o                         
  10  18   5        108.20        117.06       131.15 o                         
  11  18   5         60.51        214.86       292.08 o                         
 -12  19   5         77.58       -118.22       118.22 o                         
 -11  19   5         76.20         -5.04       114.91 o                         
 -10  19   5         65.55        100.22       112.17 o                         
  -9  19   5        612.15        668.70       193.54 o                         
  -8  19   5       1585.68       1584.12       154.29 o                         
  -7  19   5        221.83        113.13       107.40 o                         
  -6  19   5        922.59        941.84       126.88 o                         
  -5  19   5        509.20        472.76       145.10 o                         
  -4  19   5       1083.94        990.65       130.17 o                         
  -3  19   5       3013.70       3335.65       235.42 o                         
  -2  19   5       2194.16       2351.09       202.49 o                         
  -1  19   5       1076.66       1292.88       163.96 o                         
   0  19   5         12.42        -99.73        99.73 o                         
   1  19   5        701.14        729.47       138.96 o                         
   2  19   5        251.95        265.11       113.88 o                         
   3  19   5       1821.49       1675.37       159.71 o                         
   4  19   5        385.86        437.20       157.90 o                         
   5  19   5        658.08        623.87       133.86 o                         
   6  19   5       2028.19       2130.85       176.23 o                         
   7  19   5        346.87        358.26       185.78 o                         
   8  19   5        384.32        280.94       135.79 o                         
   9  19   5        808.43       1153.69       171.28 o                         
 -10  20   5        548.18        453.13       125.11 o                         
  -9  20   5        269.86        186.29       118.77 o                         
  -8  20   5        613.40        570.20       131.56 o                         
  -7  20   5        591.49        818.03       132.60 o                         
  -6  20   5        136.48         88.46       104.99 o                         
  -5  20   5          0.32        -92.71        92.71 o                         
  -4  20   5        218.18        215.98       127.02 o                         
  -3  20   5        262.39        372.41       136.89 o                         
  -2  20   5       1828.57       2308.91       223.58 o                         
  -1  20   5       1240.73       1375.47       174.72 o                         
   0  20   5       2217.07       2779.03       222.58 o                         
   1  20   5         43.69        286.35       128.14 o                         
   2  20   5         13.95        -93.41       113.73 o                         
   3  20   5         71.73          4.42       107.45 o                         
   4  20   5        132.83       -140.61       150.74 o                         
   5  20   5          3.50       -102.99       117.19 o                         
   6  20   5         31.48        -30.79       166.18 o                         
   7  20   5        166.81        220.39       135.67 o                         
   8  20   5        278.71        287.07       138.98 o                         
  -8  21   5        497.53        464.42       125.14 o                         
  -7  21   5        976.75        868.26       137.35 o                         
  -6  21   5       1229.52       1057.41       166.46 o                         
  -5  21   5        369.29        187.48       175.99 o                         
  -4  21   5         59.49         91.22       155.33 o                         
  -3  21   5         86.59        -88.62       131.82 o                         
  -2  21   5         54.89        267.61       133.66 o                         
  -1  21   5         16.70        154.99       127.13 o                         
   0  21   5       1318.07       1339.93       177.75 o                         
   1  21   5        201.38        319.33       154.76 o                         
   2  21   5       1271.44       1495.23       182.82 o                         
   3  21   5         24.26        103.79       130.21 o                         
   4  21   5         96.11         53.48       126.66 o                         
   5  21   5         95.05       -103.53       124.22 o                         
   6  21   5          5.82         29.94       135.53 o                         
  -6  22   5        706.31        452.81       364.23 o                         
  -5  22   5         26.40         -4.38       210.76 o                         
  -4  22   5       1295.12       1238.40       175.35 o                         
  -3  22   5         86.73         26.17       136.00 o                         
  -2  22   5         11.53        -32.44       126.92 o                         
  -1  22   5        698.69        708.88       158.85 o                         
   0  22   5          0.24         26.67       183.94 o                         
   1  22   5        317.98        228.08       139.70 o                         
   2  22   5        458.00        729.72       161.07 o                         
   3  22   5         12.98         -9.46       146.92 o                         
 -20   0   6         54.93        -24.05       135.01 o                         
 -18   0   6        517.49        323.97       142.83 o                         
 -16   0   6         80.62         39.87       119.26 o                         
 -14   0   6      12502.83      13181.14       725.15 o                         
 -12   0   6      17197.45      16698.68       528.33 o                         
 -10   0   6       8167.78       8494.04       302.13 o                         
  -8   0   6      21488.42      20788.88      1052.69 o                         
  -6   0   6      64639.81      66519.92      2248.98 o                         
  -4   0   6       2076.87       2364.98       203.18 o                         
   0   0   6     412466.03     374565.69     12253.18 o                         
   2   0   6     163484.22     163900.95      7736.28 o                         
   4   0   6      12940.00      13028.58       527.49 o                         
   6   0   6       7210.32       7372.23       233.05 o                         
   8   0   6      96794.01      98574.48      2293.50 o                         
  10   0   6      40952.05      43432.54      1207.34 o                         
  12   0   6        882.82        957.48       134.17 o                         
  14   0   6         14.02        -89.39        90.25 o                         
  16   0   6          4.37        135.19       193.25 o                         
  18   0   6        125.27        380.69       190.91 o                         
 -21   1   6        190.53        249.28       100.31 o                         
 -20   1   6       1175.63       1378.92       164.14 o                         
 -19   1   6        111.83         39.79        94.42 o                         
 -18   1   6        731.01        702.58       114.02 o                         
 -17   1   6        458.20        499.18       105.77 o                         
 -16   1   6        790.10        814.37       122.25 o                         
 -15   1   6        253.83        248.55        80.13 o                         
 -14   1   6       1901.87       2077.16       127.42 o                         
 -13   1   6       1902.98       2125.57       111.72 o                         
 -12   1   6       5399.99       5373.30       166.12 o                         
 -11   1   6      11355.39      10586.20       257.22 o                         
 -10   1   6       7633.83       7177.03       189.08 o                         
  -9   1   6      17036.31      15927.19       385.06 o                         
  -8   1   6      78393.30      73868.13      1740.30 o                         
  -7   1   6      34204.92      29268.21      1368.16 o                         
  -6   1   6      93014.66      87047.41      2382.76 o                         
  -5   1   6     154779.48     141211.73      4914.13 o                         
  -4   1   6       7087.77       7413.33       248.65 o                         
  -3   1   6      32388.01      31165.15       758.57 o                         
  -2   1   6      10138.41      10219.45       270.34 o                         
  -1   1   6      20350.33      20767.20       583.34 o                         
   0   1   6      37236.01      39477.44      1073.94 o                         
   1   1   6     109460.39     115520.92      3124.98 o                         
   2   1   6     131347.05     134007.92      4487.25 o                         
   3   1   6      23061.99      24874.46       716.14 o                         
   4   1   6      52760.87      54771.24       978.80 o                         
   5   1   6         97.76        172.15        26.51 o                         
   6   1   6       6091.86       6346.18       127.32 o                         
   7   1   6        774.39        841.09        49.17 o                         
   8   1   6      15978.03      16479.36       315.12 o                         
   9   1   6        114.35        247.51        70.52 o                         
  10   1   6       2057.37       2137.77       110.46 o                         
  11   1   6        773.28        989.50        82.78 o                         
  12   1   6        208.19        122.33        65.71 o                         
  13   1   6          8.32         83.15        66.80 o                         
  14   1   6       1421.57       1339.39       131.88 o                         
  15   1   6        948.55       1062.72       124.22 o                         
  16   1   6       1429.61       1244.01       127.91 o                         
  17   1   6        916.28        952.62       118.72 o                         
  18   1   6        367.69        326.89       135.80 o                         
 -21   2   6        139.49        168.49       117.61 o                         
 -20   2   6         59.24        208.92       104.09 o                         
 -19   2   6        229.42         89.03        97.77 o                         
 -18   2   6        479.26        643.92       109.79 o                         
 -17   2   6         58.32         72.80        91.81 o                         
 -16   2   6        294.62        202.55        83.11 o                         
 -15   2   6       6429.89       6798.62       226.55 o                         
 -14   2   6      10843.92      11258.75       313.50 o                         
 -13   2   6       6540.15       6698.45       217.44 o                         
 -12   2   6       9240.06       8806.55       201.62 o                         
 -11   2   6       3738.78       3477.75       146.80 o                         
 -10   2   6       4701.18       4457.20       138.07 o                         
  -9   2   6        257.51        259.65        34.87 o                         
  -8   2   6         29.01         11.08        19.41 o                         
  -7   2   6       6200.57       6359.50       206.93 o                         
  -6   2   6      57978.02      53618.74      1300.82 o                         
  -5   2   6       1801.66       1911.44        88.04 o                         
  -4   2   6      39282.65      36740.56      1033.88 o                         
  -3   2   6         11.69         98.59        36.17 o                         
  -2   2   6      55967.45      54385.49      1153.28 o                         
  -1   2   6      67733.92      67724.62      1587.57 o                         
   0   2   6       4790.44       5295.10       149.05 o                         
   1   2   6     164843.91     171011.66      4610.66 o                         
   2   2   6       3273.21       4442.71       453.22 o                         
   3   2   6      32747.28      34154.89       676.78 o                         
   4   2   6      42972.07      44946.11       882.71 o                         
   5   2   6      46470.18      45536.75       721.80 o                         
   6   2   6      52423.89      53637.70       808.08 o                         
   7   2   6      38223.75      39337.49       606.06 o                         
   8   2   6       2625.80       2819.27       116.81 o                         
   9   2   6      18863.19      19223.57       419.71 o                         
  10   2   6       1558.29       1736.34       114.56 o                         
  11   2   6      14567.28      15026.56       424.32 o                         
  12   2   6       3284.42       3483.78       179.61 o                         
  13   2   6        333.04        315.19        91.71 o                         
  14   2   6       2010.90       1926.39       151.87 o                         
  15   2   6        214.06        211.06       101.20 o                         
  16   2   6         70.70        -57.69        91.70 o                         
  17   2   6         91.67        125.81        96.46 o                         
  18   2   6         83.06         48.29        90.66 o                         
 -21   3   6       1270.19       1695.11       198.49 o                         
 -20   3   6        372.47        755.50       138.15 o                         
 -19   3   6       2163.73       2548.24       205.90 o                         
 -18   3   6          2.20         22.59        95.26 o                         
 -17   3   6        288.80        391.17       101.83 o                         
 -16   3   6        712.94        783.40       101.24 o                         
 -15   3   6          3.43         -5.46        72.96 o                         
 -14   3   6        699.31        981.42        77.35 o                         
 -13   3   6       2040.85       2155.94       145.07 o                         
 -12   3   6      29094.98      28110.18       638.00 o                         
 -11   3   6       1639.79       1750.82        82.84 o                         
 -10   3   6      57243.41      53679.30       974.65 o                         
  -9   3   6        193.73        256.53        45.87 o                         
  -7   3   6      33058.71      31243.04       806.23 o                         
  -6   3   6      21003.45      21450.40       407.00 o                         
  -5   3   6      50079.29      46928.55       916.31 o                         
  -4   3   6      88773.61      78243.51      2341.39 o                         
  -3   3   6         26.12         30.09        38.76 o                         
  -2   3   6     182709.94     177019.53      4107.44 o                         
  -1   3   6        624.88        833.35        86.77 o                         
   0   3   6      68490.77      71130.27      1924.91 o                         
   1   3   6      44164.09      46910.96       971.26 o                         
   2   3   6       9128.84      10309.24       210.73 o                         
   3   3   6       5274.11       4863.12       119.40 o                         
   4   3   6        436.38        453.60        41.17 o                         
   5   3   6        323.55        453.16        83.35 o                         
   6   3   6      16133.71      17165.06       304.92 o                         
   7   3   6       5181.70       5297.34       138.55 o                         
   8   3   6       2868.04       3111.36       144.01 o                         
   9   3   6       7423.00       7392.69       189.98 o                         
  10   3   6       3626.80       4125.69       189.42 o                         
  11   3   6        307.69        332.12        90.32 o                         
  12   3   6       6910.80       7325.31       359.02 o                         
  13   3   6          8.86        -18.75        99.61 o                         
  14   3   6        701.15        939.49       114.21 o                         
  15   3   6       2958.64       2985.58       391.31 o                         
  16   3   6         17.45         85.52        97.50 o                         
  17   3   6       1414.07       1295.37       151.55 o                         
  18   3   6         87.95        168.84       135.73 o                         
 -21   4   6        316.41        231.90       130.83 o                         
 -20   4   6        235.76        409.15       135.20 o                         
 -19   4   6        455.34        910.43       182.45 o                         
 -18   4   6       2132.34       2202.45       194.55 o                         
 -17   4   6         65.33        131.21        96.37 o                         
 -16   4   6       1751.93       1614.39       148.81 o                         
 -15   4   6       6051.05       6209.82       228.58 o                         
 -14   4   6        989.62       1050.75        93.52 o                         
 -13   4   6       8426.97       8190.72       241.76 o                         
 -12   4   6       9877.30       9576.67       248.06 o                         
 -11   4   6       3078.94       3156.82       127.40 o                         
 -10   4   6      19635.89      19549.05       426.30 o                         
  -9   4   6        116.36         64.24        33.17 o                         
  -8   4   6      42627.01      41644.05      1000.46 o                         
  -7   4   6        356.19        408.07        46.65 o                         
  -6   4   6       1726.84       1850.87        78.52 o                         
  -5   4   6      68481.16      62835.32      1671.51 o                         
  -4   4   6      29676.95      29964.57       601.89 o                         
  -3   4   6     134487.89     131855.78      3486.23 o                         
  -2   4   6       4726.41       4891.62       147.70 o                         
  -1   4   6        341.72        475.66        50.09 o                         
   0   4   6        879.92        968.47        65.25 o                         
   1   4   6       3201.99       3356.89       102.06 o                         
   2   4   6      44153.91      45674.98      1124.72 o                         
   3   4   6      43194.03      43902.07       866.89 o                         
   4   4   6      68271.45      70436.84      1252.83 o                         
   5   4   6      30457.70      30349.24       571.46 o                         
   6   4   6      27200.57      28767.66       551.83 o                         
   7   4   6      12447.03      12800.15       258.58 o                         
   8   4   6       7411.42       7474.97       174.17 o                         
   9   4   6        108.93         80.70        65.01 o                         
  10   4   6        905.69        836.54       104.24 o                         
  11   4   6        104.81         52.45        86.23 o                         
  12   4   6        912.85        802.99       114.04 o                         
  13   4   6       3360.80       3547.23       187.29 o                         
  14   4   6       2183.80       2426.22       193.99 o                         
  15   4   6       2899.99       2817.22       190.97 o                         
  16   4   6          3.92        -50.46        95.16 o                         
  17   4   6        142.68        130.32       168.26 o                         
  18   4   6        734.39        637.64       140.77 o                         
 -21   5   6        153.15        139.78       197.21 o                         
 -20   5   6        149.06        172.35       147.50 o                         
 -19   5   6        123.17        104.32       115.95 o                         
 -18   5   6       2216.68       2251.15       175.95 o                         
 -17   5   6       2315.38       2453.03       181.45 o                         
 -16   5   6       5780.42       6265.59       273.56 o                         
 -15   5   6       2565.51       3045.61       170.22 o                         
 -14   5   6       1549.98       1489.28       114.37 o                         
 -13   5   6       2050.17       2209.80       131.71 o                         
 -12   5   6       2246.83       2082.01       123.32 o                         
 -11   5   6      12258.85      11767.62       321.53 o                         
 -10   5   6        244.53        254.96        77.13 o                         
  -9   5   6      18610.66      18134.16       471.60 o                         
  -8   5   6        420.34        518.70        59.10 o                         
  -7   5   6       2212.47       2383.47       112.43 o                         
  -6   5   6       9864.62       9953.58       236.28 o                         
  -5   5   6       1332.60       1341.15        84.60 o                         
  -4   5   6        204.96        204.34        51.91 o                         
  -3   5   6     139836.80     131036.86      3543.50 o                         
  -2   5   6      30794.11      30203.57       867.31 o                         
  -1   5   6     129515.52     121801.58      3671.39 o                         
   0   5   6        431.65        581.10        70.07 o                         
   1   5   6       1072.83       1066.75        53.07 o                         
   2   5   6       8938.95       9729.93       208.32 o                         
   3   5   6       3397.83       3318.20       204.42 o                         
   4   5   6        579.29        655.26        52.40 o                         
   5   5   6       7843.09       8251.86       208.32 o                         
   6   5   6       6800.37       6966.90       174.02 o                         
   7   5   6      11929.04      12081.61       296.15 o                         
   8   5   6       3414.67       3347.41       134.23 o                         
   9   5   6          8.01         49.53        57.06 o                         
  10   5   6       2154.15       2075.75       170.33 o                         
  11   5   6       3961.52       3594.47       240.27 o                         
  12   5   6       4335.32       4213.54       207.93 o                         
  13   5   6       4727.79       4633.45       216.32 o                         
  14   5   6       2700.96       2463.13       161.91 o                         
  15   5   6         39.95         20.50        94.26 o                         
  16   5   6         50.27         42.04       151.50 o                         
  17   5   6        113.53         58.95       126.61 o                         
  18   5   6        280.46        151.92       130.67 o                         
 -20   6   6         16.45        124.04       120.73 o                         
 -19   6   6       1499.19       1663.57       180.80 o                         
 -18   6   6        285.90        255.29       139.65 o                         
 -17   6   6       3905.40       3944.29       206.68 o                         
 -16   6   6          3.95         67.62        87.40 o                         
 -15   6   6       1557.41       1535.22       125.69 o                         
 -14   6   6        783.69        739.39        94.19 o                         
 -13   6   6        387.96        262.13        76.71 o                         
 -12   6   6       3677.15       3750.27       168.54 o                         
 -11   6   6      17264.20      17001.72       432.36 o                         
 -10   6   6         29.42        -23.06        57.13 o                         
  -8   6   6       9723.62       5190.36       410.23 o                         
  -7   6   6      34022.59      34054.60       759.58 o                         
  -6   6   6      17267.18      16929.54       541.61 o                         
  -5   6   6       1742.18       2028.78       117.74 o                         
  -4   6   6       4694.33       4988.85       165.54 o                         
  -3   6   6        911.84       1162.23       147.59 o                         
  -2   6   6       5965.41       5933.11       156.28 o                         
  -1   6   6      41304.35      40247.81       732.74 o                         
   0   6   6      34425.16      35427.58       701.64 o                         
   1   6   6      31452.88      32205.63       642.94 o                         
   2   6   6        363.12        377.04        42.43 o                         
   3   6   6      17225.83      17243.75       372.43 o                         
   4   6   6       4444.86       4384.97       151.62 o                         
   5   6   6      36887.66      38081.84      1027.01 o                         
   6   6   6       7968.00       8282.38       210.79 o                         
   7   6   6       3275.15       3476.68       132.10 o                         
   8   6   6       1049.67       1254.69        99.68 o                         
   9   6   6       1617.47       1593.61       101.60 o                         
  10   6   6        133.75        215.67        94.37 o                         
  11   6   6        320.55        205.15        98.52 o                         
  12   6   6       2853.81       2926.49       276.64 o                         
  13   6   6        683.11        839.77       120.30 o                         
  14   6   6         59.83        172.04       154.00 o                         
  15   6   6        348.82        262.76       128.72 o                         
  16   6   6         97.29        -16.15       128.79 o                         
  17   6   6        773.79        468.38       173.16 o                         
 -20   7   6        383.10        357.81       137.03 o                         
 -19   7   6        246.89        515.84       164.20 o                         
 -18   7   6        232.88        134.70       114.31 o                         
 -17   7   6       4642.67       4793.89       233.72 o                         
 -16   7   6        180.61        193.01       105.50 o                         
 -15   7   6      12345.53      12593.82       361.83 o                         
 -14   7   6       1450.47       1611.01       127.20 o                         
 -13   7   6       1727.58       1791.94       140.86 o                         
 -12   7   6        309.13        343.12       107.69 o                         
 -11   7   6       1561.57       1615.83       115.48 o                         
 -10   7   6       2212.23       2278.91       130.14 o                         
  -9   7   6       4279.42       4041.75       389.24 o                         
  -8   7   6        387.47         21.90        42.17 o                         
  -6   7   6       4034.75       3359.94       225.47 o                         
  -5   7   6        957.45        838.69        73.43 o                         
  -4   7   6      11843.29      11251.37       284.98 o                         
  -3   7   6      22934.68      22952.18       480.49 o                         
  -2   7   6       2928.46       2902.85       104.00 o                         
  -1   7   6      14276.91      13949.57       310.48 o                         
   0   7   6       3166.54       3151.61        98.21 o                         
   1   7   6       6808.27       7167.91       169.25 o                         
   2   7   6       3420.61       3502.63       124.23 o                         
   3   7   6      29524.55      30328.28       572.05 o                         
   4   7   6       2361.59       2323.21       118.01 o                         
   5   7   6        853.53        896.95        71.76 o                         
   6   7   6       2092.48       2156.12       116.01 o                         
   7   7   6       8716.86       9283.57       237.93 o                         
   8   7   6          0.67        -58.90        63.51 o                         
   9   7   6       1580.30       1602.88       104.04 o                         
  10   7   6       3621.51       3706.68       191.62 o                         
  11   7   6      10303.27      10266.57       370.24 o                         
  12   7   6       1297.96       1216.99       130.23 o                         
  13   7   6       3132.51       2544.47       162.77 o                         
  14   7   6        368.83        218.65       127.38 o                         
  15   7   6         45.59       -176.79       176.79 o                         
  16   7   6        409.17        123.83       126.68 o                         
  17   7   6          2.14        -88.23       131.72 o                         
 -20   8   6        113.79        191.43       147.14 o                         
 -19   8   6         35.89        -70.69       140.81 o                         
 -18   8   6        946.77        992.00       222.51 o                         
 -17   8   6        310.01        288.96       122.56 o                         
 -16   8   6       4378.28       4670.23       262.48 o                         
 -15   8   6         96.62         83.92        89.27 o                         
 -14   8   6       2801.23       2976.69       171.55 o                         
 -13   8   6       4783.68       4568.16       201.76 o                         
 -12   8   6       6691.15       6552.13       233.58 o                         
 -11   8   6        813.18        826.76       110.10 o                         
 -10   8   6      33361.29      33315.58       769.12 o                         
  -9   8   6      17942.68      17630.15       460.93 o                         
  -7   8   6         17.90        -18.94        28.04 o                         
  -6   8   6      14107.89      14267.65       351.12 o                         
  -5   8   6      15518.25      15899.37       384.70 o                         
  -4   8   6       9544.07       9402.30       228.97 o                         
  -3   8   6        115.49        204.06        47.07 o                         
  -2   8   6       5822.94       5837.83       172.58 o                         
  -1   8   6       1926.81       1897.72        85.93 o                         
   0   8   6       3299.05       3219.13       122.25 o                         
   1   8   6      16178.42      15473.76       316.11 o                         
   2   8   6       3269.86       3190.98       116.44 o                         
   3   8   6         33.99         20.84        38.50 o                         
   4   8   6       3806.29       3963.15       132.88 o                         
   5   8   6      21882.24      20564.25       525.44 o                         
   6   8   6       5525.02       5817.91       243.39 o                         
   7   8   6         39.51         32.43        63.42 o                         
   8   8   6         83.03        -56.60        65.87 o                         
   9   8   6      12093.42      12385.22       331.93 o                         
  10   8   6         24.62         84.87        79.15 o                         
  11   8   6        220.07        211.67        95.79 o                         
  12   8   6        312.69        410.80       237.02 o                         
  13   8   6       1200.10       1263.52       300.62 o                         
  14   8   6         30.89       -116.64       116.64 o                         
  15   8   6        132.39         27.16       126.05 o                         
  16   8   6         85.19        -13.10       170.41 o                         
  17   8   6        115.65         -6.87       124.50 o                         
 -19   9   6        614.11        588.64       125.44 o                         
 -18   9   6        567.68        622.01       119.04 o                         
 -17   9   6        318.40        632.32       112.89 o                         
 -16   9   6       3779.50       3669.04       232.37 o                         
 -15   9   6        415.51        269.72        98.85 o                         
 -14   9   6       3613.61       3688.40       186.88 o                         
 -13   9   6       1936.78       2065.46       157.88 o                         
 -12   9   6        479.83        645.02       135.12 o                         
 -11   9   6      19034.62      18984.79       483.71 o                         
 -10   9   6       1983.14       1809.45       256.97 o                         
  -9   9   6        326.06        340.52        76.69 o                         
  -8   9   6       2712.72       2654.61       151.11 o                         
  -7   9   6      20453.34      19534.72       600.16 o                         
  -6   9   6       1154.90       1171.93        93.33 o                         
  -5   9   6          4.60         -0.05        41.81 o                         
  -4   9   6       4930.11       5012.71       149.59 o                         
  -3   9   6        256.14        235.32        43.74 o                         
  -2   9   6      14277.82      14433.43       297.66 o                         
  -1   9   6       1238.06       1302.39        70.83 o                         
   0   9   6       5688.05       5730.15       148.72 o                         
   1   9   6         23.42         64.06        38.10 o                         
   2   9   6       1430.97       1502.99        90.68 o                         
   3   9   6       8384.94       7965.74       203.55 o                         
   4   9   6       2602.87       2456.76       110.70 o                         
   5   9   6         13.07        -32.99        56.40 o                         
   6   9   6        967.34       1127.56        94.74 o                         
   7   9   6      25602.26      24894.66       734.26 o                         
   8   9   6         17.21         34.41        74.02 o                         
   9   9   6        712.37        569.42       123.92 o                         
  10   9   6       5611.52       5700.74       247.92 o                         
  11   9   6        560.07        760.83       206.61 o                         
  12   9   6       3941.24       3734.15       247.37 o                         
  13   9   6        825.25        926.63       213.84 o                         
  14   9   6        467.50        758.10       176.29 o                         
  15   9   6       1261.40       1321.98       222.01 o                         
  16   9   6         21.89         -3.82       149.88 o                         
 -19  10   6         94.64        129.20       104.64 o                         
 -18  10   6        385.65        217.87       101.76 o                         
 -17  10   6        146.69        265.30       102.13 o                         
 -16  10   6         30.21        -41.59       100.04 o                         
 -15  10   6       2255.90       2258.81       155.07 o                         
 -14  10   6       2420.37       2415.70       215.20 o                         
 -13  10   6      15399.59      15904.26       434.15 o                         
 -12  10   6       1433.43       1514.48       130.33 o                         
 -11  10   6      12105.83      12289.80       469.57 o                         
 -10  10   6        461.09        320.87        79.92 o                         
  -9  10   6         60.70         95.70        73.61 o                         
  -8  10   6       3037.19       2865.83       159.12 o                         
  -7  10   6      15004.21      14882.71       422.38 o                         
  -6  10   6       2138.30       2055.13       128.71 o                         
  -5  10   6      26412.29      26861.64       550.92 o                         
  -4  10   6      30799.98      30650.75       654.70 o                         
  -3  10   6       5249.32       5300.65       146.07 o                         
  -2  10   6       5424.01       5511.93       176.95 o                         
  -1  10   6        747.28        800.26        63.41 o                         
   0  10   6       1146.09       1132.77        73.90 o                         
   1  10   6       4949.13       4417.71       138.68 o                         
   2  10   6       1028.51       1002.99        70.32 o                         
   3  10   6       1010.93       1069.78        73.84 o                         
   4  10   6      13727.90      13401.79       378.65 o                         
   5  10   6        563.94        574.97        75.11 o                         
   6  10   6       9547.24       8797.09       252.54 o                         
   7  10   6       1332.78       1411.55       112.14 o                         
   8  10   6        275.40        416.18       156.87 o                         
   9  10   6       7044.30       6509.26       315.13 o                         
  10  10   6        486.33        317.41       117.98 o                         
  11  10   6          1.71       -102.83       102.83 o                         
  12  10   6        252.49        269.96       131.10 o                         
  13  10   6        401.08        418.65       149.35 o                         
  14  10   6        914.79        863.37       163.80 o                         
  15  10   6        128.53        133.48       190.64 o                         
  16  10   6          4.26       -102.63       139.08 o                         
 -19  11   6        200.20        224.67       113.01 o                         
 -18  11   6        247.71        216.00       104.65 o                         
 -17  11   6        174.65        355.30       109.64 o                         
 -16  11   6         60.26        -36.63        96.51 o                         
 -15  11   6         68.90        208.61        94.10 o                         
 -14  11   6        922.91        974.59       119.03 o                         
 -13  11   6         12.28        -82.63       103.40 o                         
 -12  11   6       5123.56       5186.73       221.07 o                         
 -11  11   6        308.25        289.80        89.93 o                         
 -10  11   6       5234.12       5302.32       268.24 o                         
  -9  11   6       1282.65       1056.56       161.39 o                         
  -8  11   6        371.50        368.15        82.29 o                         
  -7  11   6      14274.62      14575.31       419.05 o                         
  -6  11   6       5662.37       5898.22       193.10 o                         
  -5  11   6       4144.21       4468.46       146.53 o                         
  -4  11   6        889.21        973.93        83.05 o                         
  -3  11   6      10073.55      10191.03       292.02 o                         
  -2  11   6      34124.45      34000.19       690.01 o                         
  -1  11   6       3134.04       2924.68       153.02 o                         
   0  11   6        146.98         21.22        50.02 o                         
   1  11   6       4124.66       3497.32       127.18 o                         
   2  11   6       9624.86       8897.74       224.63 o                         
   3  11   6       6234.48       5793.10       189.50 o                         
   4  11   6        107.17        115.05        60.12 o                         
   5  11   6         87.36        -18.77        55.27 o                         
   6  11   6       5800.17       5617.45       238.64 o                         
   7  11   6       2562.95       2566.29       181.37 o                         
   8  11   6       3261.34       3532.29       568.33 o                         
   9  11   6        310.21        223.96       112.50 o                         
  10  11   6        963.04       1014.12       239.44 o                         
  11  11   6        256.58        322.35       130.58 o                         
  12  11   6        543.50        483.59       143.52 o                         
  13  11   6        998.49       1241.06       173.00 o                         
  14  11   6        129.00          0.76       189.85 o                         
  15  11   6        383.15        490.70       154.40 o                         
  16  11   6       1117.64        913.26       280.76 o                         
 -18  12   6        402.13        462.54       118.29 o                         
 -17  12   6        126.48         19.20        97.67 o                         
 -16  12   6        324.15        244.96       103.20 o                         
 -15  12   6        128.76        161.69        98.04 o                         
 -14  12   6       3856.99       3961.74       202.55 o                         
 -13  12   6          3.30         16.49        86.50 o                         
 -12  12   6       2661.76       2761.67       163.61 o                         
 -11  12   6        269.76        185.71        83.95 o                         
 -10  12   6        837.06        752.33       110.39 o                         
  -9  12   6       2377.00       2162.45       148.88 o                         
  -8  12   6        189.28        177.26        67.70 o                         
  -7  12   6       1094.42       1284.64        97.91 o                         
  -6  12   6       1105.35       1161.01        91.39 o                         
  -5  12   6       2173.56       2393.43       126.46 o                         
  -4  12   6      25912.69      26251.63       549.38 o                         
  -3  12   6       4643.48       4166.74       147.85 o                         
  -2  12   6        601.76        503.54        66.48 o                         
  -1  12   6       9373.07       8929.68       344.71 o                         
   0  12   6      31136.52      28878.40       797.15 o                         
   1  12   6      10382.43       9493.89       239.94 o                         
   2  12   6       2023.71       1919.43       109.06 o                         
   3  12   6       9171.83       8435.79       284.44 o                         
   4  12   6       1486.17       1490.79       124.14 o                         
   5  12   6       2298.51       2241.12       213.90 o                         
   6  12   6        457.33        302.19       165.34 o                         
   7  12   6       2739.11       2374.11       238.10 o                         
   8  12   6       1862.70       1476.90       239.66 o                         
   9  12   6       2567.73       2410.51       208.53 o                         
  10  12   6       4168.65       4069.68       254.10 o                         
  11  12   6        242.10        145.81       126.10 o                         
  12  12   6        296.00        149.52       136.78 o                         
  13  12   6         32.55         19.57       139.89 o                         
  14  12   6        925.51        812.21       167.60 o                         
  15  12   6         37.49       -106.52       135.15 o                         
 -17  13   6        160.89        121.69       108.18 o                         
 -16  13   6        793.46        650.52       120.23 o                         
 -15  13   6        242.93        163.05       101.93 o                         
 -14  13   6         14.75         29.60        93.16 o                         
 -13  13   6        204.69        216.84        96.15 o                         
 -12  13   6         81.19        194.17        93.65 o                         
 -11  13   6        688.44        551.24        83.61 o                         
 -10  13   6         58.54        116.86        72.21 o                         
  -9  13   6        231.20        279.22        76.65 o                         
  -8  13   6      10907.91      10740.36       298.93 o                         
  -7  13   6          7.60         45.96        65.28 o                         
  -6  13   6      25091.90      25409.81       631.81 o                         
  -5  13   6          9.52        135.32        64.14 o                         
  -4  13   6       7266.60       7677.83       226.94 o                         
  -3  13   6         58.95        158.80        55.95 o                         
  -2  13   6        378.92        408.22        72.83 o                         
  -1  13   6          2.76        -20.08        58.41 o                         
   0  13   6       7694.75       7867.54       236.25 o                         
   1  13   6          0.24        134.88       125.58 o                         
   2  13   6      29760.95      28752.33       750.41 o                         
   3  13   6          9.21        -17.93        77.65 o                         
   4  13   6       3369.76       3387.52       236.52 o                         
   5  13   6         20.68         -0.67        77.95 o                         
   6  13   6        857.19        725.06       137.27 o                         
   7  13   6        491.32        563.28       130.53 o                         
   8  13   6       1100.88       1186.82       149.89 o                         
   9  13   6        111.63        122.17       116.68 o                         
  10  13   6         39.04       -114.52       114.52 o                         
  11  13   6         10.83        160.08       157.64 o                         
  12  13   6        648.65        479.68       146.79 o                         
  13  13   6         98.35         36.71       135.02 o                         
  14  13   6         72.58         57.49       135.94 o                         
 -17  14   6          0.92          9.88       111.59 o                         
 -16  14   6          2.83        169.00       105.69 o                         
 -15  14   6        123.59        122.53        97.92 o                         
 -14  14   6        584.62        565.63       128.84 o                         
 -13  14   6       1861.24       1879.17       148.45 o                         
 -12  14   6         32.06        194.20       100.49 o                         
 -11  14   6        214.24        240.87        98.89 o                         
 -10  14   6        801.07        803.75       118.28 o                         
  -9  14   6        381.24        136.27        94.66 o                         
  -8  14   6       6296.53       6114.30       357.16 o                         
  -7  14   6        140.35        216.49        88.74 o                         
  -6  14   6        330.78        372.22        92.29 o                         
  -5  14   6        299.14        329.05        85.67 o                         
  -4  14   6       2040.72       1782.30       129.37 o                         
  -3  14   6        753.89        734.00        84.05 o                         
  -2  14   6       1689.63       1689.98       113.53 o                         
  -1  14   6       3122.76       3203.00       146.46 o                         
   0  14   6      22587.22      22187.87       532.45 o                         
   1  14   6       9122.01       8741.45       300.29 o                         
   2  14   6       4117.98       4156.44       204.11 o                         
   3  14   6       6961.18       7090.84       264.64 o                         
   4  14   6          4.04       -139.56       165.29 o                         
   5  14   6       1461.08       1428.88       133.35 o                         
   6  14   6        255.93        231.90        94.90 o                         
   7  14   6       3532.53       3733.75       227.12 o                         
   8  14   6       2861.53       3077.38       218.17 o                         
   9  14   6       4596.56       5084.47       281.47 o                         
  10  14   6       3097.84       3026.01       226.97 o                         
  11  14   6        385.65        423.55       173.20 o                         
  12  14   6         33.91         47.24       130.24 o                         
  13  14   6         36.37         -6.27       130.07 o                         
  14  14   6        337.07         27.17       135.60 o                         
 -16  15   6        384.11        347.55       111.24 o                         
 -15  15   6        558.50        366.63       111.62 o                         
 -14  15   6          8.82        -46.34        96.05 o                         
 -13  15   6        231.87        126.93       101.39 o                         
 -12  15   6        770.81        859.58       179.00 o                         
 -11  15   6        168.25        203.64       100.13 o                         
 -10  15   6       1209.35       1133.68       217.33 o                         
  -9  15   6       4146.92       4219.20       216.07 o                         
  -8  15   6         11.65          7.50        87.01 o                         
  -7  15   6      13525.86      12999.06       403.08 o                         
  -6  15   6       1077.64        952.10       115.45 o                         
  -5  15   6       6149.06       6302.37       245.91 o                         
  -4  15   6       1020.39        984.87       114.60 o                         
  -3  15   6       3690.92       3320.17       228.54 o                         
  -2  15   6       9050.75       9413.82       275.76 o                         
  -1  15   6       5079.41       4927.60       186.82 o                         
   0  15   6        490.74        583.92       102.41 o                         
   1  15   6       3695.40       3875.91       197.41 o                         
   2  15   6       1838.34       1761.51       210.17 o                         
   3  15   6       9073.44       8702.52       307.40 o                         
   4  15   6         30.39         10.35       138.70 o                         
   5  15   6        855.58        549.93       266.79 o                         
   6  15   6       1079.97       1097.81       128.94 o                         
   7  15   6       1243.93        959.73       148.73 o                         
   8  15   6        277.58        280.48       121.30 o                         
   9  15   6         61.66       -121.95       121.95 o                         
  10  15   6        346.49        318.50       129.74 o                         
  11  15   6        131.24       -130.43       142.18 o                         
  12  15   6        675.17        840.60       194.89 o                         
  13  15   6        145.88        155.39       198.61 o                         
 -15  16   6          2.10         -2.66       100.83 o                         
 -14  16   6         74.36        -83.48        97.55 o                         
 -13  16   6       1548.11       1518.88       158.16 o                         
 -12  16   6         96.83         83.45       100.18 o                         
 -11  16   6         23.99        141.96       103.53 o                         
 -10  16   6        605.32        599.50       139.74 o                         
  -9  16   6       1503.59       1217.30       134.05 o                         
  -8  16   6        592.35        473.17       140.58 o                         
  -7  16   6        225.64        203.43       121.23 o                         
  -6  16   6       1142.88       1216.55       184.80 o                         
  -5  16   6       1355.26       1281.50       136.19 o                         
  -4  16   6       4750.07       5034.40       221.38 o                         
  -3  16   6          6.41         88.65        82.40 o                         
  -2  16   6       2146.00       2267.29       149.75 o                         
  -1  16   6        327.04        386.31        83.95 o                         
   0  16   6       1192.44       1229.57       125.56 o                         
   1  16   6       3603.21       3548.55       314.90 o                         
   2  16   6       3269.45       3274.08       188.91 o                         
   3  16   6        627.91        585.12       174.21 o                         
   4  16   6       8968.40       8850.89       320.56 o                         
   5  16   6       1094.94       1027.77       141.87 o                         
   6  16   6       5879.40       6357.78       298.29 o                         
   7  16   6         62.93        -41.57       114.78 o                         
   8  16   6        438.73        353.19       130.85 o                         
   9  16   6       1653.16       1483.02       239.15 o                         
  10  16   6        292.26         76.03       141.15 o                         
  11  16   6         51.84        -22.70       284.30 o                         
  12  16   6        534.48        445.27       181.75 o                         
 -14  17   6         15.75        -57.69        99.71 o                         
 -13  17   6        200.92         94.15        99.87 o                         
 -12  17   6        998.53       1133.01       136.24 o                         
 -11  17   6       3295.60       3009.61       199.28 o                         
 -10  17   6       1473.11       1533.50       155.16 o                         
  -9  17   6        355.97        157.84       102.79 o                         
  -8  17   6        142.36        261.19       102.60 o                         
  -7  17   6         57.85        -72.13        85.58 o                         
  -6  17   6       1109.44       1199.77       129.29 o                         
  -5  17   6       1010.23       1318.46       131.23 o                         
  -4  17   6       5155.85       5040.49       226.74 o                         
  -3  17   6       4666.97       5061.04       229.45 o                         
  -2  17   6       3408.26       3335.26       232.96 o                         
  -1  17   6       3468.30       3797.51       234.43 o                         
   0  17   6       2499.43       2532.85       242.71 o                         
   1  17   6        565.93        529.28       113.79 o                         
   2  17   6        193.35          7.64        94.06 o                         
   3  17   6        428.31        224.75       103.31 o                         
   4  17   6          0.76       -101.14       142.07 o                         
   5  17   6         83.26         37.31       105.20 o                         
   6  17   6        658.21        858.48       149.06 o                         
   7  17   6       2325.26       2292.46       285.27 o                         
   8  17   6         21.55        287.23       140.83 o                         
   9  17   6         94.62         25.04       121.16 o                         
  10  17   6        445.96        415.04       199.69 o                         
  11  17   6        507.61        598.68       175.89 o                         
 -13  18   6        306.88        134.34       106.95 o                         
 -12  18   6          5.37         -9.33       101.69 o                         
 -11  18   6        111.75        135.80       116.13 o                         
 -10  18   6        953.59        801.71       136.95 o                         
  -9  18   6       1579.09       1583.43       152.13 o                         
  -8  18   6        310.66        424.53       112.09 o                         
  -7  18   6          8.03         29.27        92.62 o                         
  -6  18   6          9.69         41.64        92.56 o                         
  -5  18   6       3081.95       3050.93       187.08 o                         
  -4  18   6        568.20        523.62       136.62 o                         
  -3  18   6       2189.25       2280.59       209.44 o                         
  -2  18   6        479.57        454.66       126.19 o                         
  -1  18   6        283.17        180.77       164.11 o                         
   0  18   6          3.92         21.69       114.48 o                         
   1  18   6         19.04        -52.71        95.90 o                         
   2  18   6        458.12        422.12       119.13 o                         
   3  18   6       2665.13       2763.25       184.89 o                         
   4  18   6          3.12        -10.75       109.52 o                         
   5  18   6       6898.44       7836.49       333.50 o                         
   6  18   6        201.17        253.93       130.77 o                         
   7  18   6       1382.90       1532.63       202.01 o                         
   8  18   6        300.28        156.99       125.73 o                         
   9  18   6          9.12        -57.54       204.55 o                         
  10  18   6         25.25        144.96       138.17 o                         
 -12  19   6        153.09        121.74       117.62 o                         
 -11  19   6        659.69        564.97       132.51 o                         
 -10  19   6        365.10        303.45       134.52 o                         
  -9  19   6        144.21        284.33       117.04 o                         
  -8  19   6       1293.55       1470.56       152.22 o                         
  -7  19   6        269.97        438.07       194.25 o                         
  -6  19   6        422.28        562.94       124.25 o                         
  -5  19   6          1.26        -90.82        90.82 o                         
  -4  19   6        408.54        669.01       119.69 o                         
  -3  19   6       3552.46       3788.61       269.20 o                         
  -2  19   6       2921.28       3596.46       242.39 o                         
  -1  19   6       3120.04       3566.06       242.72 o                         
   0  19   6        636.95        795.70       147.11 o                         
   1  19   6         61.75         35.15       114.54 o                         
   2  19   6        205.76        140.29       106.93 o                         
   3  19   6        519.61        529.39       119.60 o                         
   4  19   6        821.16        910.43       144.40 o                         
   5  19   6         39.41       -113.19       113.19 o                         
   6  19   6         28.86        -92.56       120.36 o                         
   7  19   6        462.32        377.38       139.32 o                         
   8  19   6          5.26       -112.06       120.14 o                         
   9  19   6          5.16       -113.87       234.75 o                         
 -10  20   6        117.73        -47.98       108.24 o                         
  -9  20   6       1286.61       1081.79       163.77 o                         
  -8  20   6        227.75        165.09       108.74 o                         
  -7  20   6       1060.95        870.01       180.94 o                         
  -6  20   6        127.00        266.86       108.82 o                         
  -5  20   6         10.20        -98.29        98.29 o                         
  -4  20   6        481.93        285.58       172.17 o                         
  -3  20   6         41.58        -87.26       237.94 o                         
  -2  20   6         53.05        140.26       124.62 o                         
  -1  20   6       1839.17       1998.23       196.45 o                         
   0  20   6          5.26        -39.77       113.49 o                         
   1  20   6       1678.01       1909.24       352.26 o                         
   2  20   6        524.66        696.15       148.97 o                         
   3  20   6          6.27        -23.45       112.59 o                         
   4  20   6       1038.15       1040.74       149.49 o                         
   5  20   6        108.97        -71.24       118.89 o                         
   6  20   6        337.15         23.80       204.52 o                         
   7  20   6         60.83        107.97       136.02 o                         
  -8  21   6          8.01        -59.50       112.53 o                         
  -7  21   6       1136.50       1173.16       144.59 o                         
  -6  21   6        113.16        -38.41       169.52 o                         
  -5  21   6       1734.49       2070.16       200.70 o                         
  -4  21   6         44.52        151.31       127.54 o                         
  -3  21   6         39.32         47.43       151.82 o                         
  -2  21   6        722.23        395.96       293.33 o                         
  -1  21   6          5.11        -59.31       121.68 o                         
   0  21   6          9.88       -102.59       206.45 o                         
   1  21   6       1063.27       1254.26       177.41 o                         
   2  21   6        111.49        -21.57       207.71 o                         
   3  21   6        716.94        808.71       157.80 o                         
   4  21   6         90.04        140.42       120.05 o                         
   5  21   6          4.91         60.99       183.87 o                         
  -5  22   6        567.45        547.42       146.49 o                         
  -4  22   6          3.22          8.76       121.66 o                         
  -3  22   6        567.61        432.56       150.18 o                         
  -2  22   6        190.46        154.47       204.38 o                         
  -1  22   6        339.06        458.19       147.13 o                         
   0  22   6        650.12        588.11       235.12 o                         
   1  22   6        150.29        127.77       220.08 o                         
   2  22   6        222.60        206.63       139.47 o                         
 -21   0   7        539.83        402.25       257.50 o                         
 -19   0   7          6.22        -69.32       122.54 o                         
 -17   0   7       1190.02       1451.83       194.86 o                         
 -15   0   7       1691.75       1949.58       212.22 o                         
 -13   0   7       2741.51       3240.26       218.01 o                         
 -11   0   7       1051.50        798.18       133.15 o                         
  -7   0   7     171254.73     154628.98      5130.84 o                         
  -5   0   7      40259.53      38029.31      1725.37 o                         
  -1   0   7     233991.30     219964.50     10103.15 o                         
   1   0   7     369089.75     349960.38     16381.04 o                         
   3   0   7     141928.36     137721.02      6550.83 o                         
   5   0   7       1717.99       1881.26       146.26 o                         
   7   0   7       1636.87       1790.06       113.81 o                         
   9   0   7      18084.56      18463.15       492.27 o                         
  11   0   7       2819.02       2718.62       169.20 o                         
  13   0   7       5422.52       5927.31       641.06 o                         
  15   0   7       2204.89       2583.81       315.75 o                         
  17   0   7        177.88        137.78       187.86 o                         
 -21   1   7         89.50        152.47        98.75 o                         
 -20   1   7          0.13        -92.73        92.73 o                         
 -19   1   7         40.79        -79.30        89.79 o                         
 -18   1   7        275.37        347.34       102.35 o                         
 -17   1   7        377.03        354.08       102.96 o                         
 -16   1   7       5560.05       6191.23       258.82 o                         
 -15   1   7       8008.60       8674.41       265.40 o                         
 -14   1   7       7561.80       7559.11       247.80 o                         
 -13   1   7      18575.15      18108.60       406.03 o                         
 -12   1   7       8888.39       8586.77       286.04 o                         
 -11   1   7        734.21        848.78        97.41 o                         
 -10   1   7      22169.79      21655.69       545.86 o                         
  -9   1   7        156.37        143.19        40.64 o                         
  -8   1   7      22166.06      20929.78       549.53 o                         
  -7   1   7     103781.62      97615.98      2312.82 o                         
  -6   1   7      25791.26      24265.97       617.04 o                         
  -5   1   7      17572.86      17572.28       456.85 o                         
  -4   1   7      20442.22      20712.71       523.81 o                         
  -3   1   7       4254.01       4350.93       201.59 o                         
  -2   1   7        571.35        227.32       120.90 o                         
  -1   1   7      14805.72      15148.64       438.21 o                         
   0   1   7       9970.63       9623.84       252.72 o                         
   1   1   7      23783.54      24825.83       709.16 o                         
   2   1   7        759.31        676.58       142.28 o                         
   3   1   7        553.74        563.09        57.55 o                         
   4   1   7        399.24        388.75        40.84 o                         
   5   1   7        598.18        691.39        61.64 o                         
   6   1   7      10193.50      10462.83       216.39 o                         
   7   1   7      52091.93      53910.72       981.64 o                         
   8   1   7       9528.60       9960.61       212.11 o                         
   9   1   7      20968.67      22004.47       405.01 o                         
  10   1   7       3949.30       4394.50       146.72 o                         
  11   1   7        542.01        590.90        91.17 o                         
  12   1   7        254.56        344.97       115.45 o                         
  13   1   7        364.13        429.10       100.03 o                         
  14   1   7          0.25         56.29        87.48 o                         
  15   1   7        251.72        163.44       150.44 o                         
  16   1   7        116.24        180.30        94.05 o                         
  17   1   7        131.81        203.38       129.48 o                         
  18   1   7          0.84        -25.65       119.72 o                         
 -21   2   7        281.18        193.64       103.87 o                         
 -20   2   7        879.90        923.91       124.28 o                         
 -19   2   7         11.08         25.31        96.63 o                         
 -18   2   7         56.93        139.24        97.67 o                         
 -17   2   7        414.55        569.88       110.96 o                         
 -16   2   7         60.13        102.26        78.18 o                         
 -15   2   7         15.76        -37.15        72.75 o                         
 -14   2   7       2428.73       2559.06       185.45 o                         
 -13   2   7      18784.63      19152.03       469.15 o                         
 -12   2   7        243.73        278.30        59.57 o                         
 -11   2   7      11309.10      11300.26       301.78 o                         
 -10   2   7      20264.29      19329.18       572.63 o                         
  -9   2   7       4472.64       4224.53       173.43 o                         
  -8   2   7      40835.41      37138.59      1046.78 o                         
  -7   2   7       1905.86       1978.43       101.27 o                         
  -6   2   7      90728.83      83127.75      1769.37 o                         
  -5   2   7      52865.79      48741.14      1581.15 o                         
  -4   2   7      48116.92      45755.87      1274.30 o                         
  -3   2   7     104702.52     100764.91      2719.85 o                         
  -2   2   7      60659.77      57931.66      1417.69 o                         
  -1   2   7       4870.78       5117.02       139.00 o                         
   0   2   7     207534.95     200794.23      4637.18 o                         
   1   2   7        445.33        555.08        53.93 o                         
   2   2   7     109477.42     111158.98      2283.24 o                         
   3   2   7       4210.55       4321.21       121.64 o                         
   4   2   7       7803.15       8106.86       236.83 o                         
   5   2   7      42077.40      43246.49       735.43 o                         
   6   2   7       1445.32       1583.39        68.42 o                         
   7   2   7      21256.91      21738.30       401.30 o                         
   8   2   7       1323.44       1435.71        89.34 o                         
   9   2   7        407.68        370.82        70.44 o                         
  10   2   7        381.30        310.99        83.85 o                         
  11   2   7        585.03        553.28        92.71 o                         
  12   2   7         14.93         60.38       138.58 o                         
  13   2   7       2268.75       2140.46       143.06 o                         
  14   2   7       2249.66       2193.27       194.39 o                         
  15   2   7       1795.34       1978.28       214.51 o                         
  16   2   7       1322.40       1186.86       127.57 o                         
  17   2   7         26.55        -63.56        87.49 o                         
  18   2   7         12.79        -19.87       119.54 o                         
 -21   3   7        301.00        375.36       132.34 o                         
 -20   3   7        685.23       1037.59       229.08 o                         
 -19   3   7       1289.26       1377.80       170.80 o                         
 -18   3   7         97.21        134.33        97.37 o                         
 -17   3   7       1129.92       1174.14       117.16 o                         
 -16   3   7       5038.90       5158.64       210.50 o                         
 -15   3   7        443.05        500.29        90.91 o                         
 -14   3   7       1822.90       2058.23       150.47 o                         
 -13   3   7       6876.62       6644.81       308.85 o                         
 -12   3   7       1408.84       1524.46       112.98 o                         
 -11   3   7      37369.90      36186.16       725.23 o                         
 -10   3   7       3300.64       3362.10       115.31 o                         
  -9   3   7      56136.73      53300.84      1241.54 o                         
  -8   3   7       3898.16       3899.71       115.66 o                         
  -7   3   7       3768.27       3672.73       152.42 o                         
  -6   3   7      19424.90      18662.71       388.71 o                         
  -5   3   7       1225.54       1251.69        81.64 o                         
  -4   3   7      11348.19      10598.25       667.20 o                         
  -3   3   7      13480.16      14056.45       373.36 o                         
  -2   3   7      26188.14      26608.54       591.45 o                         
  -1   3   7      39030.57      39209.40       830.74 o                         
   0   3   7      37419.70      39209.21       834.60 o                         
   1   3   7        598.70        567.34        70.01 o                         
   2   3   7      10531.26      10713.86       219.21 o                         
   3   3   7      35214.00      34137.00       682.80 o                         
   4   3   7       4787.33       5029.48       152.83 o                         
   5   3   7      15228.17      15417.56       290.95 o                         
   6   3   7      25991.98      26555.85       448.07 o                         
   7   3   7         73.83         52.67        35.04 o                         
   8   3   7       9089.67       9072.83       219.49 o                         
   9   3   7        388.26        441.27        69.44 o                         
  10   3   7       4568.43       4567.64       198.93 o                         
  11   3   7       3835.99       4259.39       220.56 o                         
  12   3   7          6.12        -80.57        80.57 o                         
  13   3   7       2695.35       2692.56       181.29 o                         
  14   3   7        794.62        773.33       175.80 o                         
  15   3   7         77.41        127.46        97.66 o                         
  16   3   7        283.60        295.41       168.27 o                         
  17   3   7        265.59        196.82        97.45 o                         
 -21   4   7         72.23         35.37       121.31 o                         
 -20   4   7        917.22        884.53       155.81 o                         
 -19   4   7       1917.45       2248.74       196.16 o                         
 -18   4   7        382.58        441.72       164.59 o                         
 -17   4   7       4065.17       4831.10       295.76 o                         
 -16   4   7        199.41        181.52       122.59 o                         
 -15   4   7        934.91       1024.17       124.68 o                         
 -14   4   7      13839.70      13571.60       352.86 o                         
 -13   4   7        139.85        210.41        62.70 o                         
 -12   4   7      18169.80      17876.35       401.79 o                         
 -11   4   7        169.82        242.88        53.24 o                         
 -10   4   7       9837.33       9548.40       245.62 o                         
  -9   4   7         78.87         44.49        30.26 o                         
  -8   4   7        677.61        654.24        56.85 o                         
  -7   4   7       4482.46       4460.26       146.16 o                         
  -6   4   7       3899.41       3580.75       123.36 o                         
  -5   4   7      34888.99      32210.54       791.03 o                         
  -4   4   7     118302.12     108034.86      2158.48 o                         
  -3   4   7      96699.78      90075.35      1939.25 o                         
  -2   4   7     106737.42     104898.78      2432.02 o                         
  -1   4   7      26129.92      26563.22       581.74 o                         
   0   4   7       3415.41       3619.08       112.07 o                         
   1   4   7        505.96        605.42        40.86 o                         
   2   4   7       1463.77       1471.16        68.51 o                         
   3   4   7      13198.57      13417.58       274.25 o                         
   4   4   7      75279.74      76528.82      1361.98 o                         
   5   4   7      36149.45      38063.72       768.70 o                         
   6   4   7      15138.69      15592.95       355.31 o                         
   7   4   7        769.88        916.69        61.16 o                         
   8   4   7       2092.07       2207.54       112.75 o                         
   9   4   7       3937.92       3744.86       179.82 o                         
  10   4   7        195.75        162.78        86.21 o                         
  11   4   7       4887.15       4497.30       249.05 o                         
  12   4   7         17.65        -50.06        84.70 o                         
  13   4   7       1235.14       1355.98       128.56 o                         
  14   4   7       2006.37       1811.53       142.97 o                         
  15   4   7         59.56         55.07        97.66 o                         
  16   4   7       1406.52       1321.31       136.41 o                         
  17   4   7        479.58        289.01       123.68 o                         
 -21   5   7        112.13        -37.20       120.89 o                         
 -20   5   7       1159.35       1467.82       177.72 o                         
 -19   5   7         76.31        137.52       122.81 o                         
 -18   5   7       1940.39       2201.48       219.07 o                         
 -17   5   7         25.47        -50.02       213.62 o                         
 -16   5   7        115.51         44.81       118.56 o                         
 -15   5   7        113.12        103.15        73.22 o                         
 -14   5   7         14.64        -24.07        87.95 o                         
 -13   5   7       2084.28       2412.08       134.29 o                         
 -12   5   7      15321.56      15908.76       409.77 o                         
 -11   5   7       3654.59       3149.12       144.12 o                         
 -10   5   7      24876.56      23686.17       697.94 o                         
  -9   5   7       1721.98       2179.42       259.12 o                         
  -8   5   7      10057.27       9780.89       294.48 o                         
  -7   5   7       1905.86       2037.58       100.39 o                         
  -6   5   7       3713.63       3569.10       128.37 o                         
  -5   5   7         66.46        101.89        39.84 o                         
  -4   5   7       4812.74       4656.73       140.99 o                         
  -3   5   7       2085.52       2338.38       196.54 o
[truncated: 675,541 more chars]
